# Supplementary material for: Differential Susceptibility to OsHV-1 in Two Geographic Populations of Ark Clam (Scapharca broughtonii) Based on Transcriptomic and Proteomic Analysis
Source: Microorganisms. 2026 Jun 30;14(7):1433. doi: 10.3390/microorganisms14071433 (PMC13414151; doi:10.3390/microorganisms14071433)
Supplement: Supplementary file 1 [file microorganisms-14-01433-s001.zip]

Archive with 4 entries (4 files):
- Table S1. Differently expressed membrane-associated genes.xlsx
- Table S2. Significantly differentially enriched proteins in the hemocytes among CS and KS population.xls
- Table S3.The expression and annotation of all characterized genes in the RNA-seq data.xls
- Table S4. Significantly differentially transcripted genes in the hemocytes among healthy CS and KS population.xls
