# Supplementary material for: Differential Susceptibility to OsHV-1 in Two Geographic Populations of Ark Clam (Scapharca broughtonii) Based on Transcriptomic and Proteomic Analysis
Source: Microorganisms. 2026 Jun 30;14(7):1433. doi: 10.3390/microorganisms14071433 (PMC13414151; doi:10.3390/microorganisms14071433)
Supplement: Supplementary file 1 [file microorganisms-14-01433-s001.zip › Table S1. Differently expressed membrane-associated genes.xlsx]

## Sheet: Sheet1
id	KSHRN-1_rpkm	KSHRN-2_rpkm	KSHRN-3_rpkm	KSHRP-1_rpkm	KSHRP-2_rpkm	KSHRP-3_rpkm	CSHRN-1_rpkm	CSHRN-2_rpkm	CSHRN-3_rpkm	CSHRP-1_rpkm	CSHRP-2_rpkm	CSHRP-3_rpkm	Symbol	Description	Pathway	GO Component	GO Function	GO Process
Unigene0000179	3.2746	3.5386	3.2047	4.8981	3.8632	4.5367	9.7263	8.904	10.295	1.4802	1.4239	1.415	rxrab	Retinoic acid receptor RXR-alpha-A [Crassostrea gigas]	-	-	-	-
Unigene0000420	1.4467	2.7694	1.3746	2.0627	1.6632	1.9134	4.354	4.6763	4.6477	8.0875	7.6307	6.0515	Insr	insulin-like growth factor 1 receptor [Tegillarca granosa]	ko04068//FoxO signaling pathway//Signal transduction//Environmental Information Processing	-	GO:0004672//protein kinase activity;GO:0003824//catalytic activity;GO:0016773//phosphotransferase activity, alcohol group as acceptor;GO:0016301//kinase activity;GO:0016740//transferase activity;GO:0016772//transferase activity, transferring phosphorus-containing groups	GO:0016310//phosphorylation;GO:0009987//cellular process;GO:0006793//phosphorus metabolic process;GO:0008152//metabolic process;GO:0044237//cellular metabolic process;GO:0006796//phosphate-containing compound metabolic process
Unigene0001120	2.1979	2.9094	2.1755	8.1494	6.2429	6.5154	7.9328	5.7583	8.3877	12.0522	11.0662	13.1891	Traf2	PREDICTED: TNF receptor-associated factor 2 [Crassostrea gigas]	ko04141//Protein processing in endoplasmic reticulum//Folding, sorting and degradation//Genetic Information Processing	-	-	-
Unigene0001139	0.7345	1.0521	0.55	1.0262	1.2517	0.6949	3.157	3.2608	1.7087	0.0824	0.0326	0.0741	Ffar4	PREDICTED: free fatty acid receptor 4 [Crassostrea gigas]	-	-	-	-
Unigene0001809	0	0.1303	0	0.8504	0.4026	0.4247	0.3031	0.8381	0.2701	0.4199	0	0.3171	CHRNA10	Nicotinic acetylcholine receptor family and Neurotransmitter-gated ion-channel transmembrane domain and Neurotransmitter-gated ion-channel family and Neurotransmitter-gated ion-channel ligand-binding domain and Nicotinic acetylcholine-gated receptor, transmembrane domain-containing protein [Strongyloides ratti]	-	-	-	-
Unigene0002043	0.3443	0.4621	0.5417	0.2827	0	0.3176	0.1343	0.0619	0.0299	0.6419	0.696	0.9033	CHRNA9	PREDICTED: neuronal acetylcholine receptor subunit alpha-6 [Crassostrea gigas]	-	-	-	-
Unigene0002138	0	0	0	0.1489	0.141	0.2975	0.9907	0.3262	1.1982	0.2941	0.2794	0.3173	-	PREDICTED: bombesin receptor-activated protein C6orf89 homolog [Saccoglossus kowalevskii]	-	-	-	-
Unigene0002333	0.0937	0.1415	0	0.3461	0	0	0.877	0.4548	0.5862	0.6835	0.9198	0.6882	TGFBRAP1	PREDICTED: transforming growth factor-beta receptor-associated protein 1-like [Crassostrea gigas]	-	-	-	-
Unigene0002391	0.847	0.4093	0.8395	0.4589	0.5926	0.7917	0	0.0365	0	0.4614	1.761	0.6756	Fcer2	PREDICTED: macrophage mannose receptor 1-like isoform X1 [Crassostrea gigas]	-	-	-	-
Unigene0002737	0.3522	0.5872	0.5065	0.5422	0.2439	0.4873	1.9449	2.2323	1.6759	0.364	0.5594	0.3696	Lrp2	PREDICTED: LOW QUALITY PROTEIN: low-density lipoprotein receptor-related protein 2-like [Crassostrea gigas]	ko04340//Hedgehog signaling pathway//Signal transduction//Environmental Information Processing	-	-	-
Unigene0002976	0.2635	0.172	0.3361	5.8404	5.0654	5.3339	0.05	0.0615	0.0594	0.0831	0.1152	0.1046	PTPRK	PREDICTED: receptor-type tyrosine-protein phosphatase kappa-like isoform X1 [Crassostrea gigas]	-	-	-	-
Unigene0003174	1.4549	1.4059	1.5107	0.1433	0.0679	0	0.2724	0.1256	0.4855	0	0	0	-	PREDICTED: G-protein coupled receptor 12-like [Lingula anatina]	ko04080//Neuroactive ligand-receptor interaction//Signaling molecules and interaction//Environmental Information Processing	-	-	-
Unigene0003436	0.0333	0.3351	0	0	0.0776	0.2866	1.9866	2.1905	0.7984	0.1295	0.0769	0.0699	Trpm	PREDICTED: transient receptor potential cation channel subfamily M member 2-like [Octopus bimaculoides]	-	-	-	-
Unigene0003487	0	0	0	2.5497	0.7531	2.1727	0.0889	0.123	0.1585	1.7923	1.4701	1.6347	-	Endothelial cells scavenger receptor [Crassostrea gigas]	-	-	-	-
Unigene0003987	1.0212	1.4802	1.3495	0.2012	0.1905	0	0.2151	0.2644	0.2769	0.0397	0	0.0643	RXFP2	PREDICTED: G-protein coupled receptor GRL101 isoform X1 [Crassostrea gigas]	ko04080//Neuroactive ligand-receptor interaction//Signaling molecules and interaction//Environmental Information Processing	-	-	-
Unigene0004084	0.9595	1.0822	0.8321	8.0856	6.6926	6.9808	0.5208	0.2744	0.4762	29.556	27.1589	31.9246	DDB_G0277243	TNF receptor-associated factor 6 [Crassostrea gigas]	-	-	-	-
Unigene0004101	1.9786	1.7356	1.701	2.2103	1.236	1.912	4.3496	2.9578	3.9795	3.7942	1.6324	4.1233	Esrrg	estrogen related receptor [Mizuhopecten yessoensis]	-	GO:0043227//membrane-bounded organelle;GO:0005622//intracellular;GO:0043231//intracellular membrane-bounded organelle;GO:0044424//intracellular part;GO:0043229//intracellular organelle;GO:0044464//cell part;GO:0043226//organelle;GO:0005623//cell	GO:0001071//nucleic acid binding transcription factor activity;GO:0005488//binding;GO:0097159//organic cyclic compound binding	GO:0007275//multicellular organism development;GO:0048856//anatomical structure development;GO:0044767//single-organism developmental process;GO:0032501//multicellular organismal process;GO:0007423//sensory organ development;GO:0044699//single-organism process;GO:0044707//single-multicellular organism process;GO:0009987//cellular process;GO:0048513//animal organ development;GO:0048731//system dev…
Unigene0004361	1.3699	1.2941	1.4424	1.103	1.3885	1.5682	0.3453	0.4888	0.5715	0.8508	0.8886	1.2718	GABRG2	PREDICTED: gamma-aminobutyric acid receptor subunit gamma-2-like isoform X1 [Crassostrea gigas]	-	-	-	-
Unigene0004907	0.2259	0.3979	0.3165	0.2086	0.2963	0.3472	2.098	1.8884	2.12	0.4257	0.0978	0.3556	-	Fibroblast growth factor receptor 2 [Crassostrea gigas]	ko04144//Endocytosis//Transport and catabolism//Cellular Processes	-	-	-
Unigene0004913	0.1349	0.2716	0.3714	0	0.3146	0	0.8946	1.5038	1.2662	0	0	0.0944	GPR98	PREDICTED: G-protein coupled receptor 98-like [Crassostrea gigas]	-	GO:0005623//cell;GO:0044464//cell part	-	GO:0044763//single-organism cellular process;GO:0032501//multicellular organismal process;GO:0003008//system process;GO:0009987//cellular process;GO:0050877//neurological system process;GO:0044699//single-organism process
Unigene0005048	4.4501	6.784	3.794	4.5059	3.6368	3.3218	10.0914	10.2117	9.7846	1.6639	1.7381	1.2553	Hr46	PREDICTED: probable nuclear hormone receptor HR3 isoform X1 [Crassostrea gigas]	-	-	-	-
Unigene0005167	0	0.0918	0.0861	0	0.1276	0.2243	0.4055	0.3935	0.7418	1.9161	2.1068	1.6653	DZIP3	NOD-like receptor 1 [Mytilus galloprovincialis]	-	-	-	-
Unigene0005317	0.1983	0.0998	0	0.2441	0.5779	0	0.812	0.2139	1.1372	0.0964	0.1145	0	Tomm22	PREDICTED: mitochondrial import receptor subunit TOM22 homolog [Crassostrea gigas]	-	GO:0005623//cell;GO:0005622//intracellular;GO:0043231//intracellular membrane-bounded organelle;GO:0043226//organelle;GO:0044424//intracellular part;GO:0043227//membrane-bounded organelle;GO:0044464//cell part;GO:0043229//intracellular organelle	-	-
Unigene0005684	0.9448	1.4816	0.6806	0.9185	0.7885	1.113	4.5153	4.6774	3.8062	0.6675	0.873	0.574	XPR1	PREDICTED: xenotropic and polytropic retrovirus receptor 1 isoform X3 [Crassostrea gigas]	-	GO:0016020//membrane	-	-
Unigene0005866	0.6405	1.3905	0.7705	0.116	0.1611	0.2626	2.0059	2.6078	2.4359	0.171	0.087	0.1054	Mamdc4	PREDICTED: MAM and LDL-receptor class A domain-containing protein 2-like [Crassostrea gigas]	-	-	-	-
Unigene0005987	0.9285	1.6159	0.7845	0.804	0.8451	0.7072	3.6099	4.0451	3.4232	2.0334	1.7159	1.5087	sim	Aryl hydrocarbon receptor nuclear translocator-like protein 1 [Crassostrea gigas]	-	-	-	-
Unigene0006297	0.2284	0.1672	0.049	0.8183	0.4116	0.5619	0.972	1.0977	1.0395	0.1616	0.1439	0.523	MET	PREDICTED: hepatocyte growth factor receptor-like [Lingula anatina]	ko04144//Endocytosis//Transport and catabolism//Cellular Processes	-	GO:0016740//transferase activity;GO:0003824//catalytic activity	GO:0007275//multicellular organism development;GO:0048513//animal organ development;GO:0009987//cellular process;GO:0048731//system development;GO:0044763//single-organism cellular process;GO:0044767//single-organism developmental process;GO:0044699//single-organism process;GO:0044707//single-multicellular organism process;GO:0032501//multicellular organismal process;GO:0048856//anatomical struct…
Unigene0006376	0.7522	0.7173	0.6773	0.7312	0.8424	0.7425	1.8067	1.5481	1.8269	0.3851	0.2629	0.5193	Igf1r	PREDICTED: receptor-type guanylate cyclase gcy-2-like [Limulus polyphemus]	-	-	-	-
Unigene0006571	0.6788	1.6568	0.5811	0.6446	0.3259	0.5893	3.3485	2.9433	3.5161	0.6516	0.4458	0.5121	LRP4	PREDICTED: low-density lipoprotein receptor-related protein 4 isoform X2 [Crassostrea gigas]	-	-	-	-
Unigene0006694	0	0.2766	0	0.3948	0.4807	1.2393	1.3935	1.334	0.9553	0	0	0.0961	LRP2	PREDICTED: LOW QUALITY PROTEIN: low-density lipoprotein receptor-related protein 2-like [Crassostrea gigas]	ko04340//Hedgehog signaling pathway//Signal transduction//Environmental Information Processing	-	-	-
Unigene0006781	1.7994	1.7488	1.8011	4.9665	8.6678	6.9292	0.5373	0.2945	0.4788	0.169	0.172	0.1042	htr2b	PREDICTED: cholecystokinin receptor type A [Crassostrea gigas]	ko04080//Neuroactive ligand-receptor interaction//Signaling molecules and interaction//Environmental Information Processing	-	-	-
Unigene0007327	0.7301	1.4086	0.9512	0.6181	0.1419	0.9541	2.8836	3.2982	3.1091	0.4143	0.5446	0.5747	crlA	PREDICTED: cyclic AMP receptor-like protein A isoform X2 [Crassostrea gigas]	-	-	-	-
Unigene0007755	0.9333	0.4026	0.472	0.0821	0.1555	0.246	0	0	0	1.2969	0.693	0.7696	CHRNB2	PREDICTED: neuronal acetylcholine receptor subunit non-alpha-2 [Crassostrea gigas]	-	GO:0016020//membrane	-	GO:0051179//localization;GO:1902578//single-organism localization;GO:0006811//ion transport;GO:0051234//establishment of localization;GO:0044765//single-organism transport;GO:0006810//transport;GO:0044699//single-organism process
Unigene0007802	0.1791	0.7048	0.1345	0.4812	0.1139	0.5006	1.4481	1.2647	1.4942	0.095	0.0188	0.0342	EcR	PREDICTED: ecdysone receptor isoform X2 [Crassostrea gigas]	-	-	-	-
Unigene0008474	2.6854	3.0302	1.9375	3.8544	2.872	4.5438	7.3457	7.9526	7.4738	4.6418	4.86	4.2183	Gosr1	PREDICTED: Golgi SNAP receptor complex member 1 [Crassostrea gigas]	ko04130//SNARE interactions in vesicular transport//Folding, sorting and degradation//Genetic Information Processing	-	-	-
Unigene0008656	6.4677	5.3648	5.8737	5.3516	4.3388	5.0497	15.6654	14.6925	16.0719	9.1201	10.2068	8.5156	BMPR2	bone morphogenic protein type 2 receptor [Crassostrea gigas]	ko04350//TGF-beta signaling pathway//Signal transduction//Environmental Information Processing	GO:0044425//membrane part;GO:0043232//intracellular non-membrane-bounded organelle;GO:0097458//neuron part;GO:0045202//synapse;GO:0005886//plasma membrane;GO:0099572//postsynaptic specialization;GO:0098794//postsynapse;GO:0043228//non-membrane-bounded organelle;GO:0044459//plasma membrane part;GO:0071944//cell periphery;GO:0016021//integral component of membrane;GO:0042995//cell projection;GO:004…	GO:0016773//phosphotransferase activity, alcohol group as acceptor;GO:0003824//catalytic activity;GO:0005488//binding;GO:0016740//transferase activity;GO:0004674//protein serine/threonine kinase activity;GO:0016772//transferase activity, transferring phosphorus-containing groups;GO:0004672//protein kinase activity;GO:0005515//protein binding;GO:0016301//kinase activity	GO:0048856//anatomical structure development;GO:0048513//animal organ development;GO:0048639//positive regulation of developmental growth;GO:0030154//cell differentiation;GO:0007167//enzyme linked receptor protein signaling pathway;GO:0031344//regulation of cell projection organization;GO:0003158//endothelium development;GO:0022414//reproductive process;GO:0001503//ossification;GO:0070887//cellul…
Unigene0008882	1.8097	5.8131	1.547	2.0205	1.1067	2.0279	8.8568	9.0671	8.5221	0.4851	0.3252	0.287	Pex5	PREDICTED: peroxisomal targeting signal 1 receptor isoform X1 [Crassostrea gigas]	ko04146//Peroxisome//Transport and catabolism//Cellular Processes	-	-	-
Unigene0009154	6.8144	3.4337	6.2383	0.2924	0.3138	0.3115	21.5238	23.906	30.192	1.9169	2.2306	1.9685	TLR4	Toll-like receptor 4 [Cyclina sinensis]	-	-	-	-
Unigene0010467	2.5154	11.9684	2.9395	0.5897	0.5133	0.5176	1.6472	2.0664	1.584	0.3529	0.2682	0.198	-	scavenger receptor class B-like protein [Mimachlamys nobilis]	ko04142//Lysosome//Transport and catabolism//Cellular Processes	-	-	-
Unigene0010471	0.6008	1.3708	0.6144	1.7756	1.8915	1.4286	2.7419	1.966	2.1303	1.2467	0.7865	1.5552	reep2	PREDICTED: receptor expression-enhancing protein 1 isoform X4 [Crassostrea gigas]	-	-	-	-
Unigene0011494	1.7459	2.5548	1.7285	1.5102	1.003	1.2884	7.5645	8.9212	8.5354	5.1777	6.0106	3.6377	Irs1	PREDICTED: insulin receptor substrate 1-B isoform X2 [Crassostrea gigas]	ko04068//FoxO signaling pathway//Signal transduction//Environmental Information Processing;ko04150//mTOR signaling pathway//Signal transduction//Environmental Information Processing	-	-	-
Unigene0012217	4.2796	4.2743	3.1085	7.8844	6.1827	6.8492	20.3312	16.3682	23.2425	5.59	5.5594	5.4245	AR	PREDICTED: dopamine receptor 1-like [Octopus bimaculoides]	ko04080//Neuroactive ligand-receptor interaction//Signaling molecules and interaction//Environmental Information Processing	-	-	-
Unigene0012983	14.6741	16.5509	14.3329	21.3604	16.6374	19.1063	31.9883	31.4923	33.3239	4.5246	2.9798	4.113	Sorl1	PREDICTED: sortilin-related receptor isoform X1 [Crassostrea gigas]	-	-	-	-
Unigene0013541	5.0749	5.6348	4.9143	5.1663	5.4741	5.1661	12.3125	11.1965	13.2921	7.7654	7.6934	7.6387	ncor1	PREDICTED: nuclear receptor corepressor 1 isoform X9 [Crassostrea gigas]	-	-	-	-
Unigene0013829	8.4518	6.745	7.5173	5.4463	5.0331	5.2235	13.3906	15.4446	20.0037	14.5732	16.3032	11.534	-	Insulin receptor substrate 1 [Crassostrea gigas]	ko04068//FoxO signaling pathway//Signal transduction//Environmental Information Processing;ko04150//mTOR signaling pathway//Signal transduction//Environmental Information Processing	-	-	-
Unigene0013839	1.2943	3.4457	0.9764	4.4678	3.1421	4.9668	5.8514	5.4704	5.163	7.9114	4.0927	7.3852	IRAK4	interleukin receptor-associated kinase 4 [Crassostrea gigas]	-	-	-	-
Unigene0014683	0.885	1.9657	0.8059	0.9714	0.5945	0.769	4.4804	4.701	4.3339	1.4317	0.9111	1.1509	E75	nuclear receptor subfamily 1 G [Mytilus galloprovincialis]	-	-	-	-
Unigene0014729	2.0896	3.4482	1.5562	0.2742	0.3395	0.1475	0.7817	0.8684	0.643	0	0	0.0359	PAQR8	PREDICTED: membrane progestin receptor beta [Crassostrea gigas]	-	-	-	-
Unigene0014955	1.7822	3.303	1.5369	1.2577	0.6538	1.1818	5.035	5.8494	5.7375	1.6328	1.3471	1.5027	Lrp1	PREDICTED: low-density lipoprotein receptor-related protein 1-like isoform X2 [Biomphalaria glabrata]	-	GO:0043229//intracellular organelle;GO:0031224//intrinsic component of membrane;GO:0005737//cytoplasm;GO:0043227//membrane-bounded organelle;GO:0005622//intracellular;GO:0044425//membrane part;GO:0044424//intracellular part;GO:0005623//cell;GO:0043231//intracellular membrane-bounded organelle;GO:0097458//neuron part;GO:0044464//cell part;GO:0016020//membrane;GO:0043226//organelle;GO:0044444//cyto…	GO:0046872//metal ion binding;GO:0043169//cation binding;GO:0005488//binding;GO:0043167//ion binding	GO:0006897//endocytosis;GO:0048731//system development;GO:0051049//regulation of transport;GO:0008152//metabolic process;GO:0023057//negative regulation of signaling;GO:0009968//negative regulation of signal transduction;GO:0044699//single-organism process;GO:0032879//regulation of localization;GO:0007166//cell surface receptor signaling pathway;GO:0009966//regulation of signal transduction;GO:00…
Unigene0015943	1.9168	1.0892	2.3347	1.2944	2.5235	1.3688	0	0	0.129	1.1127	1.9283	1.6871	Acan	PREDICTED: macrophage mannose receptor 1-like [Hippocampus comes]	ko04145//Phagosome//Transport and catabolism//Cellular Processes	-	-	-
Unigene0016083	0.1756	0.9428	0.2418	0.2163	0.1706	0.504	1.3358	1.6419	1.7093	0.2562	0.6423	0.0922	LRP1	PREDICTED: low-density lipoprotein receptor-related protein 1 [Aplysia californica]	-	-	-	GO:0044699//single-organism process;GO:0050789//regulation of biological process;GO:0065007//biological regulation;GO:0051179//localization
Unigene0016238	1.5059	2.3499	1.4278	1.9111	1.4263	1.569	7.0874	5.7107	6.0967	0.6333	0.433	0.4486	DCAF6	Nuclear receptor interaction protein [Crassostrea gigas]	-	GO:0043234//protein complex;GO:0005622//intracellular;GO:0030054//cell junction;GO:0043226//organelle;GO:0005634//nucleus;GO:1990234//transferase complex;GO:0031974//membrane-enclosed lumen;GO:0044464//cell part;GO:0005924//cell-substrate adherens junction;GO:0030055//cell-substrate junction;GO:0043229//intracellular organelle;GO:0043233//organelle lumen;GO:0070161//anchoring junction;GO:1902494/…	GO:0003712//transcription cofactor activity;GO:0000989//transcription factor activity, transcription factor binding;GO:0003713//transcription coactivator activity;GO:0000988//transcription factor activity, protein binding	GO:0043412//macromolecule modification;GO:0044237//cellular metabolic process;GO:0032446//protein modification by small protein conjugation;GO:0044260//cellular macromolecule metabolic process;GO:0019222//regulation of metabolic process;GO:0050789//regulation of biological process;GO:0036211//protein modification process;GO:0008152//metabolic process;GO:1903506//regulation of nucleic acid-templat…
Unigene0016421	2.056	5.2708	1.5655	0.4365	0.9802	0.5107	0.7348	0.7757	0.602	0.1281	0.2223	0	Tlr2	toll-like receptor S precursor [Mytilus galloprovincialis]	-	-	-	-
Unigene0016760	0	0	0	0.2986	0.2827	0.2982	0.5675	1.9618	1.2644	0.7076	0.7002	0.3817	-	PREDICTED: receptor-type tyrosine-protein phosphatase zeta-like [Sinocyclocheilus rhinocerous]	-	-	GO:0005488//binding;GO:0043167//ion binding	GO:0043170//macromolecule metabolic process;GO:0071704//organic substance metabolic process;GO:0008152//metabolic process
Unigene0016892	0.9252	0.8847	0.6732	1.8608	1.6362	2.0102	0.0361	0	0.0322	2.2498	1.4961	2.7833	Ttn	Fibroblast growth factor receptor 2 [Crassostrea gigas]	-	-	-	-
Unigene0016964	8.3349	30.5502	7.8037	6.9168	5.7045	8.8024	66.1539	69.8782	43.3659	10.4866	5.2322	6.3701	calcrla	PREDICTED: secretin receptor [Crassostrea gigas]	ko04080//Neuroactive ligand-receptor interaction//Signaling molecules and interaction//Environmental Information Processing	GO:0016020//membrane	-	GO:0007165//signal transduction;GO:0044763//single-organism cellular process;GO:0023052//signaling;GO:0051716//cellular response to stimulus;GO:0007154//cell communication;GO:0044699//single-organism process;GO:0065007//biological regulation;GO:0050896//response to stimulus;GO:0050794//regulation of cellular process;GO:0044700//single organism signaling;GO:0050789//regulation of biological proces…
Unigene0017004	2.8976	3.4491	2.6999	4.1486	2.9228	3.1677	13.0113	14.2769	15.7563	0.9283	1.4742	0.9533	roco7	PREDICTED: fibroblast growth factor receptor 2 [Crassostrea gigas]	-	-	GO:0016740//transferase activity;GO:0016301//kinase activity;GO:0016772//transferase activity, transferring phosphorus-containing groups;GO:0003824//catalytic activity	-
Unigene0017371	0.9985	1.2757	1.1027	1.2611	0.7911	1.2596	3.9549	4.1844	3.6713	0	0	0.1612	SVEP1	PREDICTED: low-density lipoprotein receptor-related protein 4 isoform X1 [Crassostrea gigas]	-	-	-	-
Unigene0017590	5.4323	7.3531	4.9387	4.8173	4.1562	4.1956	24.294	24.0557	26.8562	11.916	14.0536	10.8668	RXR	PREDICTED: retinoic acid receptor RXR isoform X4 [Crassostrea gigas]	-	-	-	-
Unigene0017605	0.3108	1.3556	0.764	1.2119	0.2416	0.7326	4.3338	3.4364	2.8899	0.2015	0.2094	0.4077	AIP	PREDICTED: AH receptor-interacting protein [Crassostrea gigas]	-	-	-	-
Unigene0017664	0.0374	0.0151	0.0353	0.1474	0.0349	0.0552	2.188	2.1703	2.2384	0.0436	0.0173	0.0078	MDGA1	PREDICTED: MAM and LDL-receptor class A domain-containing protein 1-like [Lingula anatina]	-	-	-	-
Unigene0018059	1.9889	2.956	1.6428	4.0339	1.8008	3.1656	14.7587	10.0968	11.0052	6.6118	6.6486	5.2796	AdipoR	PREDICTED: adiponectin receptor protein [Crassostrea gigas]	-	-	-	-
Unigene0018169	0.4731	0.9157	0.458	0.8514	0.1414	0.9548	2.8531	3.5592	2.2011	0.2124	0.3503	0.4583	Lrp2	PREDICTED: low-density lipoprotein receptor-related protein 2-like [Biomphalaria glabrata]	ko04340//Hedgehog signaling pathway//Signal transduction//Environmental Information Processing	-	-	-
Unigene0018350	0	0.1317	0	0	0.0509	0.0536	1.4293	1.8822	1.6831	0.4243	0	0	Gabbr1	PREDICTED: gamma-aminobutyric acid type B receptor subunit 1-like [Aplysia californica]	ko04080//Neuroactive ligand-receptor interaction//Signaling molecules and interaction//Environmental Information Processing	GO:0016020//membrane	-	-
Unigene0018418	0.491	0.556	0.6517	0.6046	0.2147	0.151	0	0	0	1.6118	1.9848	1.0305	LGI4	Leucine-rich repeat-containing G-protein coupled receptor 6 [Crassostrea gigas]	-	-	-	-
Unigene0018446	3.5685	4.0075	3.4386	1.6238	1.0975	1.2504	1.3841	1.5474	1.4382	6.5358	4.738	5.2133	iplA	PREDICTED: inositol 1,4,5-trisphosphate receptor type 3-like [Aplysia californica]	ko04070//Phosphatidylinositol signaling system//Signal transduction//Environmental Information Processing	-	-	-
Unigene0018544	6.7815	6.1568	6.4469	0.3674	0.5943	0.3287	2.3422	1.9982	1.9252	0.1028	0.0431	0.0261	GPR158	G-protein-coupled receptor 158 [Daphnia magna]	-	-	-	-
Unigene0018987	0.094	0.6153	0	0	0.1097	0.1157	3.4665	2.384	3.5796	1.0062	0.3259	0.5921	-	Cadherin EGF LAG seven-pass G-type receptor 2 [Papilio xuthus]	-	GO:0044464//cell part;GO:0005623//cell	-	GO:0006996//organelle organization;GO:0044763//single-organism cellular process;GO:1902589//single-organism organelle organization;GO:0044699//single-organism process;GO:0016043//cellular component organization;GO:0009987//cellular process;GO:0007010//cytoskeleton organization;GO:0071840//cellular component organization or biogenesis
Unigene0019129	1.3106	2.1423	0.8512	1.066	0.7851	1.3605	9.8632	10.5063	7.2977	1.0058	0.7777	1.2366	Hr46	PREDICTED: nuclear receptor ROR-beta isoform X2 [Crassostrea gigas]	-	-	-	-
Unigene0019142	2.2422	1.6703	1.7832	1.4231	1.3245	1.1055	3.4675	4.0916	5.3048	14.1424	14.0442	10.8218	Srpr	PREDICTED: signal recognition particle receptor subunit alpha [Crassostrea gigas]	ko03060//Protein export//Folding, sorting and degradation//Genetic Information Processing	-	-	-
Unigene0019781	4.9708	6.0197	5.2864	0.2778	0.1677	0.2739	0.3266	0.4471	0.4058	0.1646	0.2508	0.2663	-	Low-density lipoprotein receptor-related protein 2 [Crassostrea gigas]	-	-	-	-
Unigene0019782	2.6561	3.6459	3.4597	0	0	0	0.0807	0	0.0719	0	0	0	-	PREDICTED: low-density lipoprotein receptor-related protein 2-like [Crassostrea gigas]	-	-	-	-
Unigene0019984	0.9149	2.2813	0.9032	4.617	2.1058	4.1921	5.2133	4.7736	4.5399	5.043	2.5487	4.1921	Trpc4ap	PREDICTED: short transient receptor potential channel 4-associated protein isoform X3 [Crassostrea gigas]	-	-	-	-
Unigene0020103	4.0786	3.8422	3.9842	3.7908	3.627	3.2105	9.8944	9.8141	11.9036	12.6825	11.5892	11.1122	Npr1	Atrial natriuretic peptide receptor A [Crassostrea gigas]	ko00230//Purine metabolism//Nucleotide metabolism//Metabolism	-	-	-
Unigene0020739	0.7632	1.0243	0.7004	1.4184	1.0629	1.434	3.1092	3.0111	3.3383	0.5086	0.3755	0.3263	TRPM3	PREDICTED: transient receptor potential cation channel subfamily M member 1 isoform X4 [Crassostrea gigas]	-	-	-	-
Unigene0020780	1.795	8.2337	2.3828	5.1619	4.21	5.4816	14.5368	12.6637	10.5937	1.6667	0.7422	1.3058	CCR1	PREDICTED: neuromedin-U receptor 2 [Crassostrea gigas]	-	-	-	-
Unigene0022743	9.9584	20.1997	10.1601	9.9457	9.7502	9.334	50.4656	46.388	47.8986	64.6996	75.3079	57.4825	AR	PREDICTED: C-C chemokine receptor type 6 isoform X1 [Crassostrea gigas]	ko04080//Neuroactive ligand-receptor interaction//Signaling molecules and interaction//Environmental Information Processing	-	-	-
Unigene0022800	0.2401	0.2762	0.4048	0.169	0.24	0.3797	2.0874	0.6661	0.8586	0	0	0.072	LRP6	PREDICTED: low-density lipoprotein receptor-related protein 4 isoform X2 [Crassostrea gigas]	-	-	-	-
Unigene0023409	1.402	3.111	1.7914	1.6502	1.5445	1.4671	4.3599	4.2281	4.7579	1.1	1.3689	1.512	Ebag9	PREDICTED: receptor-binding cancer antigen expressed on SiSo cells [Crassostrea gigas]	-	-	-	-
Unigene0023480	0	0.166	0	0	0	0.4056	0.9647	0.8004	1.2037	0.0802	0	0	TLR6	PREDICTED: toll-like receptor 13 [Lingula anatina]	-	-	-	-
Unigene0023875	1.3447	0.3867	0.9067	0.2366	0.28	0.1181	0	0	0	0.0934	0	0.6048	BCAN	PREDICTED: C-type mannose receptor 2-like [Pygocentrus nattereri]	ko04145//Phagosome//Transport and catabolism//Cellular Processes	-	-	-
Unigene0023891	0.1609	0.2024	0.0475	0.3467	0.1876	0.1484	0.8	1.3015	0.9227	0.0782	0	0.1688	-	PREDICTED: transient receptor potential cation channel subfamily M member 1 [Crassostrea gigas]	-	-	-	-
Unigene0023921	0.0537	0	0	0.1321	0	0	1.3184	1.2154	1.119	0.2087	0	0.0563	-	toll-like receptor k [Mytilus galloprovincialis]	-	-	-	-
Unigene0023965	0	0.0707	0	0	0	0	1.9733	0.6822	2.0151	0	0	0	Ptpra	PREDICTED: receptor-type tyrosine-protein phosphatase kappa-like [Priapulus caudatus]	-	-	-	-
Unigene0024407	3.3919	5.0741	2.3347	18.5638	17.4135	14.6008	37.2116	35.5235	41.1702	90.8228	73.6771	100.906	LPHN1	PREDICTED: adhesion G protein-coupled receptor L3 [Lepisosteus oculatus]	-	-	-	-
Unigene0024417	0	0	0	0	0	0.2716	0.646	0.5956	0.4606	0	0	0	ptprc	PREDICTED: receptor-type tyrosine-protein phosphatase zeta [Cynoglossus semilaevis]	-	-	-	-
Unigene0024958	0.2078	0.6974	0.4087	0	0.0808	0.0852	0	0	0	0.2022	0.08	0.5089	gab-1	Gamma-aminobutyric acid receptor subunit gamma-2 [Crassostrea gigas]	-	-	-	-
Unigene0025950	0.3652	0.1003	0.901	1.1038	0.7742	0.4083	0	0	0	0	0	0	Tmem2	Neuronal acetylcholine receptor subunit alpha-3 [Crassostrea gigas]	-	-	-	-
Unigene0026309	0.2757	0.1388	0.1952	0.4074	0.643	0.0678	0.5485	0.4759	1.2652	0	0	0	MRC2	PREDICTED: macrophage mannose receptor 1-like [Aplysia californica]	ko04145//Phagosome//Transport and catabolism//Cellular Processes	-	-	-
Unigene0026354	0.146	0.1764	0.1723	0	0.0681	0.1437	0.9909	0.7875	1.1267	0	0.1349	0	Npsr1	PREDICTED: neuromedin-U receptor 2 [Crassostrea gigas]	ko04080//Neuroactive ligand-receptor interaction//Signaling molecules and interaction//Environmental Information Processing	-	-	-
Unigene0026386	0	0.19	0	0	0	0	0.4419	1.1202	0.6891	0	0	0	Celsr1	Cadherin EGF LAG seven-pass G-type receptor 1 [Crassostrea gigas]	-	-	-	-
Unigene0027311	0.089	0	0.21	0	0	0	1.0411	0.8638	0.9278	0.0865	0.3083	0	Gabbr1	PREDICTED: gamma-aminobutyric acid type B receptor subunit 1-like [Biomphalaria glabrata]	ko04080//Neuroactive ligand-receptor interaction//Signaling molecules and interaction//Environmental Information Processing	GO:0071944//cell periphery;GO:0098805//whole membrane;GO:0044459//plasma membrane part;GO:0044425//membrane part;GO:0042995//cell projection;GO:0098802//plasma membrane receptor complex;GO:0097458//neuron part;GO:0097060//synaptic membrane;GO:0016020//membrane;GO:0005623//cell;GO:0032991//macromolecular complex;GO:0044464//cell part;GO:0045202//synapse;GO:0043234//protein complex;GO:0005887//inte…	GO:0004888//transmembrane signaling receptor activity;GO:0005488//binding;GO:0004871//signal transducer activity;GO:0099600//transmembrane receptor activity;GO:0004930//G-protein coupled receptor activity;GO:0060089//molecular transducer activity;GO:0038023//signaling receptor activity;GO:0004872//receptor activity	GO:0045980//negative regulation of nucleotide metabolic process;GO:0023052//signaling;GO:0065007//biological regulation;GO:0050896//response to stimulus;GO:0006140//regulation of nucleotide metabolic process;GO:0009987//cellular process;GO:0030803//negative regulation of cyclic nucleotide biosynthetic process;GO:1900543//negative regulation of purine nucleotide metabolic process;GO:0019220//regul…
Unigene0028215	0.1083	0.3271	0.213	0.1778	0	0	1.0985	0.7011	1.2049	0.0702	0	0.1516	gpr98	PREDICTED: G-protein coupled receptor 98-like [Crassostrea gigas]	-	-	-	GO:0032501//multicellular organismal process;GO:0044699//single-organism process;GO:0044707//single-multicellular organism process
Unigene0028376	0.9893	1.4485	1.8041	0	0	0	0.0526	0.194	0	4.1991	4.2072	4.1529	CNGA2	Cyclic nucleotide-gated channel rod photoreceptor subunit alpha [Crassostrea gigas]	ko04024//cAMP signaling pathway//Signal transduction//Environmental Information Processing;ko04740//Olfactory transduction//Sensory system//Organismal Systems	-	-	GO:0051234//establishment of localization;GO:0006810//transport;GO:0051179//localization
Unigene0028457	0	0.015	0	0.0367	0.0347	0.0183	24.4843	21.8326	23.0847	0	0.0344	0.0469	NPR1	Atrial natriuretic peptide receptor A [Crassostrea gigas]	ko00230//Purine metabolism//Nucleotide metabolism//Metabolism	-	-	-
Unigene0029894	0.6745	2.3764	1.1939	0	0	0	0.1316	0	0	0	0.0649	0	nAChRbeta2	PREDICTED: acetylcholine receptor subunit alpha-like 1 [Crassostrea gigas]	-	-	-	-
Unigene0029895	0.0971	0.0391	0.1374	0	0	0	0	0	0	0	0	0	nAChRalpha1	PREDICTED: acetylcholine receptor subunit alpha-like 1 [Crassostrea gigas]	-	-	-	-
Unigene0029896	0.6655	0.0797	0.3365	0	0	0	0	0	0	0	0	0	nAChRalpha1	PREDICTED: acetylcholine receptor subunit alpha-like 1 [Crassostrea gigas]	-	-	-	-
Unigene0030025	0.6734	1.5406	0.5779	0	0	0	0	0	0	0.2382	0	0.0642	CHRNA9	PREDICTED: neuronal acetylcholine receptor subunit alpha-10-like isoform X1 [Crassostrea gigas]	-	GO:0016020//membrane	-	GO:0044765//single-organism transport;GO:0006811//ion transport;GO:0044699//single-organism process;GO:0051179//localization;GO:0051234//establishment of localization;GO:0006810//transport;GO:1902578//single-organism localization
Unigene0030321	0.1137	0.1145	0.2684	0.21	0.1989	0.4895	0.7984	0.8587	1.0673	0	0	0.1193	PLA2R1	PREDICTED: macrophage mannose receptor 1 [Crassostrea gigas]	ko04145//Phagosome//Transport and catabolism//Cellular Processes	-	-	-
Unigene0030427	0	0	0	0.0364	0.0861	0	1.9018	2.4704	2.1571	0	0	0.031	-	Low-density lipoprotein receptor-related protein 4 [Crassostrea gigas]	ko04310//Wnt signaling pathway//Signal transduction//Environmental Information Processing	-	-	-
Unigene0031560	0.9872	0.3794	0.8895	0.641	1.1511	1.0596	0	0	0.0374	1.2221	1.9902	1.3373	SORL1	PREDICTED: sortilin-related receptor-like [Nicrophorus vespilloides]	-	-	-	-
Unigene0032724	0	0.0331	0.0776	0	0	0	1.2316	1.3482	0.8232	0.064	0.038	0.2071	GPR98	G-protein coupled receptor 98 [Crassostrea gigas]	-	GO:0005623//cell;GO:0044464//cell part	-	GO:0032501//multicellular organismal process;GO:0003008//system process;GO:0050877//neurological system process;GO:0044763//single-organism cellular process;GO:0044699//single-organism process;GO:0009987//cellular process
Unigene0033322	0.9568	0.1926	0.1129	0.4713	0.2789	0.2353	0	0	0	0.4188	0.3868	0.6025	ST14	PREDICTED: low-density lipoprotein receptor class A domain-containing protein 2 [Crassostrea gigas]	-	-	-	-
Unigene0033658	0	0	0	0	0	0	1.5308	1.444	1.7766	0	0	0	-	PREDICTED: glucose-dependent insulinotropic receptor-like, partial [Hydra vulgaris]	-	-	-	-
Unigene0033975	0	0	0	0.2355	0	0	0.5222	0.4126	0.1994	0.9301	0	1.3379	-	NOD-like receptor 1 [Mytilus galloprovincialis]	-	-	-	-
Unigene0034711	0.3019	0.2533	0.4453	0.2479	0.4401	0.4951	1.6782	0.7871	1.102	0.1958	0.2034	0.264	-	PREDICTED: low-density lipoprotein receptor-related protein 12-like [Octopus bimaculoides]	-	-	-	-
Unigene0034774	0.0423	0.2128	0	0.2082	0.0493	0	1.3358	2.0524	1.0582	0	0	0	-	toll-like receptor W precursor [Mytilus galloprovincialis]	-	-	-	-
Unigene0034775	0.4603	0.2495	0.1671	0.545	0.4129	0.6314	2.1961	2.4446	3.1018	0.1378	0.1636	0.0372	Lrrc15	Toll-like receptor4 [Pinctada martensii]	-	-	-	-
Unigene0036671	0.0737	0	0	0	0	0.0453	2.3292	3.4196	1.8451	0	0	0	MDGA1	PREDICTED: MAM and LDL-receptor class A domain-containing protein 2-like [Crassostrea gigas]	-	-	-	-
Unigene0036786	0	0	0	0	0	0	0.0641	0.1478	0.0286	0	0	0	CHRNA6	PREDICTED: neuronal acetylcholine receptor subunit alpha-6-like [Crassostrea gigas]	ko04080//Neuroactive ligand-receptor interaction//Signaling molecules and interaction//Environmental Information Processing	-	-	-
Unigene0036787	0	0	0	0	0	0	0.3243	0.1424	0.2753	0	0	0	CHRNA5	PREDICTED: neuronal acetylcholine receptor subunit alpha-6-like [Crassostrea gigas]	ko04080//Neuroactive ligand-receptor interaction//Signaling molecules and interaction//Environmental Information Processing	-	-	-
Unigene0037973	1.4691	0.2431	0.9973	1.8586	2.1119	1.7573	0	0	0	1.3507	1.4412	1.2883	MSR1	PREDICTED: macrophage scavenger receptor types I and II [Sarcophilus harrisii]	ko04145//Phagosome//Transport and catabolism//Cellular Processes	-	-	-
Unigene0038184	0.3079	0.6611	0.3391	0.2527	0	0.2524	1.7053	1.3728	0.8562	0.3594	0.403	0.4093	RXFP2	PREDICTED: G-protein coupled receptor GRL101-like [Aplysia californica]	ko04080//Neuroactive ligand-receptor interaction//Signaling molecules and interaction//Environmental Information Processing	-	-	-
Unigene0038193	0.8771	1.2612	0.5322	1.6046	1.87	2.0032	6.7151	4.5955	7.4216	0.7312	0.1737	0.4734	FGFR	PREDICTED: tyrosine-protein kinase receptor Tie-1-like [Crassostrea gigas]	ko04144//Endocytosis//Transport and catabolism//Cellular Processes	-	-	-
Unigene0039519	0	0	0	0	0	0	1.2475	0.5367	1.1118	0.6222	0.903	0.6713	-	PREDICTED: receptor-type tyrosine-protein phosphatase zeta-like [Sinocyclocheilus rhinocerous]	-	-	-	-
Unigene0039797	0.133	0.1338	0.3923	0	0	0	1.2059	1.6855	1.9761	0	0.2304	0	Chrna6	Neuronal acetylcholine receptor subunit alpha-6 [Crassostrea gigas]	-	-	-	-
Unigene0039798	0.0464	0.0934	0.1095	0	0	0	1.1403	2.9033	1.7905	0.2257	0.1072	0	unc-38	PREDICTED: acetylcholine receptor subunit beta-type lev-1-like [Crassostrea gigas]	-	-	-	-
Unigene0039991	3.056	5.5148	3.662	1.5794	1.4032	1.4411	0.7597	0.5124	0.5614	4.9748	5.2307	5.2676	Ptger4	PREDICTED: prostaglandin E2 receptor EP4 subtype [Crassostrea gigas]	ko04080//Neuroactive ligand-receptor interaction//Signaling molecules and interaction//Environmental Information Processing	-	-	-
Unigene0040028	0.2515	0.2743	0.1484	0.0516	0.1466	0.1031	1.7414	1.4923	1.7705	0.1019	0.3874	0.198	EGFL7	Fibroblast growth factor receptor 2 [Crassostrea gigas]	-	-	-	-
Unigene0040216	0.4922	1.1932	0.2371	0.8659	0.7263	0.9884	2.9624	2.6442	2.2734	4.2604	2.2859	4.3752	Tlr13	toll-like receptor c [Mytilus galloprovincialis]	-	-	-	-
Unigene0040880	0.194	0.0976	0.8393	0	0	0	0	0	0	0.912	1.083	0.9839	-	Neuronal acetylcholine receptor subunit alpha-4 [Tupaia chinensis]	-	-	-	-
Unigene0041640	0.3838	0.3434	0.4025	0.9977	0.6961	0.944	0.0998	0	0	1.8665	0.8866	1.7006	Lgr6	Leucine-rich repeat-containing G-protein coupled receptor 6 [Crassostrea gigas]	-	-	-	-
Unigene0041979	0.078	0	0.0921	0	0	0	1.6434	0.4208	0.4068	0.1518	0.3605	0.8188	-	cortical granule protein with LDL-receptor-like repeats, partial [Strongylocentrotus purpuratus]	-	-	-	-
Unigene0042651	9.8325	7.118	7.8869	1.161	1.3546	1.7394	0	0	0	0.0655	0	0.0177	MALRD1	PREDICTED: MAM and LDL-receptor class A domain-containing protein 2-like [Crassostrea gigas]	-	-	-	-
Unigene0042962	0.9039	0.4549	1.0665	0.1518	0.5749	0.5558	0.0481	0	0.1714	2.0381	2.61	2.1989	-	PREDICTED: acetylcholine receptor subunit alpha isoform X2 [Crassostrea gigas]	-	-	-	-
Unigene0043225	0.6334	0.5738	0.5605	0.7409	1.4032	0.8569	1.7047	1.8448	1.4861	0.8009	0.695	0.4653	-	PREDICTED: insulin receptor-like [Octopus bimaculoides]	-	-	GO:0016740//transferase activity;GO:0003824//catalytic activity	-
Unigene0043273	1.2417	2.4847	1.4073	2.4633	1.5359	2.372	6.1127	6.0707	7.3919	3.1609	2.6593	2.5904	Grk5	PREDICTED: G protein-coupled receptor kinase 5-like isoform X3 [Aplysia californica]	ko04144//Endocytosis//Transport and catabolism//Cellular Processes	-	-	-
Unigene0043351	0.7038	2.8506	1.2061	0.0206	0.2149	0.0824	0.1373	0.235	0.1048	0	0	0.0176	PTPRB	PREDICTED: receptor-type tyrosine-protein phosphatase beta [Crassostrea gigas]	-	-	-	-
Unigene0043886	0.7997	0.1491	1.0136	1.8602	2.2795	2.6229	0.0693	0.0639	0.2162	0.3169	0.2053	0.4974	-	PREDICTED: cation-dependent mannose-6-phosphate receptor-like isoform X2 [Lingula anatina]	ko00270//Cysteine and methionine metabolism//Amino acid metabolism//Metabolism	-	-	-
Unigene0043960	0.2798	0.6885	0.2751	0.0766	0.1088	0.1912	1.4917	2.9347	2.2048	0	0	0	Mamdc4	PREDICTED: MAM and LDL-receptor class A domain-containing protein 1-like [Octopus bimaculoides]	-	-	-	-
Unigene0044360	0	0.1031	0	0	0.1194	0	1.6179	0.8286	1.1748	0	0	0	GRID1	Glutamate receptor [Crassostrea gigas]	ko04080//Neuroactive ligand-receptor interaction//Signaling molecules and interaction//Environmental Information Processing	-	-	-
Unigene0044466	0	0.1087	0	0	0	0.1328	0.9479	1.0486	1.3516	0	0	0	MET	PREDICTED: hepatocyte growth factor receptor-like [Lingula anatina]	ko04144//Endocytosis//Transport and catabolism//Cellular Processes	-	GO:0003824//catalytic activity;GO:0016740//transferase activity	-
Unigene0044672	0.2247	0.2073	0.2209	0.1844	0.2183	0.1842	0.9859	0.6867	1.152	2.1308	2.6167	2.3775	Ppp1r37	NOD-like receptor 1 [Mytilus galloprovincialis]	-	-	-	-
Unigene0044708	0.9585	0.3566	0.8359	0.1026	0.0486	0.1025	0.1463	0.0674	0.2173	2.0065	1.9494	0.9403	NETO2	PREDICTED: low-density lipoprotein receptor class A domain-containing protein 2 [Crassostrea gigas]	-	-	-	-
Unigene0045382	0.0323	0.1302	0.3433	1.2541	1.1875	0.7157	1.1917	0.6103	1.0283	1.7925	1.1016	1.1706	SORCS3	PREDICTED: VPS10 domain-containing receptor SorCS1-like [Crassostrea gigas]	-	-	-	-
Unigene0046185	1.4042	1.2007	1.1224	0.5206	0.581	0.4271	5.0711	4.0396	4.3933	0.7784	1.029	0.7606	Galr2	PREDICTED: G-protein coupled receptor 54 [Crassostrea gigas]	ko04080//Neuroactive ligand-receptor interaction//Signaling molecules and interaction//Environmental Information Processing	-	-	-
Unigene0046186	0.4723	0.2993	0.3612	0.3769	0.5711	0.5055	0.0409	0.066	0.1003	10.2678	11.223	8.5816	HTR4	5-hydroxytryptamine receptor 4 [Crassostrea gigas]	ko04080//Neuroactive ligand-receptor interaction//Signaling molecules and interaction//Environmental Information Processing	-	-	GO:0044699//single-organism process;GO:0044763//single-organism cellular process;GO:0007154//cell communication;GO:0044700//single organism signaling;GO:0065007//biological regulation;GO:0009987//cellular process;GO:0050896//response to stimulus;GO:0023052//signaling
Unigene0046432	0.5715	0.5178	0.6069	0.3871	0.7331	0.7908	1.9897	1.9113	2.1159	0.0834	0.099	0.12	SPR	PREDICTED: sex peptide receptor-like [Priapulus caudatus]	-	-	-	-
Unigene0046583	0.8232	1.8958	0.574	1.3516	0.9599	1.1658	3.3715	3.2291	3.3168	1.5165	0.9508	1.5183	ESR1	estrogen receptor [Saccostrea glomerata]	-	GO:0005622//intracellular;GO:0044424//intracellular part;GO:0005623//cell;GO:0043229//intracellular organelle;GO:0043226//organelle;GO:0043231//intracellular membrane-bounded organelle;GO:0044464//cell part;GO:0043227//membrane-bounded organelle	GO:0043167//ion binding;GO:0043169//cation binding;GO:0004872//receptor activity;GO:0004871//signal transducer activity;GO:0005488//binding;GO:0038023//signaling receptor activity;GO:0008289//lipid binding;GO:0060089//molecular transducer activity;GO:0097159//organic cyclic compound binding;GO:0003677//DNA binding;GO:0046914//transition metal ion binding;GO:0003676//nucleic acid binding;GO:000107…	GO:0070887//cellular response to chemical stimulus;GO:0010468//regulation of gene expression;GO:0007165//signal transduction;GO:0009987//cellular process;GO:0009725//response to hormone;GO:0071495//cellular response to endogenous stimulus;GO:0008152//metabolic process;GO:0044237//cellular metabolic process;GO:0050789//regulation of biological process;GO:0044699//single-organism process;GO:0043170…
Unigene0046631	2.5991	0.8721	1.7525	5.1311	4.1852	4.3129	0	0.0445	0.1076	2.5081	4.0981	3.5286	CLEC7A	Asialoglycoprotein receptor 2 [Crassostrea gigas]	-	-	-	-
Unigene0047298	0.3996	0.1788	0.1048	0.1094	0	0.2731	0.8314	0.7664	1.204	0	0	0.2796	GPR98	PREDICTED: G-protein coupled receptor 98-like [Crassostrea gigas]	-	GO:0016020//membrane;GO:0005623//cell;GO:0044464//cell part	-	GO:0009987//cellular process;GO:0003008//system process;GO:0044699//single-organism process;GO:0044763//single-organism cellular process;GO:0065007//biological regulation;GO:0032501//multicellular organismal process;GO:0007600//sensory perception;GO:0050877//neurological system process
Unigene0047353	0.5086	0.3907	0.7896	1.5162	1.5762	1.5802	1.8794	1.9491	2.2471	4.309	3.6792	4.958	Traf3	tumor necrosis factor receptor-associated factor 3 [Pinctada fucata]	-	-	-	-
Unigene0048030	0.8857	0.471	0.4732	4.3215	3.4685	3.9462	5.0258	4.5429	5.6465	0.8778	1.0809	0.7015	NR2E3	PREDICTED: nuclear receptor subfamily 2 group E member 1-like isoform X1 [Lingula anatina]	-	-	-	-
Unigene0048288	3.6522	6.7621	3.9745	2.6798	2.2286	3.0721	11.4042	12.3503	12.2748	2.4297	1.3114	3.098	-	Neuromedin-U receptor 1 [Crassostrea gigas]	-	-	-	-
Unigene0048380	2.6069	2.7574	2.4202	0.2933	0.2006	0.4883	0.7743	0.8851	1.104	0.6178	0.428	0.4166	Nudt9	PREDICTED: transient receptor potential cation channel subfamily M member 2 isoform X10 [Crassostrea gigas]	-	-	-	-
Unigene0048704	0.3441	0.7252	0.1015	0.4105	0.2006	0.2645	1.6107	2.5289	1.6821	0.3975	0.4471	0.237	ced-11	PREDICTED: transient receptor potential cation channel subfamily M member 2 [Crassostrea gigas]	-	-	-	-
Unigene0048882	2.6135	2.3384	2.1976	1.8496	1.8565	1.835	6.4915	5.9303	6.8189	0.75	0.7286	0.2522	-	PREDICTED: constitutive coactivator of peroxisome proliferator-activated receptor gamma-like, partial [Limulus polyphemus]	-	-	-	-
Unigene0048957	3.6918	1.8682	3.0469	0.0497	0.047	0.0496	0	0	0.0421	9.4385	9.2973	12.4698	-	Pyroglutamylated RFamide peptide receptor [Crassostrea gigas]	-	-	-	-
Unigene0048960	0.8876	1.2886	1.0372	1.1981	0.6668	0.9657	3.2757	2.2188	3.124	0.4732	0.6112	0.4568	ADRBK2	PREDICTED: beta-adrenergic receptor kinase 2 isoform X3 [Crassostrea gigas]	ko04144//Endocytosis//Transport and catabolism//Cellular Processes	-	GO:0097367//carbohydrate derivative binding;GO:1901363//heterocyclic compound binding;GO:0004674//protein serine/threonine kinase activity;GO:0005488//binding;GO:0097159//organic cyclic compound binding;GO:0016301//kinase activity;GO:0016740//transferase activity;GO:0036094//small molecule binding;GO:0016773//phosphotransferase activity, alcohol group as acceptor;GO:0001883//purine nucleoside bin…	GO:0050789//regulation of biological process;GO:0006796//phosphate-containing compound metabolic process;GO:0019538//protein metabolic process;GO:0010646//regulation of cell communication;GO:0009987//cellular process;GO:0023051//regulation of signaling;GO:0009968//negative regulation of signal transduction;GO:0023057//negative regulation of signaling;GO:0044237//cellular metabolic process;GO:0048…
Unigene0049181	1.0736	1.8188	0.6952	1.9348	0.6259	1.8035	5.4545	5.3249	4.6015	1.4391	0.8469	1.0305	vdr	PREDICTED: nuclear hormone receptor HR96 isoform X2 [Crassostrea gigas]	-	-	-	-
Unigene0049621	0.4898	0.5688	0.6446	0.3247	0.1977	0.3938	1.2564	1.3412	1.6698	0.1466	0.1088	0.1186	PLXNA2	Hepatocyte growth factor receptor [Crassostrea gigas]	-	-	-	-
Unigene0049939	0.8267	0.3823	0.8172	1.3756	0.6252	1.5388	2.4315	2.1933	2.5397	1.2605	0.7226	1.0317	USP	PREDICTED: retinoic acid receptor gamma isoform X2 [Crassostrea gigas]	-	-	-	-
Unigene0050015	1.6369	2.0372	2.7041	1.1728	2.0129	1.391	5.886	5.4582	7.2319	0.8685	1.272	0.7496	SRA1	PREDICTED: steroid receptor RNA activator 1-like [Crassostrea gigas]	-	-	-	-
Unigene0050580	0.9349	0.7486	0.8524	1.1513	0.3469	0.8362	2.2129	1.9483	1.7284	0.0413	0.6136	0.6467	Lrp2	PREDICTED: LOW QUALITY PROTEIN: low-density lipoprotein receptor-related protein 2-like [Crassostrea gigas]	ko04340//Hedgehog signaling pathway//Signal transduction//Environmental Information Processing	-	-	-
Unigene0050811	0.3944	0.6919	0.2925	0.333	0.2891	0.7068	3.837	3.1847	3.4782	8.8229	5.1018	8.4194	Nr1h2	PREDICTED: nuclear receptor subfamily 1 group D member 2 isoform X2 [Crassostrea gigas]	-	-	-	-
Unigene0050936	29.629	37.0637	26.7881	27.4662	26.4723	24.6251	114.45	106.494	101.358	188.343	232.326	180.841	EGFR	epidermal growth factor receptor [Pinctada fucata]	ko04144//Endocytosis//Transport and catabolism//Cellular Processes;ko04068//FoxO signaling pathway//Signal transduction//Environmental Information Processing;ko04320//Dorso-ventral axis formation//Development//Organismal Systems	-	GO:0016772//transferase activity, transferring phosphorus-containing groups;GO:0016740//transferase activity;GO:0003824//catalytic activity	-
Unigene0050944	2.3858	1.7478	1.7823	2.0687	1.5144	2.3092	4.3116	3.8224	4.8141	2.7738	2.8698	1.6889	FRS2	PREDICTED: fibroblast growth factor receptor substrate 3-like isoform X2 [Biomphalaria glabrata]	-	-	-	-
Unigene0051512	1.6089	0.9844	1.1539	1.1848	0.9196	0.7372	3.4886	2.0589	2.8293	0.8439	1.5486	0.927	RARA	PREDICTED: retinoic acid receptor alpha-A isoform X2 [Crassostrea gigas]	-	-	GO:0005488//binding	GO:0065007//biological regulation;GO:0050794//regulation of cellular process;GO:0050789//regulation of biological process
Unigene0051772	9.2173	6.8311	7.8989	0.0454	0	0.0226	0.0862	0	0.0384	21.1287	30.2693	23.0761	PRPH2	PREDICTED: photoreceptor outer segment membrane glycoprotein 2-like [Lingula anatina]	-	-	-	-
Unigene0051846	1.695	1.5247	1.6681	1.5366	1.3625	1.7476	4.3215	3.6181	5.2428	5.4654	5.6402	5.2457	EPS8	PREDICTED: epidermal growth factor receptor kinase substrate 8 isoform X12 [Crassostrea gigas]	-	-	-	-
Unigene0052230	2.2338	3.8465	2.5777	1.1591	1.4907	1.4514	1.2905	0.9851	1.0768	0.205	0.4381	0.2728	TLR4	Toll-like receptor4 [Pinctada martensii]	-	-	-	-
Unigene0052348	0.7832	2.1369	0.2189	3.4771	1.6102	2.5602	3.6178	3.3796	3.8044	3.5685	1.2379	3.6122	M6pr	PREDICTED: cation-dependent mannose-6-phosphate receptor-like [Biomphalaria glabrata]	-	-	-	-
Unigene0052402	2.2212	2.5	2.0237	2.0543	1.7157	2.386	18.5345	18.815	18.1888	3.8744	2.9011	3.4818	NRBP1	PREDICTED: nuclear receptor-binding protein [Crassostrea gigas]	-	-	-	-
Unigene0052408	9.5628	19.6943	11.928	15.4167	16.5862	13.6285	0.2805	0.1724	0.2083	0.5052	0.7846	1.1182	Traf5	TNF receptor-associated factor 3 [Crassostrea gigas]	-	GO:0005623//cell;GO:0044464//cell part	GO:0005488//binding	GO:0050789//regulation of biological process;GO:0044699//single-organism process;GO:0050794//regulation of cellular process;GO:0048518//positive regulation of biological process;GO:0065007//biological regulation
Unigene0052411	0.4149	0.2542	0.596	1.0441	0.5469	0.8875	1.8577	1.2844	2.6526	0.2281	0.5626	0.3029	PTPRN2	PREDICTED: receptor-type tyrosine-protein phosphatase N2-like [Biomphalaria glabrata]	-	-	GO:0003824//catalytic activity;GO:0016787//hydrolase activity;GO:0042578//phosphoric ester hydrolase activity;GO:0016791//phosphatase activity;GO:0004721//phosphoprotein phosphatase activity;GO:0016788//hydrolase activity, acting on ester bonds	GO:0006793//phosphorus metabolic process;GO:0044260//cellular macromolecule metabolic process;GO:0071704//organic substance metabolic process;GO:0043412//macromolecule modification;GO:0006796//phosphate-containing compound metabolic process;GO:0016311//dephosphorylation;GO:0043170//macromolecule metabolic process;GO:0044237//cellular metabolic process;GO:0019538//protein metabolic process;GO:0009…
Unigene0052525	0.5433	0.875	0.4007	4.3318	3.2466	6.2641	2.0185	1.5677	1.3031	0.1717	0.0628	0.2281	PRSS12	PREDICTED: scavenger receptor cysteine-rich type 1 protein M130-like [Rhinolophus sinicus]	-	-	-	-
Unigene0052587	3.1688	4.4061	3.3905	5.6547	5.7929	4.4257	1.7284	1.5354	1.2322	1.9591	1.675	1.4937	LRP6	PREDICTED: low-density lipoprotein receptor-related protein 4 [Crassostrea gigas]	ko04310//Wnt signaling pathway//Signal transduction//Environmental Information Processing	-	-	-
Unigene0052914	0.3671	0.0924	0.2166	0.339	0.2675	0.1129	1.3424	1.485	0.6699	0.1339	0.371	0	-	PREDICTED: tumor necrosis factor receptor superfamily member 27 [Crassostrea gigas]	-	-	-	-
Unigene0053338	0.9513	3.2208	0.2806	1.198	0.7311	1.4092	6.4513	6.8101	3.8328	0.1262	0.2497	0.0908	agtrap	PREDICTED: type-1 angiotensin II receptor-associated protein-like isoform X1 [Octopus bimaculoides]	-	-	-	-
Unigene0053571	0.4055	0.3401	0.4625	0.4826	0.9298	0.7646	3.6217	3.3387	4.0169	131.435	115.675	134.431	-	PREDICTED: tumor necrosis factor receptor superfamily member 27 [Crassostrea gigas]	-	-	-	-
Unigene0053663	15.3299	23.9313	14.445	24.876	26.5334	25.9492	35.2888	38.4865	33.8337	129.593	127.506	115.766	NCOA4	PREDICTED: nuclear receptor coactivator 4 [Crassostrea gigas]	-	-	-	-
Unigene0053705	1.2487	2.1085	0.8318	0.0248	0	0	0.33	0.3259	0.3361	2.1158	0.8375	1.543	CNGA3	PREDICTED: cyclic nucleotide-gated channel rod photoreceptor subunit alpha [Crassostrea gigas]	-	GO:0016020//membrane	-	GO:0051179//localization;GO:0009987//cellular process;GO:0006810//transport;GO:1902578//single-organism localization;GO:0008152//metabolic process;GO:0051234//establishment of localization;GO:0006811//ion transport;GO:0044763//single-organism cellular process;GO:0044699//single-organism process;GO:0044765//single-organism transport
Unigene0053761	1.3681	3.3353	1.2864	3.2378	3.1407	2.7605	5.028	5.3269	4.4586	4.6576	4.7407	3.6567	sigmar1	PREDICTED: sigma non-opioid intracellular receptor 1 [Crassostrea gigas]	-	GO:0016020//membrane;GO:0044446//intracellular organelle part;GO:0043227//membrane-bounded organelle;GO:0044424//intracellular part;GO:0043229//intracellular organelle;GO:0005622//intracellular;GO:0043231//intracellular membrane-bounded organelle;GO:0044464//cell part;GO:0044422//organelle part;GO:0005623//cell;GO:0044425//membrane part;GO:0043226//organelle;GO:0031090//organelle membrane	-	GO:0006810//transport;GO:0051234//establishment of localization;GO:0051179//localization
Unigene0054442	8.8467	12.0356	7.2897	9.8847	8.9679	14.6794	34.2784	22.2151	27.5459	4.4763	2.1602	4.3884	Lrp12	PREDICTED: low-density lipoprotein receptor-related protein 12 [Crassostrea gigas]	-	-	-	-
Unigene0054523	0.669	1.4463	0.5953	2.188	1.2789	1.9425	4.4023	4.922	5.1128	1.0562	0.9375	0.6906	Hr39	PREDICTED: nuclear hormone receptor FTZ-F1 beta isoform X3 [Crassostrea gigas]	-	-	-	-
Unigene0054675	1.9238	3.0392	1.9862	1.4916	2.0147	1.4678	7.9	7.7919	7.5883	5.1372	3.8577	4.6733	E75	PREDICTED: nuclear receptor subfamily 1 group D member 2 isoform X2 [Crassostrea gigas]	-	-	-	-
Unigene0055061	2.147	1.6117	2.3187	1.9119	1.372	1.0741	0.1561	0.3664	0.4301	1.1091	1.4011	1.1584	MALRD1	PREDICTED: MAM and LDL-receptor class A domain-containing protein 2 [Crassostrea gigas]	-	-	-	-
Unigene0055476	0.2849	0.4612	0.2635	0.256	0.0943	0.2936	2.1445	2.031	2.4853	0.4531	0.2802	0.3394	Lar	PREDICTED: receptor-type tyrosine-protein phosphatase F isoform X9 [Crassostrea gigas]	-	-	-	-
Unigene0055508	3.8239	4.6834	4.6009	4.7784	4.0854	4.1932	13.865	10.6276	13.5545	2.3453	2.0887	2.7676	ATP6AP2	PREDICTED: renin receptor-like [Octopus bimaculoides]	-	-	-	GO:0044767//single-organism developmental process;GO:0032502//developmental process;GO:0061008//hepaticobiliary system development;GO:0001889//liver development;GO:0048732//gland development;GO:0048856//anatomical structure development;GO:0048513//animal organ development;GO:0048731//system development;GO:0044707//single-multicellular organism process;GO:0044699//single-organism process;GO:003250…
Unigene0055519	1.1975	1.2054	0.7608	0	0	0	0.1078	0	0.0961	0.2688	0.2128	0.1933	-	PREDICTED: low-density lipoprotein receptor-related protein 2-like [Crassostrea gigas]	-	-	-	-
Unigene0055739	0.7186	2.3284	1.0246	2.3967	3.2121	2.0254	0.3504	0.3553	0.1874	1.6893	2.3259	1.524	PTK7	Macrophage colony-stimulating factor 1 receptor 2 [Crassostrea gigas]	-	-	-	-
Unigene0056448	0.4938	0.9714	0.2913	0.3869	0.3402	0.2208	0	0	0	0	0.0518	0	MDGA1	PREDICTED: MAM and LDL-receptor class A domain-containing protein 2-like, partial [Lingula anatina]	-	-	-	-
Unigene0057002	2.5819	1.2582	2.4904	1.0598	1.0991	1.0333	0.6714	0.7295	0.8975	1.2557	1.8698	1.0752	Lrp1	PREDICTED: low-density lipoprotein receptor-related protein 1B [Callorhinchus milii]	-	GO:0043229//intracellular organelle;GO:0030055//cell-substrate junction;GO:0005774//vacuolar membrane;GO:0005737//cytoplasm;GO:0044437//vacuolar part;GO:0031090//organelle membrane;GO:0031988//membrane-bounded vesicle;GO:0005622//intracellular;GO:0044425//membrane part;GO:0043227//membrane-bounded organelle;GO:0043232//intracellular non-membrane-bounded organelle;GO:0043231//intracellular membran…	GO:0097159//organic cyclic compound binding;GO:0043169//cation binding;GO:0046872//metal ion binding;GO:0005515//protein binding;GO:1901363//heterocyclic compound binding;GO:0003676//nucleic acid binding;GO:0043167//ion binding;GO:0003723//RNA binding;GO:0005488//binding	GO:0032970//regulation of actin filament-based process;GO:0048583//regulation of response to stimulus;GO:0009653//anatomical structure morphogenesis;GO:0048844//artery morphogenesis;GO:1902578//single-organism localization;GO:0048731//system development;GO:0008202//steroid metabolic process;GO:0001944//vasculature development;GO:0023051//regulation of signaling;GO:0007275//multicellular organism …
Unigene0057200	3.522	4.8291	3.6928	0.0242	0	0.0483	1.2629	1.5134	1.3403	12.9783	12.601	13.2301	SPR	PREDICTED: sex peptide receptor-like [Crassostrea gigas]	-	-	-	-
Unigene0057235	7.1308	11.782	6.5947	5.8381	5.4683	5.736	1.4133	1.6909	1.3935	0.5624	0.6975	0.7686	Galr2	PREDICTED: psychosine receptor-like [Crassostrea gigas]	ko04080//Neuroactive ligand-receptor interaction//Signaling molecules and interaction//Environmental Information Processing	-	-	-
Unigene0058446	0	0	0	0	0	0.2692	0.5763	0.7674	0.1712	0.5855	0.5056	0.2297	ADORA2A	PREDICTED: adenosine receptor A2b-like [Crassostrea gigas]	ko04080//Neuroactive ligand-receptor interaction//Signaling molecules and interaction//Environmental Information Processing	-	-	-
Unigene0059613	0.5103	1.3753	0.6701	1.0642	0.7102	0.6883	3.554	3.2674	3.193	2.5539	3.1657	2.4703	Rorb	Nuclear receptor ROR-beta [Crassostrea gigas]	-	GO:0043227//membrane-bounded organelle;GO:0043231//intracellular membrane-bounded organelle;GO:0044464//cell part;GO:0043229//intracellular organelle;GO:0043226//organelle;GO:0044424//intracellular part;GO:0005623//cell;GO:0005622//intracellular	GO:0005488//binding;GO:0043167//ion binding;GO:0003677//DNA binding;GO:0046872//metal ion binding;GO:1901363//heterocyclic compound binding;GO:0046914//transition metal ion binding;GO:0097159//organic cyclic compound binding;GO:0043169//cation binding;GO:0003676//nucleic acid binding;GO:0001071//nucleic acid binding transcription factor activity	GO:0009987//cellular process;GO:1901576//organic substance biosynthetic process;GO:0019222//regulation of metabolic process;GO:0071704//organic substance metabolic process;GO:0044260//cellular macromolecule metabolic process;GO:0050789//regulation of biological process;GO:0060255//regulation of macromolecule metabolic process;GO:0044249//cellular biosynthetic process;GO:0009058//biosynthetic proc…
Unigene0059761	3.6199	2.6069	2.9195	3.2958	3.0422	3.2917	6.7145	5.2863	6.6866	2.0977	2.313	1.5862	ACVR2A	Activin receptor type-2B [Crassostrea gigas]	ko04350//TGF-beta signaling pathway//Signal transduction//Environmental Information Processing;ko04060//Cytokine-cytokine receptor interaction//Signaling molecules and interaction//Environmental Information Processing	GO:0016020//membrane	GO:0003824//catalytic activity;GO:0099600//transmembrane receptor activity;GO:0036094//small molecule binding;GO:0004872//receptor activity;GO:0004888//transmembrane signaling receptor activity;GO:0038023//signaling receptor activity;GO:0016772//transferase activity, transferring phosphorus-containing groups;GO:0004675//transmembrane receptor protein serine/threonine kinase activity;GO:0016773//p…	GO:0006793//phosphorus metabolic process;GO:0044763//single-organism cellular process;GO:0050896//response to stimulus;GO:0032502//developmental process;GO:0048731//system development;GO:0048870//cell motility;GO:0048513//animal organ development;GO:0007154//cell communication;GO:0007275//multicellular organism development;GO:0044237//cellular metabolic process;GO:0001667//ameboidal-type cell mig…
Unigene0059836	0.4497	0.6742	0.6435	2.3446	0.8925	2.2593	2.0041	2.1881	1.9856	1.1633	1.0499	1.3756	Traf3	TNF receptor-associated factor 3 [Mytilus galloprovincialis]	-	-	-	GO:0044763//single-organism cellular process;GO:0050789//regulation of biological process;GO:0009987//cellular process;GO:0050794//regulation of cellular process;GO:0065007//biological regulation;GO:0050896//response to stimulus;GO:0044699//single-organism process
Unigene0059985	8.8454	5.2827	7.5098	12.6784	13.3516	11.4421	14.728	13.5257	16.1006	10.6922	11.7929	10.6547	nr2f1a	PREDICTED: nuclear receptor subfamily 2 group F member 1-A isoform X3 [Crassostrea gigas]	-	-	GO:1901363//heterocyclic compound binding;GO:0003700//transcription factor activity, sequence-specific DNA binding;GO:0005488//binding;GO:0043169//cation binding;GO:0001071//nucleic acid binding transcription factor activity;GO:0046872//metal ion binding;GO:0003676//nucleic acid binding;GO:0097159//organic cyclic compound binding;GO:0003677//DNA binding;GO:0043167//ion binding	GO:0048731//system development;GO:0044767//single-organism developmental process;GO:0009058//biosynthetic process;GO:0008152//metabolic process;GO:0023052//signaling;GO:0032502//developmental process;GO:0044763//single-organism cellular process;GO:0007275//multicellular organism development;GO:0043170//macromolecule metabolic process;GO:0044237//cellular metabolic process;GO:0007154//cell communi…
Unigene0060593	7.4405	18.2529	8.2552	3.4969	2.1458	3.1999	28.3111	29.3677	26.2064	1.9289	1.2461	1.7315	Scarb2	scavenger receptor class B-like protein [Mimachlamys nobilis]	ko04142//Lysosome//Transport and catabolism//Cellular Processes	-	-	-
Unigene0060667	2.3534	3.9079	2.2109	0.5722	0.804	0.424	6.6304	6.7106	6.1746	0.0437	0	0.1573	PAQR8	PREDICTED: membrane progestin receptor beta-like [Crassostrea gigas]	-	-	-	-
Unigene0060769	0.9315	3.5243	1.1244	0.501	0.4994	0.5531	6.2395	7.7848	3.506	0.302	0.4081	0.1461	Pex7	PREDICTED: peroxisomal targeting signal 2 receptor-like [Crassostrea gigas]	ko04146//Peroxisome//Transport and catabolism//Cellular Processes	GO:0005737//cytoplasm;GO:0043227//membrane-bounded organelle;GO:0044464//cell part;GO:0044446//intracellular organelle part;GO:0005622//intracellular;GO:0043231//intracellular membrane-bounded organelle;GO:0044424//intracellular part;GO:0044439//peroxisomal part;GO:0044444//cytoplasmic part;GO:0005777//peroxisome;GO:0043229//intracellular organelle;GO:0043226//organelle;GO:0044422//organelle part…	GO:0042277//peptide binding;GO:0000268//peroxisome targeting sequence binding;GO:0046983//protein dimerization activity;GO:0005488//binding;GO:0033218//amide binding;GO:0005515//protein binding;GO:0005048//signal sequence binding	GO:0044765//single-organism transport;GO:0006629//lipid metabolic process;GO:0007031//peroxisome organization;GO:0044255//cellular lipid metabolic process;GO:0006631//fatty acid metabolic process;GO:1902589//single-organism organelle organization;GO:0016043//cellular component organization;GO:0044710//single-organism metabolic process;GO:0006662//glycerol ether metabolic process;GO:0044707//singl…
Unigene0060805	0.1559	0.2844	0.1034	3.8505	3.9074	4.0254	8.1048	8.4277	6.3593	2.672	2.8466	2.1264	-	PREDICTED: tyrosine-protein kinase receptor TYRO3-like [Lingula anatina]	-	-	-	-
Unigene0060973	1.1775	3.0513	0.8203	0.3548	0.3432	0.2003	0.0147	0.0743	0.0327	1.986	1.3817	2.9052	Npr1	PREDICTED: atrial natriuretic peptide receptor 1 [Crassostrea gigas]	ko00230//Purine metabolism//Nucleotide metabolism//Metabolism	-	GO:0003824//catalytic activity	GO:0006793//phosphorus metabolic process;GO:0044237//cellular metabolic process;GO:0009987//cellular process;GO:0006796//phosphate-containing compound metabolic process;GO:0008152//metabolic process
Unigene0061055	2.05	2.646	1.151	5.4764	3.2194	4.5343	13.4845	13.1085	10.9826	7.2526	6.168	7.5473	M6pr	PREDICTED: cation-dependent mannose-6-phosphate receptor [Crassostrea gigas]	ko04142//Lysosome//Transport and catabolism//Cellular Processes;ko04145//Phagosome//Transport and catabolism//Cellular Processes	-	-	-
Unigene0061542	1.4535	1.69	1.421	2.703	3.2167	3.225	3.492	3.3023	3.4646	13.4627	14.4791	13.2861	Traf3	tumor necrosis factor receptor-associated factor 3 [Pinctada fucata]	-	-	GO:0005488//binding;GO:0005515//protein binding	GO:0050789//regulation of biological process;GO:0044700//single organism signaling;GO:0051716//cellular response to stimulus;GO:0044763//single-organism cellular process;GO:0007165//signal transduction;GO:0050896//response to stimulus;GO:0050794//regulation of cellular process;GO:0007154//cell communication;GO:0009987//cellular process;GO:0044699//single-organism process;GO:0023052//signaling;GO:…
Unigene0062430	0.3981	1.7905	0.3598	0.9492	0.721	1.4897	3.0726	2.3391	2.4821	0.4037	0.3816	0.4622	CdsA	PREDICTED: phosphatidate cytidylyltransferase, photoreceptor-specific-like [Biomphalaria glabrata]	ko04070//Phosphatidylinositol signaling system//Signal transduction//Environmental Information Processing;ko00564//Glycerophospholipid metabolism//Lipid metabolism//Metabolism	-	-	-
Unigene0062770	3.4585	2.5179	2.6353	4.4317	4.7768	4.3477	11.1707	10.0776	10.2878	3.5503	4.1127	3.7635	LPP	PREDICTED: thyroid receptor-interacting protein 6 [Crassostrea gigas]	-	-	-	-
Unigene0063023	0.3331	0.2515	0	0	0	0	1.6566	1.078	1.2158	2.5921	1.539	2.1848	-	PREDICTED: cholecystokinin receptor [Crassostrea gigas]	ko04080//Neuroactive ligand-receptor interaction//Signaling molecules and interaction//Environmental Information Processing	-	-	-
Unigene0063277	0.7697	0.7398	0.7282	2.5359	1.6008	2.004	1.7364	1.6007	1.9524	3.4667	3.2996	3.3109	EPHA4	PREDICTED: ephrin type-B receptor 1-B isoform X3 [Crassostrea gigas]	-	-	-	-
Unigene0064395	18.455	12.4929	17.3893	24.8502	31.2665	21.9444	39.4277	37.7277	45.1432	24.7721	28.9532	25.1498	TOMM70A	PREDICTED: mitochondrial import receptor subunit TOM70 isoform X1 [Crassostrea gigas]	-	-	-	-
Unigene0064477	4.1248	3.8763	4.0306	0.0397	0.1691	0	0	0	0	7.6639	8.6912	7.5923	LRP12	PREDICTED: low-density lipoprotein receptor-related protein 12 [Strongylocentrotus purpuratus]	-	-	-	-
Unigene0064481	3.8496	6.4456	4.1415	5.1664	4.7821	5.6783	15.141	13.6729	15.8155	17.5169	20.1252	15.5127	Vldlr	PREDICTED: very low-density lipoprotein receptor isoform X3 [Crassostrea gigas]	-	-	-	-
Unigene0064670	1.4628	2.8603	1.3292	2.4638	1.2547	2.7709	12.1396	13.2043	8.5041	0.785	0.5632	1.094	cmfB	PREDICTED: conditioned medium factor receptor 1-like [Branchiostoma belcheri]	-	-	GO:0003824//catalytic activity	-
Unigene0064832	1.6009	3.7108	1.6463	1.8628	2.0722	1.6799	9.1605	11.2332	7.3212	1.7715	0.9161	1.6492	crlf3	PREDICTED: cytokine receptor-like factor 3 isoform X2 [Crassostrea gigas]	-	-	-	GO:0044699//single-organism process;GO:0050789//regulation of biological process;GO:0050794//regulation of cellular process;GO:0009987//cellular process;GO:0065007//biological regulation;GO:0044763//single-organism cellular process
Unigene0065258	1.7234	1.3282	2.0017	0.514	0.8478	0.712	5.3725	4.7784	6.2622	8.7744	7.2935	8.0962	LENG9	PREDICTED: leukocyte receptor cluster member 9-like isoform X1 [Aplysia californica]	-	-	-	-
Unigene0065852	0.3363	0.8293	0.4761	0.3934	0.7842	0.5997	6.1387	6.2938	4.2082	0.2617	0.369	0.2823	SCARF2	PREDICTED: angiopoietin-1 receptor-like [Biomphalaria glabrata]	-	-	-	-
Unigene0066092	0	0	0	0	0	0	0.234	0.9349	0.2781	0	0	0	RXFP1	PREDICTED: G-protein coupled receptor GRL101-like [Crassostrea gigas]	ko04080//Neuroactive ligand-receptor interaction//Signaling molecules and interaction//Environmental Information Processing	-	-	-
Unigene0066093	0	0	0	0	0	0	0.7495	0.3189	1.3359	0	0	0	-	PREDICTED: G-protein coupled receptor GRL101-like [Crassostrea gigas]	ko04080//Neuroactive ligand-receptor interaction//Signaling molecules and interaction//Environmental Information Processing	-	-	-
Unigene0066615	1.836	5.8699	2.2809	0.7868	0.7262	0.7659	0	0	0	4.0437	2.214	3.9553	-	Dopamine receptor 1 [Cyphomyrmex costatus]	-	-	-	-
Unigene0066927	1.3702	0.5517	0.2425	0	0	0	0	0	0	0	0.0791	0	Celsr3	Tyrosine-protein kinase receptor Tie-1 [Crassostrea gigas]	-	-	-	-
Unigene0067069	2.2006	2.003	1.5193	2.2197	2.3885	1.7275	3.3832	4.1416	4.1503	6.3872	8.6527	6.9035	ACVR1	PREDICTED: activin receptor type-1 isoform X1 [Crassostrea gigas]	ko04350//TGF-beta signaling pathway//Signal transduction//Environmental Information Processing	GO:0043235//receptor complex;GO:0043234//protein complex;GO:0016020//membrane;GO:0016021//integral component of membrane;GO:0044425//membrane part;GO:0044464//cell part;GO:0032991//macromolecular complex;GO:0031224//intrinsic component of membrane;GO:0005623//cell	GO:0060089//molecular transducer activity;GO:0097159//organic cyclic compound binding;GO:0097367//carbohydrate derivative binding;GO:0032550//purine ribonucleoside binding;GO:0032549//ribonucleoside binding;GO:0004672//protein kinase activity;GO:0005515//protein binding;GO:0032403//protein complex binding;GO:0017002//activin-activated receptor activity;GO:0001882//nucleoside binding;GO:0001883//p…	GO:0001934//positive regulation of protein phosphorylation;GO:0031326//regulation of cellular biosynthetic process;GO:0032925//regulation of activin receptor signaling pathway;GO:0031325//positive regulation of cellular metabolic process;GO:0007275//multicellular organism development;GO:0006357//regulation of transcription from RNA polymerase II promoter;GO:0007049//cell cycle;GO:0045165//cell fa…
Unigene0067472	0.9062	1.1111	0.8361	0.6544	0.9375	0.5614	3.8749	3.5942	5.052	2.5516	1.3457	2.1451	Hr4	PREDICTED: hormone receptor 4-like isoform X1 [Biomphalaria glabrata]	-	-	-	-
Unigene0068323	7.8204	6.304	7.0521	9.6888	10.4348	9.9309	46.6314	44.9938	58.0669	8.5809	9.1982	7.5565	-	Glucose-dependent insulinotropic receptor [Habropoda laboriosa]	-	-	-	-
Unigene0068908	2.6536	3.1705	1.7096	2.8798	2.9289	2.5179	7.4084	6.9654	6.6022	0.651	0.7458	0.6859	M6pr	PREDICTED: cation-dependent mannose-6-phosphate receptor [Crassostrea gigas]	ko04142//Lysosome//Transport and catabolism//Cellular Processes;ko04145//Phagosome//Transport and catabolism//Cellular Processes	-	-	-
Unigene0069014	1.1325	2.3239	1.5522	1.931	0.965	1.9822	4.8934	4.7554	4.9605	0.6864	0.6339	0.704	TGFBR3	PREDICTED: transforming growth factor beta receptor type 3-like isoform X2 [Crassostrea gigas]	-	-	-	GO:0009987//cellular process;GO:0032501//multicellular organismal process;GO:0007275//multicellular organism development;GO:0044767//single-organism developmental process;GO:0048731//system development;GO:0044699//single-organism process;GO:0044763//single-organism cellular process;GO:0032502//developmental process;GO:0048513//animal organ development;GO:0044707//single-multicellular organism pro…
Unigene0069032	0.423	2.0392	0.683	1.1788	0.3115	1.2868	3.6992	3.8184	3.877	0.6063	0.2571	0.5373	SCARB2	PREDICTED: scavenger receptor class B member 1 [Crassostrea gigas]	ko04142//Lysosome//Transport and catabolism//Cellular Processes	-	-	-
Unigene0069156	0.4716	1.5723	0.3338	1.3501	0.9072	1.8196	2.5866	2.944	2.76	0.8428	0.4289	0.7547	PTPRK	PREDICTED: receptor-type tyrosine-protein phosphatase kappa [Crassostrea gigas]	-	-	-	-
Unigene0069201	2.115	2.2858	1.7798	1.5647	1.625	1.8753	4.1058	4.3687	4.6849	3.3889	2.9164	3.4413	Lrp12	Low-density lipoprotein receptor-related protein 12, partial [Crassostrea gigas]	-	-	-	-
Unigene0070363	1.0803	1.5494	1.3424	2.6724	1.9732	2.3987	3.2556	2.8774	3.7089	0.8183	0.5742	0.5318	Trpm1	PREDICTED: transient receptor potential cation channel subfamily M member 1 isoform X4 [Crassostrea gigas]	-	-	-	-
Unigene0070478	0.3738	0.0627	0.5146	0.4603	0.3632	0.7662	0	0	0	0.1818	0.2159	0	lgals3bpa	scavenger receptor cysteine-rich protein [Azumapecten farreri]	-	-	-	-
Unigene0070479	5.0541	2.5744	4.6703	11.9975	9.5737	9.6485	0.6532	0.8211	0.4974	6.3278	10.726	8.7442	DMBT1	scavenger receptor cysteine-rich protein [Azumapecten farreri]	-	-	-	-
Unigene0070480	0.3456	0.3866	0.0906	0.2838	0.2239	0.4251	0	0	0.0401	0.5977	0.1774	0.2418	Dmbt1	scavenger receptor cysteine-rich protein [Azumapecten farreri]	-	-	-	-
Unigene0070483	0.9965	1.1295	0.5185	1.8649	1.5371	1.5151	3.3148	4.0461	3.7233	2.0531	2.4108	1.861	itprip	Inositol 1,4,5-triphosphate receptor-interacting protein-like 2 [Chelonia mydas]	-	-	-	-
Unigene0070930	2.1672	2.5891	1.7142	2.8007	2.0967	2.8412	8.9461	7.8103	9.5497	0.8455	1.0453	1.0747	LDLRAD3	Low-density lipoprotein receptor-related protein 2 [Crassostrea gigas]	-	-	-	-
Unigene0070931	0	0	0	0.2231	0.1056	1.7828	1.3782	1.075	2.173	0	0	0	-	Low-density lipoprotein receptor-related protein 2 [Crassostrea gigas]	-	-	-	-
Unigene0071165	1.1479	0.9706	0.921	0.6031	0.3212	0.6776	3.2954	2.6417	4.501	1.1165	1.3435	1.3974	Lrp4	PREDICTED: low-density lipoprotein receptor-related protein 4-like, partial [Biomphalaria glabrata]	-	GO:0044297//cell body;GO:0032991//macromolecular complex;GO:0044425//membrane part;GO:0044464//cell part;GO:0044456//synapse part;GO:0005623//cell;GO:0043234//protein complex;GO:0097458//neuron part;GO:0043005//neuron projection;GO:0042995//cell projection;GO:0045202//synapse;GO:0016020//membrane	GO:0005488//binding;GO:0046983//protein dimerization activity;GO:0005515//protein binding;GO:0005102//receptor binding	GO:0048731//system development;GO:0061024//membrane organization;GO:0032502//developmental process;GO:0048736//appendage development;GO:0010769//regulation of cell morphogenesis involved in differentiation;GO:0031175//neuron projection development;GO:0044802//single-organism membrane organization;GO:0023057//negative regulation of signaling;GO:0009966//regulation of signal transduction;GO:0035107…
Unigene0071345	9.039	13.5254	8.8151	13.1925	12.2327	14.4011	26.2019	24.5545	23.8036	12.307	8.6045	13.0446	Strap	PREDICTED: serine-threonine kinase receptor-associated protein-like [Octopus bimaculoides]	ko03013//RNA transport//Translation//Genetic Information Processing	-	-	-
Unigene0071937	2.6581	3.7344	2.7003	5.3911	4.2265	5.0173	6.7033	6.5935	6.6409	1.2167	1.0343	1.7453	IRAK1BP1	interleukin-1 receptor-associated kinase 1-binding protein 1-like [Crassostrea gigas]	-	-	-	GO:0050896//response to stimulus;GO:0050794//regulation of cellular process;GO:0065007//biological regulation;GO:0050789//regulation of biological process
Unigene0072530	2.3156	2.3419	2.1807	1.0978	0.9888	0.7755	7.9003	7.2478	8.197	1.5756	0.7785	0.9584	edar	tumor necrosis factor receptor superfamily member [Crassostrea gigas]	-	-	-	-
Unigene0072619	66.1919	44.36	59.7204	650.002	668.271	592.189	19.0224	17.8295	19.889	534.95	686.716	517.503	CTR1	PREDICTED: G protein-coupled receptor kinase 2 [Crassostrea gigas]	-	-	-	-
Unigene0072718	3.2019	5.7542	2.7839	4.3743	3.1751	4.2325	11.0227	10.3814	11.6685	2.9592	2.2692	2.8204	NR2C2	PREDICTED: orphan steroid hormone receptor 2 isoform X1 [Crassostrea gigas]	-	GO:0043231//intracellular membrane-bounded organelle;GO:0043229//intracellular organelle;GO:0031981//nuclear lumen;GO:0044422//organelle part;GO:0005622//intracellular;GO:0005623//cell;GO:0031974//membrane-enclosed lumen;GO:0043227//membrane-bounded organelle;GO:0070013//intracellular organelle lumen;GO:0044446//intracellular organelle part;GO:0043233//organelle lumen;GO:0044428//nuclear part;GO:…	GO:0003676//nucleic acid binding;GO:0060089//molecular transducer activity;GO:0046983//protein dimerization activity;GO:0005488//binding;GO:0000989//transcription factor activity, transcription factor binding;GO:0003677//DNA binding;GO:1901363//heterocyclic compound binding;GO:0005515//protein binding;GO:0001071//nucleic acid binding transcription factor activity;GO:0000988//transcription factor …	GO:0044237//cellular metabolic process;GO:0050794//regulation of cellular process;GO:0060255//regulation of macromolecule metabolic process;GO:0071704//organic substance metabolic process;GO:0044699//single-organism process;GO:0080090//regulation of primary metabolic process;GO:0048856//anatomical structure development;GO:1903506//regulation of nucleic acid-templated transcription;GO:0006725//cel…
Unigene0072906	2.3668	1.3463	1.6747	2.4584	1.364	1.5969	5.2747	4.9382	6.6688	0.6789	0.7431	0.5156	Ncoa2	PREDICTED: nuclear receptor coactivator 2 isoform X1 [Crassostrea gigas]	-	-	GO:0016874//ligase activity;GO:0003824//catalytic activity	GO:0009059//macromolecule biosynthetic process;GO:0044237//cellular metabolic process;GO:0034645//cellular macromolecule biosynthetic process;GO:0044249//cellular biosynthetic process;GO:0043170//macromolecule metabolic process;GO:0050789//regulation of biological process;GO:0010467//gene expression;GO:0008152//metabolic process;GO:0050794//regulation of cellular process;GO:0009058//biosynthetic …
Unigene0073527	0.6035	1.2242	0.3944	0.4802	0.2382	0.4339	2.8573	2.9846	2.2269	0.1084	0.118	0.1949	Grip1	PREDICTED: glutamate receptor-interacting protein 1-like isoform X11 [Octopus bimaculoides]	-	GO:0043005//neuron projection;GO:0043227//membrane-bounded organelle;GO:0042995//cell projection;GO:0044425//membrane part;GO:0044464//cell part;GO:0005737//cytoplasm;GO:0043229//intracellular organelle;GO:0005622//intracellular;GO:0044424//intracellular part;GO:0097458//neuron part;GO:0043226//organelle;GO:0016020//membrane;GO:0043231//intracellular membrane-bounded organelle;GO:0012505//endomem…	-	GO:0051179//localization;GO:0033036//macromolecule localization
Unigene0073553	1.1653	1.7792	0.9347	0.137	0.0611	0.1127	0.3907	0.6638	0.4165	6.355	5.2175	5.8397	TRPM3	Transient receptor potential cation channel subfamily M member 3 [Crassostrea gigas]	-	-	-	-
Unigene0074975	1.7995	2.5876	1.6269	2.4461	1.9711	2.1748	5.5879	5.7647	6.2878	6.6376	6.4873	5.4691	paqr5b	PREDICTED: membrane progestin receptor gamma-B isoform X4 [Crassostrea gigas]	-	-	-	-
Unigene0075374	0.1419	0.8215	0.3768	0.3496	0.1655	0.4364	1.4949	2.8327	2.1833	0.4142	0.1639	0.2979	Plxna1	PREDICTED: hepatocyte growth factor receptor [Crassostrea gigas]	-	-	-	-
Unigene0075884	2.0493	2.2811	1.8168	1.4821	1.1758	1.6936	6.3696	6.0941	5.6878	1.3289	1.2649	1.3541	Tgfbr1	TGF-beta type 1 receptor [Azumapecten farreri]	ko04144//Endocytosis//Transport and catabolism//Cellular Processes;ko04068//FoxO signaling pathway//Signal transduction//Environmental Information Processing;ko04350//TGF-beta signaling pathway//Signal transduction//Environmental Information Processing	GO:0043229//intracellular organelle;GO:0016020//membrane;GO:0030054//cell junction;GO:0098805//whole membrane;GO:0044424//intracellular part;GO:0098589//membrane region;GO:0005911//cell-cell junction;GO:0071944//cell periphery;GO:0043227//membrane-bounded organelle;GO:0043231//intracellular membrane-bounded organelle;GO:0005622//intracellular;GO:0043234//protein complex;GO:0032991//macromolecular…	GO:0097159//organic cyclic compound binding;GO:0043167//ion binding;GO:0004871//signal transducer activity;GO:0005488//binding;GO:0005515//protein binding;GO:0004888//transmembrane signaling receptor activity;GO:0019838//growth factor binding;GO:0004675//transmembrane receptor protein serine/threonine kinase activity;GO:0099600//transmembrane receptor activity;GO:0004672//protein kinase activity;…	GO:1903649//regulation of cytoplasmic transport;GO:0002376//immune system process;GO:0097305//response to alcohol;GO:0065007//biological regulation;GO:0051246//regulation of protein metabolic process;GO:0042306//regulation of protein import into nucleus;GO:0070887//cellular response to chemical stimulus;GO:0050789//regulation of biological process;GO:0044700//single organism signaling;GO:0007423/…
Unigene0076032	6.6254	7.6944	5.7684	3.4588	3.7253	3.3622	18.9813	17.1627	17.7766	13.7859	12.4697	12.7923	PPARG	PREDICTED: nuclear receptor subfamily 1 group D member 2 isoform X2 [Crassostrea gigas]	ko03320//PPAR signaling pathway//Endocrine system//Organismal Systems	-	-	-
Unigene0076836	75.3899	71.6405	75.7651	76.1241	75.3314	67.48	161.935	177.025	150.235	367.659	387.798	349.082	CTR1	PREDICTED: cholecystokinin receptor type A [Crassostrea gigas]	ko04080//Neuroactive ligand-receptor interaction//Signaling molecules and interaction//Environmental Information Processing	-	-	-
Unigene0077075	26.8587	24.1548	26.1504	23.3897	25.6477	21.2074	78.3557	79.1729	83.7976	31.8154	33.7996	27.7931	tomm20	mitochondrial inmport receptor subunit TOM20 [Ostrea edulis]	-	-	-	-
Unigene0077774	0.5401	1.4625	0.6898	0.7914	0.4066	0.7358	2.8002	3.0645	3.1122	0.2394	0.3672	0.2368	IGF2R	PREDICTED: cation-independent mannose-6-phosphate receptor [Crassostrea gigas]	ko04144//Endocytosis//Transport and catabolism//Cellular Processes;ko04142//Lysosome//Transport and catabolism//Cellular Processes	-	-	-
Unigene0078144	7.4328	5.0926	5.6323	5.2912	4.6769	4.9756	23.9243	23.1202	28.5934	8.2242	9.3357	6.7731	tgo	aryl hydrocarbon receptor nuclear translocator [Azumapecten farreri]	-	-	-	-
Unigene0078469	0.9973	0.8579	0.5242	1.3286	1.3955	1.1596	3.9997	3.8046	4.179	1.0671	0.5236	0.7612	Cad96Ca	PREDICTED: platelet-derived growth factor receptor beta [Crassostrea gigas]	-	-	-	-
Unigene0078604	15.3302	14.0917	14.7881	14.826	14.9729	14.4741	67.9647	60.3807	71.8137	12.0827	11.7715	12.674	Rorb	PREDICTED: retinoic acid receptor alpha-A [Crassostrea gigas]	-	-	-	-
Unigene0079950	0.4826	0.5263	0.2847	0.3467	0.0938	0.8408	1.2706	1.6052	1.1324	0	0	0.211	LRP8	PREDICTED: low-density lipoprotein receptor-related protein 4-like [Lingula anatina]	-	-	-	-
Unigene0080010	1.7577	2.3253	1.111	1.0513	1.3615	1.2507	0.4407	0.474	0.2749	0.1954	0	0.1581	TLR2	toll-like receptor a precursor [Mytilus galloprovincialis]	ko04145//Phagosome//Transport and catabolism//Cellular Processes	-	-	-
Unigene0080011	7.2169	6.47	5.4109	3.5177	3.9008	1.7567	1.8034	1.703	1.5288	0.5119	0.1737	0.7889	Tl	PREDICTED: toll-like receptor 4 [Crassostrea gigas]	ko04145//Phagosome//Transport and catabolism//Cellular Processes	-	-	-
Unigene0080334	0.1734	0	0	0.0854	0	0.0853	1.2178	1.6839	1.7002	0.776	0.0801	0.3276	-	PREDICTED: alpha-1A adrenergic receptor [Crassostrea gigas]	-	-	-	-
Unigene0080362	5.1994	7.8894	5.0278	7.6124	5.7409	6.8901	25.8679	24.6921	24.3998	9.3631	5.2341	9.0883	NR1D2	PREDICTED: retinoic acid receptor gamma isoform X3 [Crassostrea gigas]	-	GO:0005623//cell;GO:0043229//intracellular organelle;GO:0043227//membrane-bounded organelle;GO:0005622//intracellular;GO:0044464//cell part;GO:0043226//organelle;GO:0044424//intracellular part;GO:0043231//intracellular membrane-bounded organelle	GO:0001071//nucleic acid binding transcription factor activity;GO:0003676//nucleic acid binding;GO:0097159//organic cyclic compound binding;GO:0046872//metal ion binding;GO:0043167//ion binding;GO:1901363//heterocyclic compound binding;GO:0003677//DNA binding;GO:0043169//cation binding;GO:0005488//binding;GO:0046914//transition metal ion binding	GO:0044249//cellular biosynthetic process;GO:0044237//cellular metabolic process;GO:0065007//biological regulation;GO:0043170//macromolecule metabolic process;GO:0009059//macromolecule biosynthetic process;GO:0050789//regulation of biological process;GO:0008152//metabolic process;GO:0019222//regulation of metabolic process;GO:0009987//cellular process;GO:1901576//organic substance biosynthetic pr…
Unigene0081026	7.4198	9.0912	7.3166	10.3494	10.5448	10.0193	17.1185	16.1286	14.7422	21.0418	18.1086	19.9835	MTNR1B	PREDICTED: melatonin receptor type 1C-like [Saccoglossus kowalevskii]	ko04080//Neuroactive ligand-receptor interaction//Signaling molecules and interaction//Environmental Information Processing	-	-	-
Unigene0081604	3.6534	4.5506	3.3805	8.1886	6.6301	8.9111	8.6735	7.7311	8.6341	8.539	10.0791	6.8682	OGFRL1	opioid growth factor receptor [Azumapecten farreri]	-	-	-	-
Unigene0081988	0	0	0	0	0	0	0.3473	0.8538	0.8254	0.2887	0	0.1038	-	PREDICTED: low affinity immunoglobulin epsilon Fc receptor-like [Neolamprologus brichardi]	-	-	-	-
Unigene0082829	0	0	0	0	0	0	1.4813	1.0504	0.5077	0	0	0	SRPRB	PREDICTED: signal recognition particle receptor subunit beta-like [Biomphalaria glabrata]	ko03060//Protein export//Folding, sorting and degradation//Genetic Information Processing	-	-	-
Unigene0083062	0.2363	0.3964	0.6506	0.097	0	0.1937	0	0	0	0	0	0	-	Inositol 1,4,5-trisphosphate receptor type 2 [Crassostrea gigas]	ko04070//Phosphatidylinositol signaling system//Signal transduction//Environmental Information Processing	-	-	-
Unigene0083063	0.0707	0	0	0	0	0.0869	0.1654	0.3812	1.6213	0.2062	0.0816	0	-	PREDICTED: inositol 1,4,5-trisphosphate receptor type 3-like [Aplysia californica]	ko04070//Phosphatidylinositol signaling system//Signal transduction//Environmental Information Processing	-	-	-
Unigene0084889	0.1767	0.3557	0.0521	0	0	0.0543	1.1887	0.8576	0.7369	0.4726	0.3571	0.139	Lrp2	PREDICTED: LOW QUALITY PROTEIN: low-density lipoprotein receptor-related protein 2-like [Crassostrea gigas]	ko04340//Hedgehog signaling pathway//Signal transduction//Environmental Information Processing	GO:0016020//membrane;GO:0031982//vesicle;GO:0044424//intracellular part;GO:0043227//membrane-bounded organelle;GO:0071944//cell periphery;GO:0044464//cell part;GO:0005622//intracellular;GO:0044425//membrane part;GO:0044444//cytoplasmic part;GO:0005886//plasma membrane;GO:0005623//cell;GO:0043231//intracellular membrane-bounded organelle;GO:0031988//membrane-bounded vesicle;GO:0005737//cytoplasm;G…	GO:0005488//binding;GO:0005515//protein binding	GO:0051179//localization;GO:0044765//single-organism transport;GO:0051234//establishment of localization;GO:0006810//transport;GO:0006897//endocytosis;GO:0044699//single-organism process;GO:0016192//vesicle-mediated transport;GO:1902578//single-organism localization
Unigene0084923	2.46	2.6098	2.6498	0	0.0238	0.1506	0.0717	0.0661	0.0958	0.0496	0.0236	0.15	FLVCR2	PREDICTED: feline leukemia virus subgroup C receptor-related protein 2 isoform X1 [Crassostrea gigas]	-	-	-	-
Unigene0085222	1.1242	0.7073	1.1607	0.173	0	0	0	0	0	0	0	0	-	PREDICTED: glutamate receptor ionotropic, kainate 5 isoform X2 [Crassostrea gigas]	ko04080//Neuroactive ligand-receptor interaction//Signaling molecules and interaction//Environmental Information Processing	-	-	-
Unigene0085367	0	0	0	0.0688	0	0	0.1307	0.2409	0.2911	0.5431	0.7738	0.996	Clec12b	PREDICTED: macrophage mannose receptor 1 isoform X6 [Crassostrea gigas]	ko04145//Phagosome//Transport and catabolism//Cellular Processes	-	-	-
Unigene0085542	0	0	0	0	0	0	1.084	1.6988	0.966	0	0.107	0.4861	-	PREDICTED: 43 kDa receptor-associated protein of the synapse-like [Saccoglossus kowalevskii]	-	-	-	-
Unigene0086636	0.205	0.3439	0.2015	0	0	0.084	1.2792	0.4422	1.3894	0	0.0395	0	-	Tachykinin-like peptide receptor 86C [Crassostrea gigas]	ko04080//Neuroactive ligand-receptor interaction//Signaling molecules and interaction//Environmental Information Processing	-	-	-
Unigene0086743	0.3533	0.1186	0.9033	0.145	0.1373	0	0	0	0	0.1146	1.0883	0.2472	M6PR	PREDICTED: cation-dependent mannose-6-phosphate receptor-like isoform X2 [Lingula anatina]	-	-	-	-
Unigene0087943	0.1374	0.1383	0	0	0.0801	0.338	0.8843	0.9635	0.5015	0	0	0	Mrc2	PREDICTED: macrophage mannose receptor 1 isoform X4 [Crassostrea gigas]	ko04145//Phagosome//Transport and catabolism//Cellular Processes	-	-	-
Unigene0088481	0.3276	0.2198	0.1288	0	0	0	0	0	0	1.4339	1.6396	1.146	-	Neuronal acetylcholine receptor subunit beta-3 [Crassostrea gigas]	-	-	-	-
Unigene0088584	0	1.0824	0.6767	0	0	0.3527	0	0	0	0	0	0	pol	PREDICTED: 12-(S)-hydroxy-5,8,10,14-eicosatetraenoic acid receptor-like [Haplochromis burtoni]	-	-	-	-
Unigene0088594	0	0	0	0	0	0.1455	0.7616	0.766	0.6788	0	0	0	-	insulin-like growth factor 1 receptor [Tegillarca granosa]	-	-	-	-
Unigene0090035	0.0833	0.5449	0.2457	0	0	0.2048	1.6079	1.2128	0.7816	0.4455	0	0.3059	RARB	PREDICTED: retinoic acid receptor gamma isoform X2 [Crassostrea gigas]	-	-	-	-
Unigene0090084	0.0571	0	0	0	0.1332	0	1.2031	0.801	0.2383	0.5556	0	0.3597	Mrc1	PREDICTED: macrophage mannose receptor 1 isoform X3 [Crassostrea gigas]	ko04145//Phagosome//Transport and catabolism//Cellular Processes	-	-	-
Unigene0090208	0	0	0	0	0.2227	0	0.447	0.206	0.4979	0	0	0.1002	-	PREDICTED: toll-like receptor 13 [Lingula anatina]	-	-	-	-
Unigene0091189	0	0	0	0	0	0	1.5334	1.5549	1.2982	0	0	0.0344	Npffr2	PREDICTED: neuropeptide SIFamide receptor [Crassostrea gigas]	ko04080//Neuroactive ligand-receptor interaction//Signaling molecules and interaction//Environmental Information Processing	-	-	-
Unigene0091476	0.6119	1.3346	0.7822	0	0	0	0	0	0	0	0	0	TIE1	Endothelial cells scavenger receptor [Crassostrea gigas]	-	-	-	-
Unigene0092761	0	0.1518	0	0	0	0	0.8236	0.9219	0.6291	0.0489	0.0581	0	-	PREDICTED: alpha-1A adrenergic receptor [Crassostrea gigas]	-	-	-	-
Unigene0093008	0.3317	0.1908	0.5591	0.4084	0.3315	0.2331	0	0	0	0.2304	0	0.1989	-	PREDICTED: low affinity immunoglobulin epsilon Fc receptor-like [Neolamprologus brichardi]	-	-	-	-
Unigene0093142	0.8594	2.5633	0.6761	0.1176	0	0.0783	0	0	0	0	0	0	CCAP-R	PREDICTED: cardioacceleratory peptide receptor-like [Halyomorpha halys]	-	-	-	-
Unigene0095174	0	0.1169	0.0685	0.5362	0.2369	0.3213	0.3737	0.3445	0.8477	1.2989	1.9447	0.8225	SORCS2	PREDICTED: VPS10 domain-containing receptor SorCS1-like [Crassostrea gigas]	-	-	-	-
Unigene0095254	0	0	0	0	0	0	0.4969	1.0306	0.6642	0	0	0	lat-2	Cadherin EGF LAG seven-pass G-type receptor 1 [Crassostrea gigas]	-	-	-	-
Unigene0095494	0.2517	0	0	0	0	0.4644	0.9574	0.9505	0.7219	0	0	0	Tl	toll-like receptor 3, partial [Pinctada martensii]	-	-	-	-
Unigene0095568	0	0	0	0	0	0	0.4057	0.7481	0.8437	0.1124	0.1335	0.1213	Traf4	TNF receptor associated factor 4 S homeolog [Xenopus laevis]	ko04141//Protein processing in endoplasmic reticulum//Folding, sorting and degradation//Genetic Information Processing	-	-	GO:0044699//single-organism process;GO:0009987//cellular process;GO:0050794//regulation of cellular process;GO:0050789//regulation of biological process;GO:0044763//single-organism cellular process;GO:0065007//biological regulation
Unigene0096013	0.097	0.2929	0.4006	0.8958	0.3958	0.6561	2.2984	1.9618	1.9724	0.1415	0	0	PPARA	PREDICTED: peroxisome proliferator-activated receptor delta-like [Crassostrea gigas]	ko04310//Wnt signaling pathway//Signal transduction//Environmental Information Processing;ko03320//PPAR signaling pathway//Endocrine system//Organismal Systems	GO:0044464//cell part;GO:0043229//intracellular organelle;GO:0005623//cell;GO:0043227//membrane-bounded organelle;GO:0044424//intracellular part;GO:0005622//intracellular;GO:0043231//intracellular membrane-bounded organelle;GO:0043226//organelle	GO:0043169//cation binding;GO:0003677//DNA binding;GO:0043167//ion binding;GO:0001071//nucleic acid binding transcription factor activity;GO:1901363//heterocyclic compound binding;GO:0046872//metal ion binding;GO:0003676//nucleic acid binding;GO:0097159//organic cyclic compound binding;GO:0005488//binding;GO:0046914//transition metal ion binding	GO:0043170//macromolecule metabolic process;GO:1901576//organic substance biosynthetic process;GO:0060255//regulation of macromolecule metabolic process;GO:0050789//regulation of biological process;GO:0034645//cellular macromolecule biosynthetic process;GO:0019222//regulation of metabolic process;GO:0071704//organic substance metabolic process;GO:0008152//metabolic process;GO:0010468//regulation …
Note：KSHRN, healthy KS population ark clams; KSHRP, OsHV-1 infected KS population ark clams; CSHRN, healthy CS population ark clams; CSHRP, OsHV-1 infected CS population ark clams. RPKM, reads per kilobase per million mapped reads
