# Supplementary material for: Differential Susceptibility to OsHV-1 in Two Geographic Populations of Ark Clam (Scapharca broughtonii) Based on Transcriptomic and Proteomic Analysis
Source: Microorganisms. 2026 Jun 30;14(7):1433. doi: 10.3390/microorganisms14071433 (PMC13414151; doi:10.3390/microorganisms14071433)
Supplement: Supplementary file 1 [file microorganisms-14-01433-s001.zip › Table S2. Significantly differentially enriched proteins in the hemocytes among CS and KS population.xls]

GeneID	KSHPr.1_117	KSHPr.2_118	KSHPr.3_121	CSHPr.1_113	CSHPr.2_115	CSHPr.3_116	KSHPr	CSHPr	log2_FC(CSHPr/KSHPr)	Pvalue	fdr	Symbol	geneLength	Nr-ID	Nr-annotation	Swissprot-ID	Swissprot-annotation	KOG-Protein-or-Domain	KOG-ID	KOG-Function-Description	KO-ID	KEGG-Gene	Pathway	GO-BiologicalProcess	GO-MolecularFunction	GO-CellularComponent
Unigene0001110	1.12	1.218	1.118	1	0.819	0.928	1.152	0.915666667	-0.331246307	0.023043556	0.090079354	Tbcb	1257	XP_011436598.1	PREDICTED: tubulin-folding cofactor B-like [Crassostrea gigas]	sp|Q9D1E6|TBCB_MOUSE	Tubulin-folding cofactor B OS=Mus musculus GN=Tbcb PE=1 SV=2	Hs17456232	KOG3206	Alpha-tubulin folding cofactor B	K17262//tubulin-folding cofactor B	crg:105334742	--	-	-	-
Unigene0001973	0.784	0.712	0.679	1	0.982	1.016	0.725	0.999333333	0.462984982	0.001752733	0.021533573	Zasp52	1566	XP_019925857.1	PREDICTED: PDZ and LIM domain protein 7-like [Crassostrea gigas]	sp|A1ZA47|ZASP_DROME	PDZ and LIM domain protein Zasp OS=Drosophila melanogaster GN=Zasp52 PE=1 SV=2	7303036	KOG1703	Adaptor protein Enigma and related PDZ-LIM proteins	--	--	--	-	-	-
Unigene0002335	0.84	0.817	0.859	1	0.917	1.103	0.838666667	1.006666667	0.263416627	0.031225525	0.107415806	HNRNPK	1526	XP_011454044.1	PREDICTED: heterogeneous nuclear ribonucleoprotein K isoform X4 [Crassostrea gigas]	sp|Q5ZIQ3|HNRPK_CHICK	Heterogeneous nuclear ribonucleoprotein K OS=Gallus gallus GN=HNRNPK PE=2 SV=1	Hs14165435	KOG2192	PolyC-binding hnRNP-K protein HRB57A/hnRNP, contains KH domain	K12886//heterogeneous nuclear ribonucleoprotein K	crg:105346945	ko03040//Spliceosome//Transcription//Genetic Information Processing	-	-	-
Unigene0002562	0.658	0.61	0.582	1	0.968	0.97	0.616666667	0.979333333	0.667309125	0.000239865	0.008539925	yfeX	3162	XP_013095089.1	PREDICTED: probable deferrochelatase/peroxidase YfeX [Biomphalaria glabrata]	sp|P76536|YFEX_ECOLI	Probable deferrochelatase/peroxidase YfeX OS=Escherichia coli (strain K12) GN=yfeX PE=1 SV=2	--	--	--	--	--	--	-	-	-
Unigene0005647	0.716	0.757	0.573	1	1.084	0.876	0.682	0.986666667	0.532791031	0.024083751	0.091558782	--	1191	--	--	--	--	--	--	--	--	--	--	-	-	-
Unigene0007148	1.41	1.309	1.336	1	0.932	0.822	1.351666667	0.918	-0.558173355	0.003170355	0.032718066	--	1467	AEL88624.1	hemoglobin [Tegillarca granosa]	sp|P14394|GLB2_ANATR	Globin-2B OS=Anadara trapezia PE=1 SV=1	--	--	--	--	--	--	-	GO:0005488//binding	-
Unigene0008167	1.507	1.429	1.321	1	1.066	1.015	1.419	1.027	-0.466438408	0.001675304	0.02108431	sll1388	2250	XP_011428199.1	PREDICTED: universal stress protein A-like protein isoform X1 [Crassostrea gigas]	sp|P74148|Y1388_SYNY3	Universal stress protein Sll1388 OS=Synechocystis sp. (strain PCC 6803 / Kazusa) GN=sll1388 PE=3 SV=1	--	--	--	--	--	--	-	-	-
Unigene0008401	0.843	0.752	0.703	1	1.064	1.054	0.766	1.039333333	0.44024213	0.005494548	0.046288902	rps28	276	XP_011414070.1	PREDICTED: 40S ribosomal protein S28 [Crassostrea gigas]	sp|Q90YP3|RS28_ICTPU	40S ribosomal protein S28 OS=Ictalurus punctatus GN=rps28 PE=3 SV=1	Hs4506715	KOG3502	40S ribosomal protein S28	K02979//small subunit ribosomal protein S28e	crg:105318569	ko03010//Ribosome//Translation//Genetic Information Processing	GO:0034613//cellular protein localization;GO:0006807//nitrogen compound metabolic process;GO:0033036//macromolecule localization;GO:1901576//organic substance biosynthetic process;GO:0043933//macromolecular complex subunit organization;GO:0018130//heterocycle biosynthetic process;GO:0071840//cellular component organization or biogenesis;GO:0044764//multi-organism cellular process;GO:0042254//ribo…	GO:0005198//structural molecule activity;GO:1901363//heterocyclic compound binding;GO:0097159//organic cyclic compound binding;GO:0003723//RNA binding;GO:0005488//binding;GO:0003676//nucleic acid binding	GO:0043228//non-membrane-bounded organelle;GO:0044391//ribosomal subunit;GO:0044444//cytoplasmic part;GO:0044424//intracellular part;GO:0043227//membrane-bounded organelle;GO:0005622//intracellular;GO:0031988//membrane-bounded vesicle;GO:0030529//intracellular ribonucleoprotein complex;GO:0043232//intracellular non-membrane-bounded organelle;GO:0031982//vesicle;GO:0015935//small ribosomal subunit…
Unigene0009426	1.322	1.268	1.654	1	0.94	1.025	1.414666667	0.988333333	-0.517392551	0.015149684	0.074449875	--	1513	XP_011435476.1	PREDICTED: tripartite motif-containing protein 2 [Crassostrea gigas]	--	--	--	--	--	--	--	--	-	-	-
Unigene0010105	0.775	0.861	0.829	1	1.062	0.964	0.821666667	1.008666667	0.295824341	0.007961903	0.051797132	LGALS4	2472	ADF80416.1	galectin [Ostrea edulis]	sp|Q3T0D6|LEG4_BOVIN	Galectin-4 OS=Bos taurus GN=LGALS4 PE=2 SV=1	Hs4504983	KOG3587	Galectin, galactose-binding lectin	K10093//galectin-9	crg:105322757	--	-	-	-
Unigene0010174	0.345	0.343	0.502	1	0.802	1.101	0.396666667	0.967666667	1.286582998	0.00460048	0.044789583	--	2365	EKC29659.1	Agrin [Crassostrea gigas]	--	--	--	--	--	--	--	--	-	-	-
Unigene0010911	0.72	0.765	0.713	1	0.95	0.913	0.732666667	0.954333333	0.381336284	0.001536412	0.020618813	--	1288	XP_013397472.1	PREDICTED: lens fiber membrane intrinsic protein-like [Lingula anatina]	--	--	--	--	--	--	--	--	-	-	-
Unigene0015342	0.831	0.764	0.762	1	0.882	1.078	0.785666667	0.986666667	0.328645417	0.025815281	0.096526703	ARPC3	742	XP_005100283.1	PREDICTED: actin-related protein 2/3 complex subunit 3-like [Aplysia californica]	sp|O15145|ARPC3_HUMAN	Actin-related protein 2/3 complex subunit 3 OS=Homo sapiens GN=ARPC3 PE=1 SV=3	Hs5031597	KOG3155	Actin-related protein Arp2/3 complex, subunit ARPC3	K05756//actin related protein 2/3 complex, subunit 3	crg:105331012	ko04144//Endocytosis//Transport and catabolism//Cellular Processes	GO:0048858//cell projection morphogenesis;GO:0097485//neuron projection guidance;GO:0048731//system development;GO:0031175//neuron projection development;GO:0048468//cell development;GO:0006952//defense response;GO:0006928//movement of cell or subcellular component;GO:0048869//cellular developmental process;GO:0048522//positive regulation of cellular process;GO:0007010//cytoskeleton organization;…	GO:0005488//binding;GO:0005198//structural molecule activity;GO:0003779//actin binding;GO:0005515//protein binding;GO:0008092//cytoskeletal protein binding	GO:0043232//intracellular non-membrane-bounded organelle;GO:0031982//vesicle;GO:0005623//cell;GO:0031252//cell leading edge;GO:0005856//cytoskeleton;GO:0031988//membrane-bounded vesicle;GO:0070161//anchoring junction;GO:0044424//intracellular part;GO:0043228//non-membrane-bounded organelle;GO:0005912//adherens junction;GO:0030055//cell-substrate junction;GO:0044444//cytoplasmic part;GO:0043227//m…
Unigene0016887	0.723	0.765	0.731	1	1.171	0.97	0.739666667	1.047	0.501314275	0.004812422	0.045149268	tpi1	1722	XP_011455124.1	PREDICTED: triosephosphate isomerase [Crassostrea gigas]	sp|B0BM40|TPIS_XENTR	Triosephosphate isomerase OS=Xenopus tropicalis GN=tpi1 PE=2 SV=1	Hs4507645	KOG1643	Triosephosphate isomerase	K01803//triosephosphate isomerase (TIM) [EC:5.3.1.1]	crg:105347662	ko01200//Carbon metabolism//Global and Overview//Metabolism;ko00562//Inositol phosphate metabolism//Carbohydrate metabolism//Metabolism;ko01230//Biosynthesis of amino acids//Global and Overview//Metabolism;ko00010//Glycolysis / Gluconeogenesis//Carbohydrate metabolism//Metabolism;ko00051//Fructose and mannose metabolism//Carbohydrate metabolism//Metabolism	-	-	-
Unigene0017222	0.936	0.82	0.786	1	1.094	1.133	0.847333333	1.075666667	0.344229547	0.020365247	0.086227803	pabpc1-b	3853	XP_011424984.1	PREDICTED: polyadenylate-binding protein 4-like [Crassostrea gigas]	sp|Q6IP09|PABPB_XENLA	Polyadenylate-binding protein 1-B OS=Xenopus laevis GN=pabpc1-b PE=2 SV=1	Hs4504715	KOG0123	Polyadenylate-binding protein (RRM superfamily)	K13126//polyadenylate-binding protein	crg:105326555	ko03013//RNA transport//Translation//Genetic Information Processing;ko03015//mRNA surveillance pathway//Translation//Genetic Information Processing;ko03018//RNA degradation//Folding, sorting and degradation//Genetic Information Processing	-	-	-
Unigene0017954	0.698	0.635	0.691	1	1.051	0.925	0.674666667	0.992	0.556165236	0.001285509	0.020618813	MDH2	4220	XP_014774603.1	PREDICTED: malate dehydrogenase, mitochondrial-like [Octopus bimaculoides]	sp|P40926|MDHM_HUMAN	Malate dehydrogenase, mitochondrial OS=Homo sapiens GN=MDH2 PE=1 SV=3	HsM5174541	KOG1494	NAD-dependent malate dehydrogenase	K00026//malate dehydrogenase [EC:1.1.1.37]	lgi:LOTGIDRAFT_225558	ko01200//Carbon metabolism//Global and Overview//Metabolism;ko00270//Cysteine and methionine metabolism//Amino acid metabolism//Metabolism;ko00620//Pyruvate metabolism//Carbohydrate metabolism//Metabolism;ko00020//Citrate cycle (TCA cycle)//Carbohydrate metabolism//Metabolism;ko00630//Glyoxylate and dicarboxylate metabolism//Carbohydrate metabolism//Metabolism	GO:0044238//primary metabolic process;GO:0005975//carbohydrate metabolic process;GO:0044281//small molecule metabolic process;GO:0009987//cellular process;GO:0008152//metabolic process;GO:0019752//carboxylic acid metabolic process;GO:0044710//single-organism metabolic process;GO:0043436//oxoacid metabolic process;GO:0043648//dicarboxylic acid metabolic process;GO:0044237//cellular metabolic proce…	GO:0003824//catalytic activity;GO:0016491//oxidoreductase activity;GO:0016615//malate dehydrogenase activity;GO:0016614//oxidoreductase activity, acting on CH-OH group of donors	-
Unigene0018770	1.167	1.199	1.28	1	0.913	0.855	1.215333333	0.922666667	-0.397470618	0.006441096	0.046811343	TCP11L1	2300	XP_019929302.1	PREDICTED: T-complex protein 11-like protein 1 [Crassostrea gigas]	sp|Q9NUJ3|T11L1_HUMAN	T-complex protein 11-like protein 1 OS=Homo sapiens GN=TCP11L1 PE=1 SV=1	Hs8922999	KOG1981	SOK1 kinase belonging to the STE20/SPS1/GC kinase family	--	--	--	-	-	-
Unigene0019085	1.234	1.242	1.138	1	0.999	0.992	1.204666667	0.997	-0.272968596	0.002624867	0.028217324	FBPA	3458	XP_011438339.1	PREDICTED: fructose-bisphosphate aldolase [Crassostrea gigas]	sp|P53442|ALF_SCHMA	Fructose-bisphosphate aldolase OS=Schistosoma mansoni PE=2 SV=1	Hs4885063	KOG1557	Fructose-biphosphate aldolase	K01623//fructose-bisphosphate aldolase, class I [EC:4.1.2.13]	crg:105335896	ko01200//Carbon metabolism//Global and Overview//Metabolism;ko01230//Biosynthesis of amino acids//Global and Overview//Metabolism;ko00010//Glycolysis / Gluconeogenesis//Carbohydrate metabolism//Metabolism;ko00051//Fructose and mannose metabolism//Carbohydrate metabolism//Metabolism;ko00030//Pentose phosphate pathway//Carbohydrate metabolism//Metabolism	GO:0044763//single-organism cellular process;GO:0008152//metabolic process;GO:0032787//monocarboxylic acid metabolic process;GO:0019752//carboxylic acid metabolic process;GO:0044710//single-organism metabolic process;GO:0006090//pyruvate metabolic process;GO:0044699//single-organism process;GO:0071704//organic substance metabolic process;GO:0006082//organic acid metabolic process;GO:0044281//smal…	GO:0016830//carbon-carbon lyase activity;GO:0003824//catalytic activity;GO:0016832//aldehyde-lyase activity;GO:0016829//lyase activity	-
Unigene0019389	1.3	1.209	1.115	1	0.962	1.04	1.208	1.000666667	-0.271658978	0.019812352	0.086061367	PSMB2	1023	XP_011453732.1	PREDICTED: proteasome subunit beta type-2 [Crassostrea gigas]	sp|Q5E9K0|PSB2_BOVIN	Proteasome subunit beta type-2 OS=Bos taurus GN=PSMB2 PE=1 SV=1	Hs4506195	KOG0177	20S proteasome, regulatory subunit beta type PSMB2/PRE1	K02734//20S proteasome subunit beta 4 [EC:3.4.25.1]	crg:105346718	ko03050//Proteasome//Folding, sorting and degradation//Genetic Information Processing	GO:0006508//proteolysis;GO:0044238//primary metabolic process;GO:0071704//organic substance metabolic process;GO:0019538//protein metabolic process;GO:0043170//macromolecule metabolic process;GO:0008152//metabolic process	GO:0004175//endopeptidase activity;GO:0070011//peptidase activity, acting on L-amino acid peptides;GO:0008233//peptidase activity;GO:0016787//hydrolase activity;GO:0003824//catalytic activity	GO:0043231//intracellular membrane-bounded organelle;GO:0043234//protein complex;GO:0044464//cell part;GO:0043226//organelle;GO:0043229//intracellular organelle;GO:0043227//membrane-bounded organelle;GO:0005622//intracellular;GO:0032991//macromolecular complex;GO:0005623//cell;GO:0044424//intracellular part
Unigene0019878	0.978	0.814	0.867	1	1.089	1.159	0.886333333	1.082666667	0.288667855	0.042987543	0.123919398	Ccbl2	2370	XP_019922567.1	PREDICTED: kynurenine--oxoglutarate transaminase 3 [Crassostrea gigas]	sp|Q71RI9|KAT3_MOUSE	Kynurenine--oxoglutarate transaminase 3 OS=Mus musculus GN=Ccbl2 PE=1 SV=1	7299520	KOG0256	1-aminocyclopropane-1-carboxylate synthase, and related proteins	K00816//kynurenine---oxoglutarate transaminase / cysteine-S-conjugate beta-lyase / glutamine---phenylpyruvate transaminase [EC:2.6.1.7 4.4.1.13 2.6.1.64]	crg:105327675	ko00380//Tryptophan metabolism//Amino acid metabolism//Metabolism;ko00450//Selenocompound metabolism//Metabolism of other amino acids//Metabolism	-	-	-
Unigene0020266	1.751	1.656	1.617	1	1.117	1.092	1.674666667	1.069666667	-0.646712675	0.000402174	0.011486626	fth1-b	1164	AJW60776.1	ferritin [Scapharca broughtonii]	sp|P42577|FRIS_LYMST	Soma ferritin OS=Lymnaea stagnalis PE=2 SV=2	CE20622	KOG2332	Ferritin	K00522//ferritin heavy chain [EC:1.16.3.2]	bfo:BRAFLDRAFT_114663	--	-	-	-
Unigene0022215	1.842	1.874	1.708	1	1.029	1.028	1.808	1.019	-0.827240626	4.43E-05	0.004675165	hpdB	6201	XP_015769455.1	PREDICTED: formate acetyltransferase 2-like [Acropora digitifera]	sp|Q18CP5|HPDL_PEPD6	4-hydroxyphenylacetate decarboxylase large subunit OS=Peptoclostridium difficile (strain 630) GN=hpdB PE=3 SV=1	--	--	--	--	--	--	-	GO:0003824//catalytic activity	-
Unigene0022429	1.798	1.693	1.66	1	0.999	1.029	1.717	1.009333333	-0.766487335	3.35E-05	0.004675165	Ipo7	5787	XP_011439969.1	PREDICTED: importin-7 isoform X1 [Crassostrea gigas]	sp|Q9EPL8|IPO7_MOUSE	Importin-7 OS=Mus musculus GN=Ipo7 PE=1 SV=2	Hs5453998	KOG1991	Nuclear transport receptor RANBP7/RANBP8 (importin beta superfamily)	--	--	--	-	-	-
Unigene0026422	0.743	0.814	0.767	1	0.874	0.923	0.774666667	0.932333333	0.267270185	0.017650569	0.084330497	GOT2	1715	XP_011413584.2	PREDICTED: aspartate aminotransferase, mitochondrial [Crassostrea gigas]	sp|Q4R559|AATM_MACFA	Aspartate aminotransferase, mitochondrial OS=Macaca fascicularis GN=GOT2 PE=2 SV=1	Hs4504069	KOG1411	Aspartate aminotransferase/Glutamic oxaloacetic transaminase AAT1/GOT2	K14455//aspartate aminotransferase, mitochondrial [EC:2.6.1.1]	crg:105318268	ko01200//Carbon metabolism//Global and Overview//Metabolism;ko01230//Biosynthesis of amino acids//Global and Overview//Metabolism;ko00270//Cysteine and methionine metabolism//Amino acid metabolism//Metabolism;ko00330//Arginine and proline metabolism//Amino acid metabolism//Metabolism;ko00250//Alanine, aspartate and glutamate metabolism//Amino acid metabolism//Metabolism;ko00350//Tyrosine metaboli…	-	-	-
Unigene0033292	0.49	0.439	0.546	1	0.61	0.889	0.491666667	0.833	0.760635947	0.034479512	0.11010376	Tnc	322	XP_011405415.1	PREDICTED: ficolin-1-like [Amphimedon queenslandica]	sp|Q80YX1|TENA_MOUSE	Tenascin OS=Mus musculus GN=Tnc PE=1 SV=1	Hs5730075	KOG2579	Ficolin and related extracellular proteins	K10104//ficolin	aqu:100637424	--	-	-	-
Unigene0034720	0.768	0.795	0.708	1	0.982	0.826	0.757	0.936	0.30621523	0.03995606	0.1191753	sll1388	745	XP_014779254.1	PREDICTED: universal stress protein in QAH/OAS sulfhydrylase 3'region-like [Octopus bimaculoides]	sp|P74897|YQA3_THEAQ	Universal stress protein in QAH/OAS sulfhydrylase 3'region OS=Thermus aquaticus PE=3 SV=1	--	--	--	--	--	--	-	-	-
Unigene0035069	0.823	0.768	0.874	1	1.066	1.022	0.821666667	1.029333333	0.325085106	0.005633482	0.046288902	RPS18	509	NP_001292296.1	40S ribosomal protein S18 [Crassostrea gigas]	sp|Q8IT98|RS18_ARGIR	40S ribosomal protein S18 OS=Argopecten irradians GN=RPS18 PE=2 SV=1	Hs11968182	KOG3311	Ribosomal protein S18	K02964//small subunit ribosomal protein S18e	crg:105347800	ko03010//Ribosome//Translation//Genetic Information Processing	-	-	-
Unigene0038008	0.674	0.67	0.803	1	1.118	0.882	0.715666667	1	0.48264031	0.021232278	0.086679054	FK506-bp2	1132	XP_014661459.1	PREDICTED: peptidyl-prolyl cis-trans isomerase FKBP1A-like [Priapulus caudatus]	sp|P48375|FKB12_DROME	12 kDa FK506-binding protein OS=Drosophila melanogaster GN=FK506-bp2 PE=3 SV=2	7302498	KOG0544	FKBP-type peptidyl-prolyl cis-trans isomerase	K09568//FK506-binding protein 1 [EC:5.2.1.8]	ola:101166420	--	GO:0044237//cellular metabolic process;GO:0043170//macromolecule metabolic process;GO:0071704//organic substance metabolic process;GO:0044267//cellular protein metabolic process;GO:0009987//cellular process;GO:0008152//metabolic process;GO:0044260//cellular macromolecule metabolic process;GO:0044238//primary metabolic process;GO:0019538//protein metabolic process	GO:0003824//catalytic activity;GO:0016859//cis-trans isomerase activity;GO:0016853//isomerase activity	-
Unigene0044524	0.475	0.479	0.402	1	0.982	0.877	0.452	0.953	1.076153441	0.000443143	0.011486626	Trx-2	1343	AEJ08753.1	thioredoxin [Crassostrea ariakensis]	sp|Q6XHI1|THIO2_DROYA	Thioredoxin-2 OS=Drosophila yakuba GN=Trx-2 PE=3 SV=1	7297539	KOG0907	Thioredoxin	K03671//thioredoxin 1	crg:105346082	--	GO:0044699//single-organism process	-	-
Unigene0044948	1.505	1.299	1.385	1	0.992	0.975	1.396333333	0.989	-0.497600957	0.001367437	0.020618813	GSTZ1	827	AAQ83893.2	glutathione S-transferase [Branchiostoma belcheri tsingtauense]	sp|P30568|GSTA_PLEPL	Glutathione S-transferase A OS=Pleuronectes platessa PE=2 SV=1	Hs4504189	KOG0868	Glutathione S-transferase	K00799//glutathione S-transferase [EC:2.5.1.18]	lgi:LOTGIDRAFT_195517	ko00480//Glutathione metabolism//Metabolism of other amino acids//Metabolism;ko00982//Drug metabolism - cytochrome P450//Xenobiotics biodegradation and metabolism//Metabolism;ko00980//Metabolism of xenobiotics by cytochrome P450//Xenobiotics biodegradation and metabolism//Metabolism	-	-	-
Unigene0045359	0.852	0.755	0.785	1	1.148	0.968	0.797333333	1.038666667	0.381477844	0.01418666	0.073662468	RPS12	492	AIU94803.1	40S ribosomal protein [Phragmatopoma lapidosa]	sp|P84175|RS12_CHICK	40S ribosomal protein S12 OS=Gallus gallus GN=RPS12 PE=1 SV=2	Hs14277700	KOG3406	40S ribosomal protein S12	K02951//small subunit ribosomal protein S12e	crg:105348494	ko03010//Ribosome//Translation//Genetic Information Processing	GO:0071704//organic substance metabolic process;GO:0010467//gene expression;GO:0043170//macromolecule metabolic process;GO:0008152//metabolic process	GO:1901363//heterocyclic compound binding;GO:0003676//nucleic acid binding;GO:0005488//binding;GO:0003723//RNA binding;GO:0097159//organic cyclic compound binding	GO:0043232//intracellular non-membrane-bounded organelle;GO:0044444//cytoplasmic part;GO:1990904//ribonucleoprotein complex;GO:0043228//non-membrane-bounded organelle;GO:0044446//intracellular organelle part;GO:0044464//cell part;GO:0005623//cell;GO:0043229//intracellular organelle;GO:0005622//intracellular;GO:0030529//intracellular ribonucleoprotein complex;GO:0005737//cytoplasm;GO:0015935//smal…
Unigene0045367	1.731	1.717	1.821	1	0.762	0.936	1.756333333	0.899333333	-0.965638831	0.001290717	0.020618813	--	266	AEL88624.1	hemoglobin [Tegillarca granosa]	sp|P14394|GLB2_ANATR	Globin-2B OS=Anadara trapezia PE=1 SV=1	--	--	--	--	--	--	-	GO:0005488//binding	-
Unigene0045368	1.973	1.766	1.769	1	0.973	0.96	1.836	0.977666667	-0.909151488	8.29E-05	0.004675165	--	307	AGA03856.1	hemoglobin IIB [Tegillarca granosa]	--	--	--	--	--	--	--	--	-	-	-
Unigene0045369	1.973	1.766	1.769	1	0.973	0.96	1.836	0.977666667	-0.909151488	8.29E-05	0.004675165	--	221	AGA03856.1	hemoglobin IIB [Tegillarca granosa]	--	--	--	--	--	--	--	--	-	-	-
Unigene0046359	0.883	0.868	0.718	1	1.073	0.979	0.823	1.017333333	0.305828126	0.039950347	0.1191753	Ppp2cb	2313	XP_011445935.1	PREDICTED: serine/threonine-protein phosphatase 2A catalytic subunit beta isoform isoform X1 [Crassostrea gigas]	sp|P62716|PP2AB_RAT	Serine/threonine-protein phosphatase 2A catalytic subunit beta isoform OS=Rattus norvegicus GN=Ppp2cb PE=2 SV=1	Hs4758952	KOG0371	Serine/threonine protein phosphatase 2A, catalytic subunit	K04382//serine/threonine-protein phosphatase 2A catalytic subunit [EC:3.1.3.16]	crg:105341231	ko03015//mRNA surveillance pathway//Translation//Genetic Information Processing;ko04350//TGF-beta signaling pathway//Signal transduction//Environmental Information Processing	GO:0006793//phosphorus metabolic process;GO:0008152//metabolic process;GO:0006796//phosphate-containing compound metabolic process;GO:0044237//cellular metabolic process;GO:0009987//cellular process	GO:0003824//catalytic activity	-
Unigene0047620	0.742	0.693	0.67	1	1.432	0.874	0.701666667	1.102	0.651266491	0.045960011	0.128887857	Cam	805	JAN66314.1	Calmodulin [Daphnia magna]	sp|Q8STF0|CALM_STRIE	Calmodulin OS=Strongylocentrotus intermedius PE=2 SV=3	7303485	KOG0027	Calmodulin and related proteins (EF-Hand superfamily)	K02183//calmodulin	crg:105334726	ko04070//Phosphatidylinositol signaling system//Signal transduction//Environmental Information Processing	-	-	-
Unigene0048509	0.807	0.845	0.821	1	1.089	0.961	0.824333333	1.016666667	0.302547003	0.006035526	0.046394027	Anp32a	2688	XP_002740103.1	PREDICTED: acidic leucine-rich nuclear phosphoprotein 32 family member B-like isoform X1 [Saccoglossus kowalevskii]	sp|Q9V895|AN32A_DROME	Acidic leucine-rich nuclear phosphoprotein 32 family member A OS=Drosophila melanogaster GN=Anp32a PE=2 SV=1	7302697	KOG2739	Leucine-rich acidic nuclear protein	K18646//acidic leucine-rich nuclear phosphoprotein 32 family member A/C/D	dwi:Dwil_GK22070	--	-	-	-
Unigene0048755	0.731	0.769	0.895	1	0.99	0.948	0.798333333	0.979333333	0.29480874	0.029933256	0.10551755	CALR	2175	XP_013397065.1	PREDICTED: calreticulin-like [Lingula anatina]	sp|P15253|CALR_RABIT	Calreticulin OS=Oryctolagus cuniculus GN=CALR PE=1 SV=1	Hs4757900	KOG0674	Calreticulin	K08057//calreticulin	lgi:LOTGIDRAFT_206609	ko04141//Protein processing in endoplasmic reticulum//Folding, sorting and degradation//Genetic Information Processing;ko04145//Phagosome//Transport and catabolism//Cellular Processes	GO:0071704//organic substance metabolic process;GO:0019538//protein metabolic process;GO:0008152//metabolic process;GO:0009987//cellular process;GO:0044267//cellular protein metabolic process;GO:0043170//macromolecule metabolic process;GO:0044237//cellular metabolic process;GO:0044238//primary metabolic process;GO:0044260//cellular macromolecule metabolic process	GO:0005488//binding;GO:0005515//protein binding	GO:0044424//intracellular part;GO:0044464//cell part;GO:0005623//cell;GO:0043231//intracellular membrane-bounded organelle;GO:0043229//intracellular organelle;GO:0043227//membrane-bounded organelle;GO:0005622//intracellular;GO:0043226//organelle
Unigene0049896	0.881	0.721	0.747	1	1.015	0.964	0.783	0.993	0.34278141	0.019242654	0.086061367	SET	1524	XP_011443579.1	PREDICTED: protein SET [Crassostrea gigas]	sp|Q01105|SET_HUMAN	Protein SET OS=Homo sapiens GN=SET PE=1 SV=3	Hs4506891	KOG1508	DNA replication factor/protein phosphatase inhibitor SET/SPR-2	K11290//template-activating factor I	crg:105339644	--	GO:0000279//M phase;GO:0043933//macromolecular complex subunit organization;GO:0010468//regulation of gene expression;GO:0010605//negative regulation of macromolecule metabolic process;GO:0016043//cellular component organization;GO:0033043//regulation of organelle organization;GO:0006807//nitrogen compound metabolic process;GO:0051649//establishment of localization in cell;GO:0006325//chromatin o…	GO:0005515//protein binding;GO:0019208//phosphatase regulator activity;GO:0098772//molecular function regulator;GO:0019212//phosphatase inhibitor activity;GO:0019888//protein phosphatase regulator activity;GO:0003676//nucleic acid binding;GO:0097159//organic cyclic compound binding;GO:1901363//heterocyclic compound binding;GO:0005488//binding;GO:0030234//enzyme regulator activity;GO:0004857//enzy…	GO:0044424//intracellular part;GO:0031981//nuclear lumen;GO:0005622//intracellular;GO:0044464//cell part;GO:0043229//intracellular organelle;GO:0044446//intracellular organelle part;GO:0044422//organelle part;GO:0043233//organelle lumen;GO:0005737//cytoplasm;GO:0070013//intracellular organelle lumen;GO:0044444//cytoplasmic part;GO:0043226//organelle;GO:0005634//nucleus;GO:0043231//intracellular m…
Unigene0050702	0.677	0.757	0.773	1	0.906	0.985	0.735666667	0.963666667	0.389481979	0.006203852	0.046394027	TGFBI	925	XP_011428466.1	PREDICTED: periostin [Crassostrea gigas]	sp|Q15582|BGH3_HUMAN	Transforming growth factor-beta-induced protein ig-h3 OS=Homo sapiens GN=TGFBI PE=1 SV=1	Hs4507467	KOG1437	Fasciclin and related adhesion glycoproteins	K19519//transforming growth factor-beta-induced protein	lgi:LOTGIDRAFT_204337	--	-	-	-
Unigene0050782	2.573	2.378	2.331	1	1.178	0.808	2.427333333	0.995333333	-1.286120575	0.001343705	0.020618813	SOD1	775	ALT54496.1	Cu/Zn-superoxide dismutase [Tegillarca granosa]	sp|Q8HXP8|SODC_CALJA	Superoxide dismutase [Cu-Zn] OS=Callithrix jacchus GN=SOD1 PE=2 SV=3	7294760	KOG0441	Cu2+/Zn2+ superoxide dismutase SOD1	K04565//superoxide dismutase, Cu-Zn family [EC:1.15.1.1]	isc:IscW_ISCW008219	ko04146//Peroxisome//Transport and catabolism//Cellular Processes	GO:0072593//reactive oxygen species metabolic process;GO:0044710//single-organism metabolic process;GO:0044699//single-organism process;GO:0044237//cellular metabolic process;GO:0006801//superoxide metabolic process;GO:0008152//metabolic process;GO:0009987//cellular process	GO:0043167//ion binding;GO:0003824//catalytic activity;GO:0043169//cation binding;GO:0005488//binding	-
Unigene0051165	1.907	1.906	1.776	1	1.022	1.185	1.863	1.069	-0.801365821	0.000667965	0.014985654	Gstp1	978	XP_011430054.1	PREDICTED: glutathione S-transferase P 1-like [Crassostrea gigas]	sp|P19157|GSTP1_MOUSE	Glutathione S-transferase P 1 OS=Mus musculus GN=Gstp1 PE=1 SV=2	Hs4504183	KOG1695	Glutathione S-transferase	K00799//glutathione S-transferase [EC:2.5.1.18]	crg:105330156	ko00480//Glutathione metabolism//Metabolism of other amino acids//Metabolism;ko00982//Drug metabolism - cytochrome P450//Xenobiotics biodegradation and metabolism//Metabolism;ko00980//Metabolism of xenobiotics by cytochrome P450//Xenobiotics biodegradation and metabolism//Metabolism	-	-	-
Unigene0052665	1.739	1.573	1.581	1	1.002	1.056	1.631	1.019333333	-0.678130876	0.00022699	0.008539925	--	201	AGA03856.1	hemoglobin IIB [Tegillarca granosa]	--	--	--	--	--	--	--	--	-	-	-
Unigene0052669	1.207	1.243	1.14	1	0.982	0.9	1.196666667	0.960666667	-0.316913509	0.00594948	0.046394027	--	1818	AGA03856.1	hemoglobin IIB [Tegillarca granosa]	sp|P02213|GLB1_ANAIN	Globin-1 OS=Anadara inaequivalvis PE=1 SV=2	--	--	--	--	--	--	-	GO:0005488//binding	-
Unigene0054645	0.6	0.677	0.552	1	0.975	1.117	0.609666667	1.030666667	0.757485244	0.001903452	0.02154156	--	288	XP_019626595.1	PREDICTED: nicotinamide N-methyltransferase-like [Branchiostoma belcheri]	--	--	--	--	--	K00541//nicotinamide N-methyltransferase [EC:2.1.1.1]	bfo:BRAFLDRAFT_227084	ko00350//Tyrosine metabolism//Amino acid metabolism//Metabolism	-	-	-
Unigene0054646	0.845	0.753	0.789	1	0.948	1.037	0.795666667	0.995	0.322532365	0.006168272	0.046394027	PNMT	1099	XP_013419727.1	PREDICTED: nicotinamide N-methyltransferase-like [Lingula anatina]	sp|Q06AU9|PNMT_PIG	Phenylethanolamine N-methyltransferase OS=Sus scrofa GN=PNMT PE=2 SV=1	--	--	--	K00541//nicotinamide N-methyltransferase [EC:2.1.1.1]	bfo:BRAFLDRAFT_221094	ko00350//Tyrosine metabolism//Amino acid metabolism//Metabolism	-	-	-
Unigene0055620	0.81	0.81	0.847	1	0.934	1.06	0.822333333	0.998	0.279316506	0.008188444	0.051797132	ftt-2	2173	XP_011423162.1	PREDICTED: 14-3-3 protein beta/alpha-A [Crassostrea gigas]	sp|Q20655|14332_CAEEL	14-3-3-like protein 2 OS=Caenorhabditis elegans GN=ftt-2 PE=1 SV=1	CE03389	KOG0841	Multifunctional chaperone (14-3-3 family)	K16198//14-3-3 protein gamma/eta	crg:105325344	ko04212//Longevity regulating pathway - worm//Aging//Organismal Systems	-	-	-
Unigene0056761	1.803	1.401	1.57	1	1.111	1.195	1.591333333	1.102	-0.530111842	0.015100007	0.074449875	--	1293	EDL25794.1	RIKEN cDNA 4930550C14, isoform CRA_a, partial [Mus musculus]	sp|Q9D4W2|CK065_MOUSE	Uncharacterized protein C11orf65 homolog OS=Mus musculus PE=2 SV=1	--	--	--	--	--	--	-	-	-
Unigene0056834	0.768	0.768	0.728	1	0.921	0.955	0.754666667	0.958666667	0.345189718	0.001302265	0.020618813	vdac2	1775	ADI56517.1	voltage-dependent anion channel 2-like protein [Haliotis diversicolor]	sp|P81004|VDAC2_XENLA	Voltage-dependent anion-selective channel protein 2 OS=Xenopus laevis GN=vdac2 PE=1 SV=1	Hs4507881	KOG3126	Porin/voltage-dependent anion-selective channel protein	K15040//voltage-dependent anion channel protein 2	lgi:LOTGIDRAFT_168464	--	GO:0050789//regulation of biological process;GO:0043269//regulation of ion transport;GO:0006810//transport;GO:0006811//ion transport;GO:0044699//single-organism process;GO:0006820//anion transport;GO:0065007//biological regulation;GO:0044765//single-organism transport;GO:0044763//single-organism cellular process;GO:0051179//localization;GO:1902578//single-organism localization;GO:0051234//establi…	GO:0022857//transmembrane transporter activity;GO:0015267//channel activity;GO:0022803//passive transmembrane transporter activity;GO:0005215//transporter activity	GO:0044425//membrane part;GO:0044424//intracellular part;GO:0016021//integral component of membrane;GO:0044444//cytoplasmic part;GO:0005623//cell;GO:0016020//membrane;GO:0005739//mitochondrion;GO:0043229//intracellular organelle;GO:0044464//cell part;GO:0031224//intrinsic component of membrane;GO:0043226//organelle;GO:0005622//intracellular;GO:0005737//cytoplasm;GO:0043227//membrane-bounded organ…
Unigene0058428	0.833	0.788	0.801	1	1.005	0.994	0.807333333	0.999666667	0.308282657	0.000218051	0.008539925	ENO1	2460	XP_011436228.1	PREDICTED: enolase-like [Crassostrea gigas]	sp|O02654|ENO_DORPE	Enolase OS=Doryteuthis pealeii PE=2 SV=1	Hs4503571	KOG2670	Enolase	K01689//enolase [EC:4.2.1.11]	hro:HELRODRAFT_184900	ko01200//Carbon metabolism//Global and Overview//Metabolism;ko01230//Biosynthesis of amino acids//Global and Overview//Metabolism;ko03018//RNA degradation//Folding, sorting and degradation//Genetic Information Processing;ko00010//Glycolysis / Gluconeogenesis//Carbohydrate metabolism//Metabolism	GO:0032787//monocarboxylic acid metabolic process;GO:0009987//cellular process;GO:0043436//oxoacid metabolic process;GO:0019752//carboxylic acid metabolic process;GO:0006082//organic acid metabolic process;GO:0044281//small molecule metabolic process;GO:0008152//metabolic process;GO:0044763//single-organism cellular process;GO:0044237//cellular metabolic process;GO:0044710//single-organism metabo…	GO:0046872//metal ion binding;GO:0043169//cation binding;GO:0003824//catalytic activity;GO:0016829//lyase activity;GO:0005488//binding;GO:0016835//carbon-oxygen lyase activity;GO:0016836//hydro-lyase activity;GO:0043167//ion binding	-
Unigene0058837	1.259	1.203	1.257	1	0.923	1.069	1.239666667	0.997333333	-0.313804573	0.008222925	0.051797132	UROD	1260	XP_011454830.1	PREDICTED: uroporphyrinogen decarboxylase-like [Crassostrea gigas]	sp|P06132|DCUP_HUMAN	Uroporphyrinogen decarboxylase OS=Homo sapiens GN=UROD PE=1 SV=2	Hs14742907	KOG2872	Uroporphyrinogen decarboxylase	K01599//uroporphyrinogen decarboxylase [EC:4.1.1.37]	crg:105347428	ko00860//Porphyrin and chlorophyll metabolism//Metabolism of cofactors and vitamins//Metabolism	GO:0018130//heterocycle biosynthetic process;GO:0051186//cofactor metabolic process;GO:0006779//porphyrin-containing compound biosynthetic process;GO:0006778//porphyrin-containing compound metabolic process;GO:1901576//organic substance biosynthetic process;GO:0006807//nitrogen compound metabolic process;GO:0071704//organic substance metabolic process;GO:0046483//heterocycle metabolic process;GO:…	GO:0016829//lyase activity;GO:0003824//catalytic activity	-
Unigene0059418	0.749	0.762	0.686	1	0.953	0.962	0.732333333	0.971666667	0.407961014	0.001361992	0.020618813	Slc3a1	2037	XP_011432888.1	PREDICTED: neutral and basic amino acid transport protein rBAT [Crassostrea gigas]	sp|Q91WV7|SLC31_MOUSE	Neutral and basic amino acid transport protein rBAT OS=Mus musculus GN=Slc3a1 PE=1 SV=1	Hs4507019	KOG0471	Alpha-amylase	K14210//solute carrier family 3 (neutral and basic amino acid transporter), member 1	crg:105332134	--	-	-	-
Unigene0060138	1.565	1.321	1.24	1	1.071	1.056	1.375333333	1.042333333	-0.399964602	0.01979549	0.086061367	TBCA	1499	XP_005091780.1	PREDICTED: tubulin-specific chaperone A-like [Aplysia californica]	sp|O75347|TBCA_HUMAN	Tubulin-specific chaperone A OS=Homo sapiens GN=TBCA PE=1 SV=3	Hs4759212	KOG3470	Beta-tubulin folding cofactor A	K17292//tubulin-specific chaperone A	lgi:LOTGIDRAFT_212782	--	-	-	-
Unigene0060246	0.692	0.797	0.796	1	0.998	1.008	0.761666667	1.002	0.395650844	0.004172026	0.041399332	tubb4	2311	XP_004702931.1	PREDICTED: tubulin beta-4B chain isoform X1 [Echinops telfairi]	sp|Q94571|TBB2_HOMAM	Tubulin beta-2 chain OS=Homarus americanus PE=2 SV=1	Hs5174735	KOG1375	Beta tubulin	K07375//tubulin beta	dre:641565	ko04145//Phagosome//Transport and catabolism//Cellular Processes;ko04540//Gap junction//Cellular commiunity//Cellular Processes	GO:0006461//protein complex assembly;GO:0071822//protein complex subunit organization;GO:0044763//single-organism cellular process;GO:0044699//single-organism process;GO:0034622//cellular macromolecular complex assembly;GO:0044085//cellular component biogenesis;GO:0043623//cellular protein complex assembly;GO:0065003//macromolecular complex assembly;GO:0043933//macromolecular complex subunit orga…	GO:0097159//organic cyclic compound binding;GO:1901363//heterocyclic compound binding;GO:0042287//MHC protein binding;GO:0016787//hydrolase activity;GO:0005488//binding;GO:0016818//hydrolase activity, acting on acid anhydrides, in phosphorus-containing anhydrides;GO:0005198//structural molecule activity;GO:0032549//ribonucleoside binding;GO:0017111//nucleoside-triphosphatase activity;GO:0044389//…	GO:0044446//intracellular organelle part;GO:0043226//organelle;GO:0031975//envelope;GO:0012505//endomembrane system;GO:0043234//protein complex;GO:0043227//membrane-bounded organelle;GO:0043229//intracellular organelle;GO:0031967//organelle envelope;GO:0030529//intracellular ribonucleoprotein complex;GO:0005622//intracellular;GO:0032991//macromolecular complex;GO:0044422//organelle part;GO:000562…
Unigene0060544	1.505	1.438	1.251	1	0.915	1.009	1.398	0.974666667	-0.52038355	0.004914782	0.045286205	rhbg-b	2909	XP_019645061.1	PREDICTED: ammonium transporter Rh type A-like [Branchiostoma belcheri]	sp|Q6DCG4|RHBGB_XENLA	Ammonium transporter Rh type B-B OS=Xenopus laevis GN=rhbg-b PE=2 SV=1	Hs7706683	KOG3796	Ammonium transporter RHBG	K06580//ammonium transporter Rh	crg:105335432	--	-	-	-
Unigene0060844	0.936	0.887	0.811	1	1.149	1.088	0.878	1.079	0.29740202	0.023849743	0.091558782	ybx1	2034	XP_011413207.1	PREDICTED: Y-box factor homolog [Crassostrea gigas]	sp|P41824|YBOXH_APLCA	Y-box factor homolog OS=Aplysia californica PE=2 SV=1	Hs20070160	KOG3070	Predicted RNA-binding protein containing PIN domain and invovled in translation or RNA processing	K09276//Y-box-binding protein 1	crg:105318040	--	-	-	-
Unigene0060914	0.62	0.817	0.633	1	0.99	0.829	0.69	0.939666667	0.44555271	0.043623722	0.12505467	Aif1l	1233	AJQ21490.1	allograft inflammatory factor-1 [Mytilus galloprovincialis]	sp|Q9EQX4|AIF1L_MOUSE	Allograft inflammatory factor 1-like OS=Mus musculus GN=Aif1l PE=2 SV=1	Hs13899241	KOG0027	Calmodulin and related proteins (EF-Hand superfamily)	K18617//allograft inflammatory factor 1	crg:105327535	--	-	-	-
Unigene0061607	0.758	0.688	0.744	1	0.941	0.983	0.73	0.974666667	0.417012441	0.001135154	0.020618813	PRDX1	918	AKV63195.1	peroxiredoxin [Pinctada fucata]	sp|P0CB50|PRDX1_CHICK	Peroxiredoxin-1 OS=Gallus gallus GN=PRDX1 PE=1 SV=1	Hs5453549	KOG0852	Alkyl hydroperoxide reductase, thiol specific antioxidant and related enzymes	K13279//peroxiredoxin 1 [EC:1.11.1.15]	lgi:LOTGIDRAFT_150310	ko04146//Peroxisome//Transport and catabolism//Cellular Processes	GO:0044699//single-organism process;GO:0044710//single-organism metabolic process;GO:0008152//metabolic process	GO:0016209//antioxidant activity;GO:0003824//catalytic activity	-
Unigene0062088	0.361	0.474	0.347	1	0.714	0.874	0.394	0.862666667	1.130607582	0.004804296	0.045149268	--	2640	CRZ22977.1	Bm254, partial [Brugia malayi]	--	--	--	--	--	--	--	--	-	-	-
Unigene0062372	0.676	0.669	0.726	1	1.123	0.977	0.690333333	1.033333333	0.581940662	0.00131252	0.020618813	CRYAB	1069	AJK26930.1	heat shock protein 20 [Pinctada martensii]	sp|Q5R9K0|CRYAB_PONAB	Alpha-crystallin B chain OS=Pongo abelii GN=CRYAB PE=2 SV=1	Hs4503057	KOG3591	Alpha crystallins	K09542//crystallin, alpha B	phu:Phum_PHUM080370	ko04141//Protein processing in endoplasmic reticulum//Folding, sorting and degradation//Genetic Information Processing;ko04213//Longevity regulating pathway - multiple species//Aging//Organismal Systems	-	-	-
Unigene0062440	0.779	0.822	0.785	1	1.054	0.996	0.795333333	1.016666667	0.3542152	0.000582887	0.013671359	Mp20	2480	XP_011436749.1	PREDICTED: myophilin [Crassostrea gigas]	sp|Q24799|MYPH_ECHGR	Myophilin OS=Echinococcus granulosus PE=2 SV=1	7292436	KOG2046	Calponin	--	--	--	-	-	-
Unigene0062801	0.742	0.693	0.67	1	1.432	0.874	0.701666667	1.102	0.651266491	0.045960011	0.128887857	Cam	1165	XP_006799422.1	PREDICTED: calmodulin-like [Neolamprologus brichardi]	sp|Q95NR9|CALM_METSE	Calmodulin OS=Metridium senile PE=1 SV=3	7303485	KOG0027	Calmodulin and related proteins (EF-Hand superfamily)	K02183//calmodulin	fab:101813679	ko04070//Phosphatidylinositol signaling system//Signal transduction//Environmental Information Processing;ko04020//Calcium signaling pathway//Signal transduction//Environmental Information Processing;ko04270//Vascular smooth muscle contraction//Circulatory system//Organismal Systems;ko04910//Insulin signaling pathway//Endocrine system//Organismal Systems;ko04114//Oocyte meiosis//Cell growth and d…	-	-	-
Unigene0063490	1.698	1.75	1.608	1	0.929	1.155	1.685333333	1.028	-0.713193698	0.001911061	0.02154156	--	602	--	--	--	--	--	--	--	--	--	--	-	-	-
Unigene0064628	0.895	0.878	0.812	1	1.119	0.993	0.861666667	1.037333333	0.26767778	0.019316982	0.086061367	ATP6V1A	2527	XP_019920203.1	PREDICTED: V-type proton ATPase catalytic subunit A [Crassostrea gigas]	sp|P38606|VATA_HUMAN	V-type proton ATPase catalytic subunit A OS=Homo sapiens GN=ATP6V1A PE=1 SV=2	Hs19913424	KOG1352	Vacuolar H+-ATPase V1 sector, subunit A	K02145//V-type H+-transporting ATPase subunit A [EC:3.6.3.14]	crg:105321678	ko04145//Phagosome//Transport and catabolism//Cellular Processes;ko00190//Oxidative phosphorylation//Energy metabolism//Metabolism	-	-	-
Unigene0066210	0.788	0.798	0.731	1	1.149	0.98	0.772333333	1.043	0.433443614	0.006345908	0.046778411	hnrnpa1	2237	XP_014789094.1	PREDICTED: heterogeneous nuclear ribonucleoprotein A2 homolog 1-like [Octopus bimaculoides]	sp|P17130|ROA1_XENLA	Heterogeneous nuclear ribonucleoproteins A1 homolog OS=Xenopus laevis GN=hnrnpa1 PE=2 SV=1	Hs4504445	KOG0118	FOG: RRM domain	K13158//heterogeneous nuclear ribonucleoprotein A2/B1	tgu:100229286	--	-	-	-
Unigene0067139	1.333	1.24	1.528	1	0.983	1.171	1.367	1.051333333	-0.378793084	0.034039793	0.11010376	GST1	1061	AFQ35983.1	glutathione S-transferase sigma 1 [Mytilus galloprovincialis]	sp|O18598|GST1_BLAGE	Glutathione S-transferase OS=Blattella germanica PE=1 SV=3	CE04834	KOG1695	Glutathione S-transferase	K01830//prostaglandin-H2 D-isomerase [EC:5.3.99.2]	lgi:LOTGIDRAFT_238691	ko00480//Glutathione metabolism//Metabolism of other amino acids//Metabolism;ko00590//Arachidonic acid metabolism//Lipid metabolism//Metabolism;ko00982//Drug metabolism - cytochrome P450//Xenobiotics biodegradation and metabolism//Metabolism;ko00980//Metabolism of xenobiotics by cytochrome P450//Xenobiotics biodegradation and metabolism//Metabolism	-	-	-
Unigene0067792	0.844	0.816	0.779	1	0.96	1.079	0.813	1.013	0.317306917	0.006087092	0.046394027	fax	2414	XP_013418982.1	PREDICTED: failed axon connections homolog isoform X5 [Lingula anatina]	sp|Q95RI5|FAXC_DROME	Failed axon connections OS=Drosophila melanogaster GN=fax PE=1 SV=1	CE22631	KOG4244	Failed axon connections (fax) protein/glutathione S-transferase-like protein	--	--	--	-	-	-
Unigene0070542	1.301	1.186	1.308	1	0.881	1.083	1.265	0.988	-0.356554438	0.021333798	0.086679054	cops5	1362	XP_011448116.1	PREDICTED: COP9 signalosome complex subunit 5 isoform X1 [Crassostrea gigas]	sp|Q6PC30|CSN5_DANRE	COP9 signalosome complex subunit 5 OS=Danio rerio GN=cops5 PE=2 SV=1	Hs5803046	KOG1554	COP9 signalosome, subunit CSN5	K09613//COP9 signalosome complex subunit 5 [EC:3.4.-.-]	crg:105342775	--	-	-	-
Unigene0071428	0.879	0.843	0.817	1	1.165	0.986	0.846333333	1.050333333	0.311549359	0.020554302	0.086227803	mesh	3783	XP_011437898.1	PREDICTED: sushi domain-containing protein 2 [Crassostrea gigas]	sp|Q0KHY3|MESH_DROME	Protein mesh OS=Drosophila melanogaster GN=mesh PE=1 SV=2	CE03459	KOG4291	Mucin/alpha-tectorin	--	--	--	-	-	-
Unigene0071604	0.213	0.241	0.218	1	1.171	0.903	0.224	1.024666667	2.193584027	5.69E-05	0.004675165	sleB	1000	XP_013404439.1	PREDICTED: spore cortex-lytic enzyme-like [Lingula anatina]	sp|Q9KCE0|SLEB_BACHD	Spore cortex-lytic enzyme OS=Bacillus halodurans (strain ATCC BAA-125 / DSM 18197 / FERM 7344 / JCM 9153 / C-125) GN=sleB PE=3 SV=1	--	--	--	--	--	--	-	-	-
Unigene0071605	0.174	0.148	0.138	1	1.339	1.025	0.153333333	1.121333333	2.870471939	6.83E-05	0.004675165	sleB	1166	XP_013404488.1	PREDICTED: spore cortex-lytic enzyme-like [Lingula anatina]	sp|P50739|SLEB_BACSU	Spore cortex-lytic enzyme OS=Bacillus subtilis (strain 168) GN=sleB PE=1 SV=1	--	--	--	--	--	--	-	-	-
Unigene0072505	0.907	0.788	0.868	1	1.086	1.027	0.854333333	1.037666667	0.280472098	0.015318877	0.074571135	DUOX2	6680	XP_011436384.1	PREDICTED: dual oxidase 2 isoform X1 [Crassostrea gigas]	sp|Q8HZK2|DUOX2_PIG	Dual oxidase 2 OS=Sus scrofa GN=DUOX2 PE=1 SV=2	7295902	KOG0039	Ferric reductase, NADH/NADPH oxidase and related proteins	K13411//dual oxidase [EC:1.6.3.1 1.11.1.-]	crg:105334568	--	-	-	-
Unigene0073138	0.709	0.694	0.74	1	1.087	0.967	0.714333333	1.018	0.511068212	0.000868856	0.018680405	--	1499	XP_005090861.1	PREDICTED: uncharacterized protein LOC101857383 isoform X4 [Aplysia californica]	--	--	--	--	--	--	--	--	-	-	-
Unigene0073261	0.861	0.811	0.739	1	1.007	0.993	0.803666667	1	0.31533085	0.007814952	0.051797132	cs	3534	XP_011428205.1	PREDICTED: citrate synthase, mitochondrial isoform X1 [Crassostrea gigas]	sp|Q28DK1|CISY_XENTR	Citrate synthase, mitochondrial OS=Xenopus tropicalis GN=cs PE=2 SV=1	Hs4758076	KOG2617	Citrate synthase	K01647//citrate synthase [EC:2.3.3.1]	crg:105328869	ko01200//Carbon metabolism//Global and Overview//Metabolism;ko01230//Biosynthesis of amino acids//Global and Overview//Metabolism;ko00020//Citrate cycle (TCA cycle)//Carbohydrate metabolism//Metabolism;ko00630//Glyoxylate and dicarboxylate metabolism//Carbohydrate metabolism//Metabolism;ko01210//2-Oxocarboxylic acid metabolism//Global and Overview//Metabolism	GO:0044237//cellular metabolic process;GO:0009987//cellular process;GO:0008152//metabolic process;GO:0050896//response to stimulus;GO:0071704//organic substance metabolic process;GO:0005975//carbohydrate metabolic process;GO:0044763//single-organism cellular process;GO:0044710//single-organism metabolic process;GO:0019752//carboxylic acid metabolic process;GO:0044238//primary metabolic process;GO…	GO:0016746//transferase activity, transferring acyl groups;GO:0036440//citrate synthase activity;GO:0046912//transferase activity, transferring acyl groups, acyl groups converted into alkyl on transfer;GO:0003824//catalytic activity;GO:0016740//transferase activity	GO:0005622//intracellular;GO:0043227//membrane-bounded organelle;GO:0005737//cytoplasm;GO:0044444//cytoplasmic part;GO:0005623//cell;GO:0044424//intracellular part;GO:0043231//intracellular membrane-bounded organelle;GO:0044464//cell part;GO:0044422//organelle part;GO:0043229//intracellular organelle;GO:0043226//organelle;GO:0005739//mitochondrion;GO:0044429//mitochondrial part;GO:0044446//intrac…
Unigene0073290	1.201	1.056	1.142	1	0.908	0.89	1.133	0.932666667	-0.280714399	0.020014271	0.086061367	RSU1	3604	XP_011441483.1	PREDICTED: ras suppressor protein 1 [Crassostrea gigas]	sp|Q15404|RSU1_HUMAN	Ras suppressor protein 1 OS=Homo sapiens GN=RSU1 PE=1 SV=3	Hs6912638	KOG0617	Ras suppressor protein (contains leucine-rich repeats)	--	--	--	-	-	-
Unigene0073292	1.803	1.401	1.57	1	1.111	1.195	1.591333333	1.102	-0.530111842	0.015100007	0.074449875	Rgs12	5556	XP_011449519.1	PREDICTED: regulator of G-protein signaling 12 isoform X2 [Crassostrea gigas]	sp|Q8CGE9|RGS12_MOUSE	Regulator of G-protein signaling 12 OS=Mus musculus GN=Rgs12 PE=1 SV=2	7300892	KOG3589	G protein signaling regulators	K16449//regulator of G-protein signaling	crg:105343750	--	-	-	-
Unigene0073548	0.552	0.645	0.77	1	0.902	0.962	0.655666667	0.954666667	0.542034535	0.018903612	0.086061367	RpS9	593	ALS46559.1	ribosomal protein S9 [Haliotis diversicolor]	sp|P55935|RS9_DROME	40S ribosomal protein S9 OS=Drosophila melanogaster GN=RpS9 PE=1 SV=2	7294919	KOG3301	Ribosomal protein S4	K02997//small subunit ribosomal protein S9e	hro:HELRODRAFT_155894	ko03010//Ribosome//Translation//Genetic Information Processing	-	-	-
Unigene0074496	1.602	1.666	1.567	1	0.965	0.863	1.611666667	0.942666667	-0.77373377	0.000356956	0.011431968	RELN	2022	XP_019918468.1	PREDICTED: reelin isoform X4 [Crassostrea gigas]	sp|O93574|RELN_CHICK	Reelin (Fragment) OS=Gallus gallus GN=RELN PE=2 SV=1	--	--	--	K06249//reelin [EC:3.4.21.-]	lgi:LOTGIDRAFT_228850	ko04512//ECM-receptor interaction//Signaling molecules and interaction//Environmental Information Processing	GO:0022898//regulation of transmembrane transporter activity;GO:0009891//positive regulation of biosynthetic process;GO:0009893//positive regulation of metabolic process;GO:0080090//regulation of primary metabolic process;GO:0048522//positive regulation of cellular process;GO:0009987//cellular process;GO:0010557//positive regulation of macromolecule biosynthetic process;GO:0045595//regulation of …	GO:0005102//receptor binding;GO:0005515//protein binding;GO:0005488//binding;GO:0070325//lipoprotein particle receptor binding	GO:0044421//extracellular region part;GO:0031012//extracellular matrix;GO:0044424//intracellular part;GO:0005622//intracellular;GO:0005576//extracellular region;GO:0042995//cell projection;GO:0044464//cell part;GO:0005623//cell;GO:0097458//neuron part;GO:0043005//neuron projection
Unigene0074497	1.498	1.516	1.362	1	1.058	0.932	1.458666667	0.996666667	-0.549467254	0.001584161	0.020618813	RELN	2143	XP_011412525.1	PREDICTED: reelin isoform X3 [Crassostrea gigas]	sp|O93574|RELN_CHICK	Reelin (Fragment) OS=Gallus gallus GN=RELN PE=2 SV=1	--	--	--	K06249//reelin [EC:3.4.21.-]	crg:105317553	ko04512//ECM-receptor interaction//Signaling molecules and interaction//Environmental Information Processing	-	-	-
Unigene0076313	0.842	0.775	0.715	1	1.108	0.928	0.777333333	1.012	0.380604002	0.019520646	0.086061367	PRDX5	2822	XP_005103069.1	PREDICTED: peroxiredoxin-5, mitochondrial-like [Aplysia californica]	sp|Q9GLW7|PRDX5_CHLAE	Peroxiredoxin-5, mitochondrial OS=Chlorocebus aethiops GN=PRDX5 PE=2 SV=1	Hs6912238	KOG0541	Alkyl hydroperoxide reductase/peroxiredoxin	K11187//peroxiredoxin 5, atypical 2-Cys peroxiredoxin [EC:1.11.1.15]	crg:105347928	ko04146//Peroxisome//Transport and catabolism//Cellular Processes	GO:1903506//regulation of nucleic acid-templated transcription;GO:0065007//biological regulation;GO:0032774//RNA biosynthetic process;GO:0031323//regulation of cellular metabolic process;GO:0043066//negative regulation of apoptotic process;GO:0006359//regulation of transcription from RNA polymerase III promoter;GO:0010467//gene expression;GO:0046483//heterocycle metabolic process;GO:0044260//cell…	GO:0004857//enzyme inhibitor activity;GO:0030414//peptidase inhibitor activity;GO:0016209//antioxidant activity;GO:0003677//DNA binding;GO:0030234//enzyme regulator activity;GO:0001067//regulatory region nucleic acid binding;GO:0061134//peptidase regulator activity;GO:0005488//binding;GO:0016491//oxidoreductase activity;GO:0004869//cysteine-type endopeptidase inhibitor activity;GO:0016684//oxidor…	GO:0043231//intracellular membrane-bounded organelle;GO:0005622//intracellular;GO:0005576//extracellular region;GO:0005623//cell;GO:0044446//intracellular organelle part;GO:0044421//extracellular region part;GO:0044422//organelle part;GO:0005777//peroxisome;GO:0042579//microbody;GO:0031982//vesicle;GO:0044439//peroxisomal part;GO:0043227//membrane-bounded organelle;GO:0043226//organelle;GO:004444…
Unigene0076442	0.814	0.681	0.696	1	0.925	0.978	0.730333333	0.967666667	0.405955088	0.009494943	0.056191021	LGALS9	2121	AGH06131.1	galectin [Tegillarca granosa]	sp|Q3MHZ8|LEG9_BOVIN	Galectin-9 OS=Bos taurus GN=LGALS9 PE=2 SV=1	Hs22065352	KOG3587	Galectin, galactose-binding lectin	K10093//galectin-9	crg:105322757	--	-	-	-
Unigene0077612	0.779	0.801	0.756	1	1.068	1.027	0.778666667	1.031666667	0.405899135	0.000376635	0.011431968	ALDH1A2	4371	AAF73122.1	aldehyde dehydrogenase [Placopecten magellanicus]	sp|O94788|AL1A2_HUMAN	Retinal dehydrogenase 2 OS=Homo sapiens GN=ALDH1A2 PE=1 SV=3	Hs10835045	KOG2450	Aldehyde dehydrogenase	K07249//retinal dehydrogenase [EC:1.2.1.36]	ngi:103745514	ko00830//Retinol metabolism//Metabolism of cofactors and vitamins//Metabolism	GO:0048729//tissue morphogenesis;GO:0072330//monocarboxylic acid biosynthetic process;GO:0048863//stem cell differentiation;GO:0009888//tissue development;GO:0016101//diterpenoid metabolic process;GO:0044710//single-organism metabolic process;GO:0006082//organic acid metabolic process;GO:0009887//organ morphogenesis;GO:0044700//single organism signaling;GO:0016114//terpenoid biosynthetic process;…	GO:0016903//oxidoreductase activity, acting on the aldehyde or oxo group of donors;GO:0016491//oxidoreductase activity;GO:0016620//oxidoreductase activity, acting on the aldehyde or oxo group of donors, NAD or NADP as acceptor;GO:0003824//catalytic activity	GO:0044424//intracellular part;GO:0005622//intracellular;GO:0005623//cell;GO:0044464//cell part
Unigene0078447	0.089	0.052	0.057	1	0.905	1.041	0.066	0.982	3.895185095	9.06E-05	0.004675165	hyuA	3457	EKC39091.1	Hydantoin utilization protein A [Crassostrea gigas]	sp|Q01262|HYUA_PSESN	Hydantoin utilization protein A OS=Pseudomonas sp. (strain NS671) GN=hyuA PE=3 SV=1	CE21626	KOG1939	Oxoprolinase	--	--	--	-	-	-
Unigene0078716	1.741	1.775	1.671	1	1.069	1.026	1.729	1.031666667	-0.74496096	4.00E-05	0.004675165	RELN	5607	XP_019918466.1	PREDICTED: reelin isoform X1 [Crassostrea gigas]	sp|P78509|RELN_HUMAN	Reelin OS=Homo sapiens GN=RELN PE=1 SV=3	--	--	--	K06249//reelin [EC:3.4.21.-]	crg:105317553	ko04512//ECM-receptor interaction//Signaling molecules and interaction//Environmental Information Processing	-	-	-
Unigene0080142	0.816	0.84	0.878	1	1.001	1.056	0.844666667	1.019	0.270700028	0.002532939	0.027808441	Vinc	2888	XP_011426098.1	PREDICTED: vinculin isoform X18 [Crassostrea gigas]	sp|O46037|VINC_DROME	Vinculin OS=Drosophila melanogaster GN=Vinc PE=1 SV=1	7290291	KOG3681	Alpha-catenin	K05700//vinculin	lgi:LOTGIDRAFT_102378	--	-	-	-
Unigene0080478	1.426	1.384	1.384	1	1.057	1.032	1.398	1.029666667	-0.44118699	8.51E-05	0.004675165	aldh1l1	3498	XP_011455156.1	PREDICTED: cytosolic 10-formyltetrahydrofolate dehydrogenase-like [Crassostrea gigas]	sp|Q6GNL7|AL1L1_XENLA	Cytosolic 10-formyltetrahydrofolate dehydrogenase OS=Xenopus laevis GN=aldh1l1 PE=2 SV=1	Hs18579349	KOG2452	Formyltetrahydrofolate dehydrogenase	K00289//formyltetrahydrofolate dehydrogenase [EC:1.5.1.6]	crg:105347685	ko00670//One carbon pool by folate//Metabolism of cofactors and vitamins//Metabolism	GO:0009256//10-formyltetrahydrofolate metabolic process;GO:0006760//folic acid-containing compound metabolic process;GO:1901605//alpha-amino acid metabolic process;GO:0071704//organic substance metabolic process;GO:0044699//single-organism process;GO:0044238//primary metabolic process;GO:0006732//coenzyme metabolic process;GO:0019752//carboxylic acid metabolic process;GO:0044281//small molecule m…	GO:0016903//oxidoreductase activity, acting on the aldehyde or oxo group of donors;GO:0003824//catalytic activity;GO:0016491//oxidoreductase activity;GO:0016740//transferase activity;GO:0016741//transferase activity, transferring one-carbon groups;GO:0016645//oxidoreductase activity, acting on the CH-NH group of donors;GO:0016646//oxidoreductase activity, acting on the CH-NH group of donors, NAD …	GO:0044464//cell part;GO:0044424//intracellular part;GO:0005623//cell;GO:0005622//intracellular
Unigene0081289	1.607	1.571	1.468	1	1.097	0.945	1.548666667	1.014	-0.610969001	0.001159695	0.020618813	bdh2	1067	XP_015799141.1	PREDICTED: 3-hydroxybutyrate dehydrogenase type 2 isoform X2 [Nothobranchius furzeri]	sp|C1C4R8|BDH2_LITCT	3-hydroxybutyrate dehydrogenase type 2 OS=Lithobates catesbeiana GN=bdh2 PE=2 SV=1	Hs10047132	KOG0725	Reductases with broad range of substrate specificities	K00019//3-hydroxybutyrate dehydrogenase [EC:1.1.1.30]	tru:101071289	ko00650//Butanoate metabolism//Carbohydrate metabolism//Metabolism;ko00072//Synthesis and degradation of ketone bodies//Lipid metabolism//Metabolism	GO:0044281//small molecule metabolic process;GO:0055080//cation homeostasis;GO:1901564//organonitrogen compound metabolic process;GO:0008152//metabolic process;GO:0006629//lipid metabolic process;GO:0071704//organic substance metabolic process;GO:0072329//monocarboxylic acid catabolic process;GO:0044255//cellular lipid metabolic process;GO:0019538//protein metabolic process;GO:0009237//siderophor…	GO:0003824//catalytic activity;GO:0033764//steroid dehydrogenase activity, acting on the CH-OH group of donors, NAD or NADP as acceptor;GO:0016627//oxidoreductase activity, acting on the CH-CH group of donors;GO:0097159//organic cyclic compound binding;GO:0016229//steroid dehydrogenase activity;GO:0016491//oxidoreductase activity;GO:0036094//small molecule binding;GO:0005488//binding;GO:0008106//…	GO:0031982//vesicle;GO:0043231//intracellular membrane-bounded organelle;GO:0031988//membrane-bounded vesicle;GO:0043229//intracellular organelle;GO:0044424//intracellular part;GO:0043227//membrane-bounded organelle;GO:0005623//cell;GO:0044464//cell part;GO:0005622//intracellular;GO:0043226//organelle
Unigene0081689	1.411	1.47	1.39	1	1.069	1.012	1.423666667	1.027	-0.471175216	0.000248254	0.008539925	MSMEG_3950	2145	XP_005093787.1	PREDICTED: universal stress protein A-like protein [Aplysia californica]	sp|A0QZA1|Y3950_MYCS2	Universal stress protein MSMEG_3950/MSMEI_3859 OS=Mycobacterium smegmatis (strain ATCC 700084 / mc(2)155) GN=MSMEG_3950 PE=1 SV=1	--	--	--	--	--	--	-	-	-
Unigene0082142	0.709	0.757	0.731	1	0.936	0.872	0.732333333	0.936	0.354008066	0.005091634	0.045716674	HSP70B2	2322	AGH32327.1	heat shock protein 70 [Cellana toreuma]	sp|P41827|HSP74_ANOAL	Heat shock protein 70 B2 OS=Anopheles albimanus GN=HSP70B2 PE=3 SV=1	7301096	KOG0101	Molecular chaperones HSP70/HSC70, HSP70 superfamily	K03283//heat shock 70kDa protein 1/8	crg:105348304	ko04144//Endocytosis//Transport and catabolism//Cellular Processes;ko03040//Spliceosome//Transcription//Genetic Information Processing;ko04141//Protein processing in endoplasmic reticulum//Folding, sorting and degradation//Genetic Information Processing	-	-	-
Unigene0082405	0.792	0.846	0.705	1	0.884	1.011	0.781	0.965	0.305206394	0.036131063	0.112311014	Pklr	3517	XP_011431107.1	PREDICTED: pyruvate kinase PKM [Crassostrea gigas]	sp|P53657|KPYR_MOUSE	Pyruvate kinase PKLR OS=Mus musculus GN=Pklr PE=2 SV=1	Hs4505839	KOG2323	Pyruvate kinase	K00873//pyruvate kinase [EC:2.7.1.40]	crg:105330868	ko00230//Purine metabolism//Nucleotide metabolism//Metabolism;ko01200//Carbon metabolism//Global and Overview//Metabolism;ko01230//Biosynthesis of amino acids//Global and Overview//Metabolism;ko00620//Pyruvate metabolism//Carbohydrate metabolism//Metabolism;ko00010//Glycolysis / Gluconeogenesis//Carbohydrate metabolism//Metabolism	-	-	-
Unigene0083132	1.359	1.279	1.274	1	0.991	1.032	1.304	1.007666667	-0.371925391	0.000445218	0.011486626	ALDH2	2056	XP_013400508.1	PREDICTED: retinal dehydrogenase 2-like [Lingula anatina]	sp|Q5RF00|ALDH2_PONAB	Aldehyde dehydrogenase, mitochondrial OS=Pongo abelii GN=ALDH2 PE=2 SV=1	Hs11436533	KOG2450	Aldehyde dehydrogenase	K07249//retinal dehydrogenase [EC:1.2.1.36]	lgi:LOTGIDRAFT_192810	ko00310//Lysine degradation//Amino acid metabolism//Metabolism;ko00330//Arginine and proline metabolism//Amino acid metabolism//Metabolism;ko00620//Pyruvate metabolism//Carbohydrate metabolism//Metabolism;ko00010//Glycolysis / Gluconeogenesis//Carbohydrate metabolism//Metabolism;ko00561//Glycerolipid metabolism//Lipid metabolism//Metabolism;ko00380//Tryptophan metabolism//Amino acid metabolism//M…	-	-	-
Unigene0083174	0.996	0.822	0.866	1	1.146	1.188	0.894666667	1.111333333	0.312869433	0.048875473	0.132040544	--	320	--	--	--	--	--	--	--	--	--	--	-	-	-
Unigene0083477	1.123	1.257	1.104	1	0.989	0.818	1.161333333	0.935666667	-0.31171556	0.046723615	0.130321001	sesn1	5817	EKC28523.1	Sestrin-1 [Crassostrea gigas]	sp|P58003|SESN1_XENLA	Sestrin-1 OS=Xenopus laevis GN=sesn1 PE=2 SV=1	Hs7657437	KOG3746	Uncharacterized conserved protein	K10141//sestrin	crg:105332808	--	-	-	-
Unigene0087263	1.803	1.401	1.57	1	1.111	1.195	1.591333333	1.102	-0.530111842	0.015100007	0.074449875	--	326	--	--	--	--	--	--	--	--	--	--	-	-	-
Note��KSHPr, protein sample from the hemocytes of healthy KS population ark clams;CSHPr, protein sample from the hemocytes of healthy CS population ark clams.
