# Supplementary material for: Differential Susceptibility to OsHV-1 in Two Geographic Populations of Ark Clam (Scapharca broughtonii) Based on Transcriptomic and Proteomic Analysis
Source: Microorganisms. 2026 Jun 30;14(7):1433. doi: 10.3390/microorganisms14071433 (PMC13414151; doi:10.3390/microorganisms14071433)
Supplement: Supplementary file 1 [file microorganisms-14-01433-s001.zip › Table S3.The expression and annotation of all characterized genes in the RNA-seq data.xls]

id	KSHRN-1_rpkm	KSHRN-2_rpkm	KSHRN-3_rpkm	KSHRP-1_rpkm	KSHRP-2_rpkm	KSHRP-3_rpkm	CSHRN-1_rpkm	CSHRN-2_rpkm	CSHRN-3_rpkm	CSHRP-1_rpkm	CSHRP-2_rpkm	CSHRP-3_rpkm	KSHRN-1_count	KSHRN-2_count	KSHRN-3_count	KSHRP-1_count	KSHRP-2_count	KSHRP-3_count	CSHRN-1_count	CSHRN-2_count	CSHRN-3_count	CSHRP-1_count	CSHRP-2_count	CSHRP-3_count	Symbol	Description	Pathway	GO Component	GO Function	GO Process
Unigene0000001	1.5108	3.0571	1.2497	4.181	3.051	4.6738	6.9075	6.2334	5.9122	2.8633	2.3926	3.2526	97	195	68	218	168	244	379	371	364	189	133	199	THOC3	PREDICTED: THO complex subunit 3-like [Octopus bimaculoides]	ko03013//RNA transport//Translation//Genetic Information Processing;ko03040//Spliceosome//Transcription//Genetic Information Processing	-	GO:0016740//transferase activity;GO:0003824//catalytic activity	GO:0051276//chromosome organization;GO:0043412//macromolecule modification;GO:0036211//protein modification process;GO:0019538//protein metabolic process;GO:1902589//single-organism organelle organization;GO:0044710//single-organism metabolic process;GO:0071704//organic substance metabolic process;GO:0008152//metabolic process;GO:0016570//histone modification;GO:0044267//cellular protein metaboli…
Unigene0000002	0	0.6446	0.1889	0.3943	0.1867	0.2953	0.3747	0.5181	1.2521	0.3114	0.6472	0.252	0	8	2	4	2	3	4	6	15	4	7	3	-	--	-	-	-	-
Unigene0000003	6.324	7.0153	6.839	3.9587	6.047	4.7763	11.2035	11.9734	9.2624	4.5193	6.532	2.6842	539	594	494	274	442	331	816	946	757	396	482	218	Fam192a	PREDICTED: protein FAM192A isoform X1 [Crassostrea gigas]	-	-	-	-
Unigene0000004	1.204	1.108	0.893	2.5839	1.5643	2.6653	3.0593	2.9687	4.1613	0.6023	1.4304	0.7942	35	32	22	61	39	63	76	80	116	18	36	22	-	--	-	-	-	-
Unigene0000005	0.115	0.3474	0.5429	0.5666	0	0	0.2692	0	0	0.3357	0.2657	0.8451	1	3	4	4	0	0	2	0	0	3	2	7	-	--	-	-	-	-
Unigene0000006	0.3423	0.0861	0	0.1054	0.0998	0	0.6009	0.5539	0.714	0.4162	0	0	4	1	0	1	1	0	6	6	8	5	0	0	-	PREDICTED: galaxin-like [Acropora digitifera]	-	-	-	-
Unigene0000007	0	0	0	2.6447	2.0196	2.3005	0	0	0	0	0	0	0	0	0	31	25	27	0	0	0	0	0	0	-	--	-	-	-	-
Unigene0000008	0.606	3.2788	0.7151	0.1866	1.1483	0.1863	2.7036	2.1655	2.6069	0.7368	0.3937	0.2385	16	86	16	4	26	4	61	53	66	20	9	6	SULT1B1	PREDICTED: sulfotransferase 6B1-like, partial [Aplysia californica]	-	-	-	-
Unigene0000009	0.9353	0.9414	0.4905	1.2797	1.3329	2.684	0.9729	0.5605	0.9754	2.2238	1.4404	1.4178	9	9	4	10	11	21	8	5	9	22	12	13	-	PREDICTED: coiled-coil domain-containing protein 177-like, partial [Rhagoletis zephyria]	-	-	-	-
Unigene0000010	0.4456	1.0093	1.8404	1.5091	1.6888	1.7813	1.9556	0.2404	0.2324	1.192	0.2574	1.403	4	9	14	11	13	13	15	2	2	11	2	12	-	--	-	-	-	-
Unigene0000011	0	2.5257	0.4229	0.0736	0.0697	0.2204	0.4195	0.3222	0.2492	0	0	0.0627	0	42	6	1	1	3	6	5	4	0	0	1	-	--	-	-	-	-
Unigene0000012	0.5806	0.3506	0.137	0.7149	0.1354	0.4284	0.1359	0.7516	0.2422	0.2259	0.4024	0	5	3	1	5	1	3	1	6	2	2	3	0	-	--	-	-	-	-
Unigene0000013	0.7961	2.4219	1.3986	0.3268	0.5157	0.2611	1.4906	1.3359	0.7933	0.4646	0.6948	0.3713	45	136	67	15	25	12	72	70	43	27	34	20	-	--	-	-	-	-
Unigene0000014	0.4015	1.2529	0.1895	0.5933	0.0936	0.2469	1.1746	1.2994	0.6699	0.0781	0	0	10	31	4	12	2	5	25	30	16	2	0	0	-	--	-	-	-	-
Unigene0000015	2.2091	1.3052	1.7567	0.2366	0.112	0	1.124	0.8289	0.9015	0	0	0.3528	46	27	31	4	2	0	20	16	18	0	0	7	-	--	-	-	-	-
Unigene0000016	0.6552	0.4946	0.8697	0.2017	0.6685	0.4029	0.1917	0	0	0.0797	0	0	8	6	9	2	7	4	2	0	0	1	0	0	-	--	-	-	-	-
Unigene0000017	0.5076	0.9754	0.3267	0.5114	0.9147	0.7378	0.486	0.1991	0.6737	1.8402	1.2791	1.6949	11	21	6	9	17	13	9	4	14	41	24	35	-	--	-	-	-	-
Unigene0000018	0.4105	1.6529	1.2109	0	0.1197	0.1262	0	0.1107	0.4281	0.0998	0	0	4	16	10	0	1	1	0	1	4	1	0	0	-	--	-	-	-	-
Unigene0000019	0.4154	2.8158	0.1961	0.2387	0.1938	0.2044	0.9075	0.4183	0.7798	0.0539	0.064	0.2325	15	101	6	7	6	6	28	14	27	2	2	8	-	--	-	-	-	-
Unigene0000020	1.8844	2.6082	1.9456	3.0456	3.1586	2.897	2.2051	2.2869	1.9652	2.7494	2.4486	3.8316	16	22	14	21	23	20	16	18	16	24	18	31	-	--	-	-	-	-
Unigene0000021	0.2344	0	0	0.5774	0	0	0.5487	1.0116	0.1222	0.114	0	0	2	0	0	4	0	0	4	8	1	1	0	0	-	--	-	-	-	-
Unigene0000022	0.6205	0.7139	0.2092	0.1092	0	0.5451	0.4149	0.1913	0	0.3449	0.512	0.2791	7	8	2	1	0	5	4	2	0	4	5	3	-	--	-	-	-	-
Unigene0000023	3.4797	4.4124	2.967	3.596	3.8711	3.5991	6.964	6.5724	7.0589	7.8816	8.3437	7.91	566	713	409	475	540	476	968	991	1101	1318	1175	1226	klhl20	PREDICTED: kelch-like protein diablo isoform X1 [Crassostrea gigas]	-	-	-	-
Unigene0000024	0	0	0	0	0	0	1.1799	2.1114	0.3093	0.0577	0.0685	0.1245	0	0	0	0	0	0	17	33	5	1	1	2	-	--	-	-	-	-
Unigene0000025	0	0.2289	0	1.8204	2.2541	1.4685	0.3992	1.5334	0.8894	0.8849	0.3284	0.537	0	4	0	26	34	21	6	25	15	16	5	9	-	--	-	-	-	-
Unigene0000026	0	2.5082	0.5445	1.0228	1.0761	1.0215	0	0	0	1.526	1.9187	0.8716	0	27	5	9	10	9	0	0	0	17	18	9	-	--	-	-	-	-
Unigene0000027	8.7824	9.541	9.7337	43.7148	54.7259	47.6857	4.5926	4.2657	3.1198	69.4354	81.1866	69.9563	593	640	557	2397	3169	2618	265	267	202	4820	4746	4501	Mmrn2	Complement C1q subcomponent subunit B [Crassostrea gigas]	-	-	-	-
Unigene0000028	0.2854	1.7236	0.898	0	0	0	0.5566	0.3079	1.0912	0	0	0	3	18	8	0	0	0	5	3	11	0	0	0	-	--	-	-	-	-
Unigene0000029	2.9161	4.3487	1.5293	3.5244	1.7001	5.3132	0.6951	0.0583	0.3379	0.1051	0.499	0.0567	54	80	24	53	27	80	11	1	6	2	8	1	-	--	-	-	-	-
Unigene0000030	0.3624	0.3648	0.3207	0	0	0	0	0	0	0	0	0	4	4	3	0	0	0	0	0	0	0	0	0	-	--	-	-	-	-
Unigene0000031	0	0	0	0.6091	0.5768	0.3476	0.6615	0.1525	0.3685	0.1375	1.7141	0.7416	0	0	0	7	7	4	8	2	5	2	21	10	-	--	-	-	-	-
Unigene0000032	14.6577	21.259	17.5477	13.2976	11.1484	11.2662	17.2216	17.9524	18.8546	7.4806	6.2339	7.1349	3221	4641	3268	2373	2101	2013	3234	3657	3973	1690	1186	1494	Tra2a	PREDICTED: transformer-2 protein homolog alpha isoform X2 [Crassostrea gigas]	ko03040//Spliceosome//Transcription//Genetic Information Processing	-	GO:0005488//binding;GO:0097159//organic cyclic compound binding	-
Unigene0000033	0.1556	0.3132	0.3671	0	0	0	1.0012	0.2517	0.8111	0	0	0.0816	2	4	4	0	0	0	11	3	10	0	0	1	-	--	-	-	-	-
Unigene0000034	0.6342	2.7082	0.5215	0.8283	1.1428	0.7563	0.4723	0.5805	0.3607	0.8786	1.0211	0.5647	33	140	23	35	51	32	21	28	18	47	46	28	-	--	-	-	-	-
Unigene0000035	1.0436	3.0464	0.862	0.6425	0.6084	0.2567	0.977	0.9006	0.9795	1.1166	0.8438	0.4381	10	29	7	5	5	2	8	8	9	11	7	4	-	--	-	-	-	-
Unigene0000036	1.9025	8.9661	0.8163	0.3195	0.3025	1.7017	58.9978	62.5972	57.8083	3.7853	1.3984	0.9075	22	103	8	3	3	16	583	671	641	45	14	10	-	--	-	-	-	-
Unigene0000037	18.4833	27.4183	18.2962	16.2082	14.2307	16.2062	61.4378	64.4441	58.9791	29.0611	29.8103	25.6	1254	1848	1052	893	828	894	3562	4053	3837	2027	1751	1655	Ndufa9	PREDICTED: NADH dehydrogenase [ubiquinone] 1 alpha subcomplex subunit 9, mitochondrial-like [Octopus bimaculoides]	ko00190//Oxidative phosphorylation//Energy metabolism//Metabolism	-	-	-
Unigene0000038	3.3073	4.1686	3.4952	5.3476	4.6277	3.3425	8.75	8.0818	9.0875	1.077	0.8305	0.83	230	288	206	302	276	189	520	521	606	77	50	55	Wdsub1	PREDICTED: WD repeat, SAM and U-box domain-containing protein 1-like isoform X1 [Crassostrea gigas]	-	-	-	-
Unigene0000039	8.5226	6.7055	9.0506	3.1484	5.415	5.5831	9.2607	7.6177	7.3823	6.2258	6.0671	5.8227	490	383	441	147	267	261	455	406	407	368	302	319	moody	PREDICTED: cholecystokinin receptor-like [Crassostrea gigas]	ko04080//Neuroactive ligand-receptor interaction//Signaling molecules and interaction//Environmental Information Processing	-	-	-
Unigene0000040	0.1457	1.4076	0.0687	0.1435	0.2378	0.2508	0.1364	0.5342	0.2734	0.0283	0.1009	0.1529	5	48	2	4	7	7	4	17	9	1	3	5	-	--	-	-	-	-
Unigene0000041	0.7207	1.7692	0.8206	0.4204	0.2359	0.6376	2.3083	3.0691	3.0725	0.0984	0.1899	0.1858	57	139	55	27	16	41	156	225	233	8	13	14	Cntln	Centlein [Crassostrea gigas]	-	-	-	-
Unigene0000042	0.4746	2.248	1.4493	0.1375	0.0651	0.1717	0.196	0.3614	0.4949	0.2444	0.0645	0.293	17	80	44	4	2	5	6	12	17	9	2	10	-	--	-	-	-	-
Unigene0000043	4.899	4.0907	5.0186	6.5708	6.3748	5.3743	8.7611	8.417	9.0077	16.487	16.4821	15.2148	1009	837	876	1099	1126	900	1542	1607	1779	3491	2939	2986	-	--	-	-	-	-
Unigene0000044	130.1302	413.5789	128.8144	221.3553	155.3183	303.3879	402.6075	388.9927	294.9031	91.8273	75.1221	87.1979	2415	7625	2026	3336	2472	4578	6385	6692	5248	1752	1207	1542	UQCRH	PREDICTED: cytochrome b-c1 complex subunit 6, mitochondrial isoform X2 [Monodelphis domestica]	ko00190//Oxidative phosphorylation//Energy metabolism//Metabolism;ko04260//Cardiac muscle contraction//Circulatory system//Organismal Systems	-	-	-
Unigene0000045	0.4221	2.2942	0.1992	0.3118	0.1969	0.4153	0.889	1.0017	0.6162	0	0	0	5	27	2	3	2	4	9	11	7	0	0	0	-	--	-	-	-	-
Unigene0000046	1.1326	2.0126	1.1046	0.9108	0.7816	1.0376	3.5434	2.8676	2.4588	2.6756	2.9502	1.9285	98	173	81	64	58	73	262	230	204	238	221	159	Fam126b	PREDICTED: hyccin-like [Crassostrea gigas]	-	-	-	-
Unigene0000047	4.8615	11.642	5.1677	5.5153	6.4785	5.8048	11.6599	13.4245	10.9084	12.3941	11.4925	11.7061	343	816	309	316	392	333	703	878	738	899	702	787	MBD2	PREDICTED: methyl-CpG-binding domain protein 2 isoform X1 [Crassostrea gigas]	-	GO:0043231//intracellular membrane-bounded organelle;GO:0043226//organelle;GO:0043227//membrane-bounded organelle;GO:0005623//cell;GO:0044424//intracellular part;GO:0043229//intracellular organelle;GO:0044464//cell part;GO:0005622//intracellular	-	-
Unigene0000048	0.0816	0.9038	0	0	0	0	0.5731	1.9372	0.7661	0.1588	0	0.0857	1	11	0	0	0	0	6	22	9	2	0	1	GBA	PREDICTED: glucosylceramidase-like [Lingula anatina]	ko04142//Lysosome//Transport and catabolism//Cellular Processes;ko00600//Sphingolipid metabolism//Lipid metabolism//Metabolism;ko00511//Other glycan degradation//Glycan biosynthesis and metabolism//Metabolism	GO:0044424//intracellular part;GO:0043231//intracellular membrane-bounded organelle;GO:0044444//cytoplasmic part;GO:0031988//membrane-bounded vesicle;GO:0016020//membrane;GO:0043227//membrane-bounded organelle;GO:0005774//vacuolar membrane;GO:0031090//organelle membrane;GO:0044446//intracellular organelle part;GO:0044464//cell part;GO:0005623//cell;GO:0043229//intracellular organelle;GO:0043226//…	GO:0005488//binding;GO:0016787//hydrolase activity;GO:0016798//hydrolase activity, acting on glycosyl bonds;GO:0004553//hydrolase activity, hydrolyzing O-glycosyl compounds;GO:0003824//catalytic activity	GO:1903509//liposaccharide metabolic process;GO:0010604//positive regulation of macromolecule metabolic process;GO:0009968//negative regulation of signal transduction;GO:0050896//response to stimulus;GO:0006687//glycosphingolipid metabolic process;GO:0048522//positive regulation of cellular process;GO:0044710//single-organism metabolic process;GO:0031325//positive regulation of cellular metabolic…
Unigene0000049	0.1167	0.7046	0.1377	0	0.136	0	0.5461	0.1259	0.1217	0.1135	0.4043	0	1	6	1	0	1	0	4	1	1	1	3	0	-	--	-	-	-	-
Unigene0000050	0.3666	0.3123	0.1997	1.528	1.1181	1.318	0.198	0.2738	0.1471	0.1097	0.2932	0.1776	13	11	6	44	34	38	6	9	5	4	9	6	USH2A	Usherin [Crassostrea gigas]	-	GO:0005623//cell;GO:0044464//cell part	-	GO:0044699//single-organism process;GO:0044707//single-multicellular organism process;GO:0032501//multicellular organismal process
Unigene0000051	16.9115	42.4534	18.7978	18.9499	16.2894	23.892	87.7585	95.2244	71.6279	19.1652	12.1785	18.8373	1466	3656	1381	1334	1211	1684	6501	7652	5954	1708	914	1556	Atp6ap1	PREDICTED: V-type proton ATPase subunit S1 [Crassostrea gigas]	ko04142//Lysosome//Transport and catabolism//Cellular Processes;ko04145//Phagosome//Transport and catabolism//Cellular Processes;ko00190//Oxidative phosphorylation//Energy metabolism//Metabolism	-	-	-
Unigene0000052	2.2878	18.7343	2.6995	0.6091	0.721	0.9125	1.013	1.2673	1.741	0.9623	0.9284	0.5191	37	301	37	8	10	12	14	19	27	16	13	8	-	--	-	-	-	-
Unigene0000053	1.2985	0.5602	0.7296	0	0	0	0	0.1334	0	0.9623	0.2143	0.3244	21	9	10	0	0	0	0	2	0	16	3	5	-	--	-	-	-	-
Unigene0000054	0.3254	0.9827	0.9216	0.1603	0	0	1.0663	2.1064	0.7466	0.1266	0.1504	0.4781	5	15	12	2	0	0	14	30	11	2	2	7	-	--	-	-	-	-
Unigene0000055	0	0.284	0	0	0.6579	0.2313	0	0.4058	0.0981	0.1829	1.3035	0	0	3	0	0	6	2	0	4	1	2	12	0	-	--	-	-	-	-
Unigene0000056	1.3263	3.5422	1.5807	0.7304	0.9248	0.6475	2.6673	1.97	3.079	0.1037	0.1309	0.3777	199	528	201	89	119	79	342	274	443	16	17	54	Capn9	Calpain-9 [Crassostrea gigas]	-	-	-	-
Unigene0000057	0.239	2.4455	0.094	0.2452	0.1858	0.2939	0.3728	0.0859	0.1246	0.5811	0.092	0.2926	6	61	2	5	4	6	8	2	3	15	2	7	-	--	-	-	-	-
Unigene0000058	0.4417	1.7289	0.4053	0.0604	0	0.4828	1.4931	1.5352	0.4606	0.2387	1.3037	0.5665	9	35	7	1	0	8	26	29	9	5	23	11	-	--	-	-	-	-
Unigene0000059	0.2269	0	0	0	0.1323	0.2791	0.1328	0.1224	0.1183	0	0.3931	0	2	0	0	0	1	2	1	1	1	0	3	0	-	--	-	-	-	-
Unigene0000060	3.5946	2.1602	5.2543	0.7928	0.6256	0.9238	3.7669	4.5722	6.2104	1.1481	0.9915	1.7454	67	40	83	12	10	14	60	79	111	22	16	31	-	--	-	-	-	-
Unigene0000061	1.0474	1.5167	0.954	2.489	2.1212	2.1469	5.6336	5.8476	8.5657	0.5898	0.7641	0.5207	57	82	44	110	99	95	262	295	447	33	36	27	-	PREDICTED: uncharacterized protein LOC106882091 [Octopus bimaculoides]	-	-	-	-
Unigene0000062	0.7774	2.4925	0.5096	0.39	0.6379	0.4958	3.2682	2.5469	3.0327	0.7002	0.5986	0.2115	27	86	15	11	19	14	97	82	101	25	18	7	-	--	-	-	-	-
Unigene0000063	0	0	0	0	0	0	0.8309	0.5106	2.715	0.4604	1.7769	0.621	0	0	0	0	0	0	6	4	22	4	13	5	-	--	-	-	-	-
Unigene0000064	2.2627	2.9313	2.2636	1.3568	0.7801	0.9438	4.7431	4.9562	6.32	0.6316	0.5909	0.444	230	296	195	112	68	78	412	467	616	66	52	43	zgc:66014	PREDICTED: lisH domain and HEAT repeat-containing protein KIAA1468 homolog isoform X1 [Crassostrea gigas]	-	-	-	-
Unigene0000065	0.6595	0.2213	0.2594	0	0	0.1352	0	0.3557	0.1146	0.3208	0.2539	0	6	2	2	0	0	1	0	3	1	3	2	0	pbx2	pre-B-cell leukemia transcription factor 2, partial [Bos taurus]	-	-	-	-
Unigene0000066	3.7505	6.9475	4.4036	4.4255	4.3732	3.4906	4.3996	4.0061	4.1418	2.8503	1.8733	2.4563	407	749	405	390	407	308	408	403	431	318	176	254	-	--	-	-	-	-
Unigene0000067	0.1032	0.3266	0.1218	0.1635	0.1892	0.2902	5.6435	6.5071	6.7058	0.3443	0.4088	0.3096	7	22	7	9	11	16	327	409	436	24	24	20	-	--	-	-	-	-
Unigene0000068	0.3298	0.6639	0.5188	0	0	0	0	0	0.2293	0	0	0	3	6	4	0	0	0	0	0	2	0	0	0	-	--	-	-	-	-
Unigene0000069	6.9378	4.9203	8.0268	10.0689	9.7707	10.3888	4.6392	6.4879	7.1177	10.6922	14.648	12.8361	308	217	302	363	372	375	176	267	303	488	563	543	-	--	-	-	-	-
Unigene0000070	4.88	11.0525	8.1138	3.0047	5.4316	3.8193	4.0234	2.9911	3.2386	5.2862	7.8144	4.5394	44	99	62	22	42	28	31	25	28	49	61	39	-	--	-	-	-	-
Unigene0000071	0	0.5457	0	3.0039	0.4741	3.1668	0.4758	0	0	0	0	0	0	8	0	36	6	38	6	0	0	0	0	0	PGBD4	PREDICTED: piggyBac transposable element-derived protein 4-like [Orussus abietinus]	-	-	-	-
Unigene0000072	2.7267	1.3585	1.8524	0	0	0	0	0	0	0.0804	0.1909	0.1734	99	49	57	0	0	0	0	0	0	3	6	6	-	PREDICTED: putative nuclease HARBI1 [Strongylocentrotus purpuratus]	-	-	-	-
Unigene0000073	0.8901	2.4435	1.1775	1.1292	1.5096	1.2605	2.0515	1.3966	1.6595	0.3673	1.0592	0.5378	33	90	37	34	48	38	65	48	59	14	34	19	-	--	-	-	-	-
Unigene0000074	2.2211	8.6018	2.2876	1.3443	1.8656	1.7594	6.2554	8.0205	6.1047	0.4394	0.1522	0.3358	118	454	103	58	85	76	284	395	311	24	7	17	CCDC130	PREDICTED: coiled-coil domain-containing protein 130 homolog [Crassostrea gigas]	-	-	-	-
Unigene0000075	0.1585	0.1596	0.0935	0	0.0924	0.39	0	0	0.1653	0	0	0	2	2	1	0	1	4	0	0	2	0	0	0	-	--	-	-	-	-
Unigene0000076	0.0806	1.2975	0.7605	0.1984	0	0.3963	0.7542	1.0429	2.6885	0.3918	0.8375	0.4227	1	16	8	2	0	4	8	12	32	5	9	5	-	--	-	-	-	-
Unigene0000077	1.8055	1.4265	1.466	0.6216	0.1811	0.5492	1.5675	2.6597	2.7736	0.0944	0.157	0.1222	93	73	64	26	8	23	69	127	137	5	7	6	FMO2	PREDICTED: dimethylaniline monooxygenase [N-oxide-forming] 2-like [Nanorana parkeri]	ko00982//Drug metabolism - cytochrome P450//Xenobiotics biodegradation and metabolism//Metabolism	-	-	-
Unigene0000078	3.6861	3.3514	2.6658	0.5857	0.2773	1.3162	0.4174	0.8979	0.124	0.347	0.412	0.1248	31	28	19	4	2	9	3	7	1	3	3	1	-	--	-	-	-	-
Unigene0000079	0	2.0111	0	0.0848	0.4017	0.1695	0.4837	0.4459	0.6466	0	0.0796	0	0	29	0	1	5	2	6	6	9	0	1	0	-	--	-	-	-	-
Unigene0000080	0	0.338	0.7923	0	0.783	0.1376	0.131	0	0.3501	0.5443	0	0	0	3	6	0	6	1	1	0	3	5	0	0	-	--	-	-	-	-
Unigene0000081	46.4315	25.5439	46.5417	19.021	12.2219	8.3679	65.5237	57.0314	75.2689	8.4961	9.8765	7.2367	505	276	429	168	114	74	609	575	785	95	93	75	-	PREDICTED: 4-hydroxybutyrate coenzyme A transferase-like [Priapulus caudatus]	-	-	-	-
Unigene0000082	0	0	0	0.1443	0	0.5767	0.5487	0.1264	0	0.4561	0.2708	0.6151	0	0	0	1	0	4	4	1	0	4	2	5	-	--	-	-	-	-
Unigene0000083	1.4586	1.3468	1.6262	1.1597	1.4597	1.1371	3.5145	2.9797	4.1261	1.1618	1.3398	1.1269	254	233	240	164	218	161	523	481	689	208	202	187	UBN2	PREDICTED: ubinuclein-1 isoform X1 [Crassostrea gigas]	-	-	-	-
Unigene0000084	1.404	0.2174	0.3823	1.33	1.2594	0.1328	0.5055	1.0486	1.3516	0	0	0	13	2	3	10	10	1	4	9	12	0	0	0	-	--	-	-	-	-
Unigene0000085	0.5858	0.9827	0	0.8015	0.4554	0.6404	0.3047	0.7723	1.2218	0	0	0	9	15	0	10	6	8	4	11	18	0	0	0	PEO1	PREDICTED: twinkle protein, mitochondrial isoform X2 [Python bivittatus]	-	GO:0044424//intracellular part;GO:0005622//intracellular;GO:0043226//organelle;GO:0005623//cell;GO:0043227//membrane-bounded organelle;GO:0044464//cell part;GO:0009295//nucleoid;GO:0043231//intracellular membrane-bounded organelle;GO:0043229//intracellular organelle	GO:0003676//nucleic acid binding;GO:0016818//hydrolase activity, acting on acid anhydrides, in phosphorus-containing anhydrides;GO:0003824//catalytic activity;GO:0016787//hydrolase activity;GO:0003677//DNA binding;GO:0003678//DNA helicase activity;GO:0016817//hydrolase activity, acting on acid anhydrides;GO:0004386//helicase activity;GO:0017111//nucleoside-triphosphatase activity;GO:1901363//hete…	GO:0044260//cellular macromolecule metabolic process;GO:0043933//macromolecular complex subunit organization;GO:0009987//cellular process;GO:0009059//macromolecule biosynthetic process;GO:0034645//cellular macromolecule biosynthetic process;GO:1901360//organic cyclic compound metabolic process;GO:0044249//cellular biosynthetic process;GO:0071704//organic substance metabolic process;GO:0046483//he…
Unigene0000086	0.2631	0.2649	0	0.216	0.1023	0.8629	1.7448	2.8384	0.1829	0	0	0	3	3	0	2	1	8	17	30	2	0	0	0	-	--	-	-	-	-
Unigene0000087	6.6769	6.914	6.1183	7.8896	6.0048	6.4296	27.5127	27.5466	29.8373	14.1775	15.4734	10.7491	940	967	730	902	725	736	3310	3595	4028	2052	1886	1442	-	La-related protein 4 [Crassostrea gigas]	-	-	-	-
Unigene0000088	0.1031	0	0.2432	0.4442	0.5107	1.2991	0	0.2223	0.2687	0.7267	0.5356	0.5137	4	0	8	14	17	41	0	8	10	29	18	19	-	PREDICTED: transcription factor E2F2 [Chaetura pelagica]	-	-	-	-
Unigene0000089	0.2884	1.1613	0.1702	0	0.5886	0	0	0.1556	0.0752	1.0521	0.3331	0.3784	4	16	2	0	7	0	0	2	1	15	4	5	-	--	-	-	-	-
Unigene0000090	1.1327	3.1695	1.3243	2.0987	1.6722	2.0449	2.5051	1.6816	2.4817	6.4793	5.7015	5.6492	109	303	108	164	138	160	206	150	229	641	475	518	-	--	-	-	-	-
Unigene0000091	13.848	13.7568	16.768	9.1592	13.8909	11.6021	17.9032	15.9824	14	7.4114	5.5179	8.25	229	226	235	123	197	156	253	245	222	126	79	130	FP1	PREDICTED: flocculation protein FLO9-like, partial [Limulus polyphemus]	-	-	-	-
Unigene0000092	0	0	0	1.2635	1.2594	0.1992	0.0632	0.233	0.6758	0.5778	0.4366	0.51	0	0	0	19	20	3	1	4	12	11	7	9	PAO	PREDICTED: spermine oxidase isoform X5 [Trichechus manatus latirostris]	ko00330//Arginine and proline metabolism//Amino acid metabolism//Metabolism;ko00410//beta-Alanine metabolism//Metabolism of other amino acids//Metabolism	-	-	-
Unigene0000093	0.4275	0.9835	0.0721	0.1504	0	0.0751	0.5002	1.1199	0	0.3564	0.8464	0.2564	7	16	1	2	0	1	7	17	0	6	12	4	-	--	-	-	-	-
Unigene0000094	12.8567	19.193	12.0848	0.805	0.2541	0.134	0	0	0.909	0.212	0	0.4574	118	175	94	6	2	1	0	0	8	2	0	4	-	--	-	-	-	-
Unigene0000095	7.5327	8.161	7.7258	17.6166	18.7397	13.2023	17.0532	17.9348	17.4663	16.7504	19.6298	16.3058	367	395	319	697	783	523	710	810	816	839	828	757	AAAS	PREDICTED: aladin-like [Lingula anatina]	ko03013//RNA transport//Translation//Genetic Information Processing	GO:0016020//membrane;GO:0005622//intracellular;GO:0043226//organelle;GO:0044422//organelle part;GO:0005623//cell;GO:0044424//intracellular part;GO:0044464//cell part;GO:0044446//intracellular organelle part;GO:0043229//intracellular organelle	-	-
Unigene0000096	4.2134	10.0517	6.7614	30.0931	18.2273	32.232	18.1937	21.8173	17.0927	10	6.2294	9.551	100	237	136	580	371	622	369	480	389	244	128	216	AAAS	PREDICTED: aladin-like [Lingula anatina]	ko03013//RNA transport//Translation//Genetic Information Processing	-	-	-
Unigene0000097	1.0072	0.7886	1.2325	1.1025	1.131	1.1929	0.7421	1.0061	1.1282	0	0	0	27	21	28	24	26	26	17	25	29	0	0	0	-	--	-	-	-	-
Unigene0000098	0.0912	0.7035	0	0.1497	0.0354	0.2242	0.9244	0.8194	1.0457	0	0.1404	0.0319	3	23	0	4	1	6	26	25	33	0	4	1	-	--	-	-	-	-
Unigene0000099	0.3361	0.0356	0.167	2.6796	2.8468	1.6972	0.0621	0	0	3.8547	3.0039	4.1217	19	2	8	123	138	78	3	0	0	224	147	222	-	--	-	-	-	-
Unigene0000100	1.3112	1.501	0.9708	0.4116	0.2698	0.3162	3.159	2.4961	2.6812	3.8262	1.5739	3.6964	51	58	32	13	9	10	105	90	100	153	53	137	-	--	-	-	-	-
Unigene0000101	0.5062	0.2912	0.768	1.3358	1.3492	0.4447	1.0155	0.3121	0.7542	0.7034	0.8353	0.3795	7	4	9	15	16	5	12	4	10	10	10	5	-	--	-	-	-	-
Unigene0000102	6.6088	8.6935	8.2706	10.1418	9.3407	9.2363	0.1172	0.135	0.3916	0.1704	0.4337	0.1314	264	345	280	329	320	300	4	5	15	7	15	5	-	--	-	-	-	-
Unigene0000103	0.4157	0.5579	0.327	0.9384	0	0.2556	0.7296	0.5979	1.0115	0	0	0	6	8	4	11	0	3	9	8	14	0	0	0	-	PREDICTED: uncharacterized protein LOC106171363, partial [Lingula anatina]	-	-	-	-
Unigene0000104	0.1987	0.2	0.2344	0.1223	0.1158	0	0	0	0.3108	0.3865	0.1147	0.1042	2	2	2	1	1	0	0	0	3	4	1	1	-	--	-	-	-	-
Unigene0000105	0.2367	1.1912	0.4189	0.2914	0	0	0	0	0	0	0.1367	0	2	10	3	2	0	0	0	0	0	0	1	0	-	--	-	-	-	-
Unigene0000106	11.5132	18.1812	11.5571	15.5566	12.2424	14.4754	26.9217	26.404	31.7473	20.7379	20.2132	16.8693	2827	4435	2405	3102	2578	2890	5649	6010	7475	5235	4297	3947	-	--	-	-	-	-
Unigene0000107	4.3331	7.9756	4.6096	3.2353	3.6089	3.4512	9.0787	7.8647	7.6891	9.6738	11.5192	9.3112	315	576	284	191	225	204	564	530	536	723	725	645	Ruvbl1	PREDICTED: ruvB-like 1 [Crassostrea gigas]	ko04310//Wnt signaling pathway//Signal transduction//Environmental Information Processing	GO:0044464//cell part;GO:0031988//membrane-bounded vesicle;GO:0044446//intracellular organelle part;GO:1902493//acetyltransferase complex;GO:0043234//protein complex;GO:1902562//H4 histone acetyltransferase complex;GO:0034708//methyltransferase complex;GO:0043227//membrane-bounded organelle;GO:0070013//intracellular organelle lumen;GO:0005622//intracellular;GO:0005654//nucleoplasm;GO:0044428//nuc…	GO:1901363//heterocyclic compound binding;GO:0016887//ATPase activity;GO:0003824//catalytic activity;GO:0008094//DNA-dependent ATPase activity;GO:0004003//ATP-dependent DNA helicase activity;GO:0070035//purine NTP-dependent helicase activity;GO:0032550//purine ribonucleoside binding;GO:0036094//small molecule binding;GO:0008026//ATP-dependent helicase activity;GO:0042623//ATPase activity, coupled…	GO:0006473//protein acetylation;GO:0036211//protein modification process;GO:0016569//covalent chromatin modification;GO:0071103//DNA conformation change;GO:0071704//organic substance metabolic process;GO:0018394//peptidyl-lysine acetylation;GO:0016043//cellular component organization;GO:0044699//single-organism process;GO:0006475//internal protein amino acid acetylation;GO:0044238//primary metabo…
Unigene0000108	0.8445	4.0886	0.8067	0.5447	0.2814	0.3462	0.2824	0.0868	0.1258	0.0782	0	0	21	101	17	11	6	7	6	2	3	2	0	0	-	--	-	-	-	-
Unigene0000109	1.2836	1.4181	0.9358	1.6192	0.9735	1.1038	4.262	4.2329	4.2117	4.2126	3.6885	3.9098	123	135	76	126	80	86	349	376	387	415	306	357	FEM1C	PREDICTED: protein fem-1 homolog C [Crassostrea gigas]	-	-	-	-
Unigene0000110	0.6662	0.503	0.2948	0.4102	0.6797	0.5121	0.0974	0.1797	0.3474	0.648	0.8657	0.2622	8	6	3	4	7	5	1	2	4	8	9	3	-	--	-	-	-	-
Unigene0000111	4.462	4.9809	3.7851	2.4163	3.3624	2.5917	3.0849	2.8715	3.7724	10.5806	13.0274	8.0849	523	580	376	230	338	247	309	312	424	1275	1322	903	Polr2h	PREDICTED: DNA-directed RNA polymerases I, II, and III subunit RPABC3 [Crassostrea gigas]	ko00230//Purine metabolism//Nucleotide metabolism//Metabolism;ko00240//Pyrimidine metabolism//Nucleotide metabolism//Metabolism;ko03020//RNA polymerase//Transcription//Genetic Information Processing	-	GO:0016779//nucleotidyltransferase activity;GO:0016772//transferase activity, transferring phosphorus-containing groups;GO:0016740//transferase activity;GO:0034062//RNA polymerase activity;GO:0003899//DNA-directed RNA polymerase activity;GO:0003824//catalytic activity	GO:0034645//cellular macromolecule biosynthetic process;GO:1901576//organic substance biosynthetic process;GO:0008152//metabolic process;GO:0044260//cellular macromolecule metabolic process;GO:0009058//biosynthetic process;GO:0043170//macromolecule metabolic process;GO:0044237//cellular metabolic process;GO:0044249//cellular biosynthetic process;GO:0009987//cellular process;GO:0071704//organic su…
Unigene0000112	2.9116	6.2398	2.4012	0.2313	0.5841	0.5391	4.5428	4.1879	3.5588	0	0	0	93	198	65	6	16	14	124	124	109	0	0	0	-	--	-	-	-	-
Unigene0000113	0	0.0816	0	0	0	0	0.4745	0.175	0	0	0	0	0	1	0	0	0	0	5	2	0	0	0	0	-	--	-	-	-	-
Unigene0000114	0.0467	0.047	0	0	0	0	0.6007	1.3089	0.7787	0.6355	0.6468	0.7346	1	1	0	0	0	0	11	26	16	14	12	15	LHFPL3	PREDICTED: lipoma HMGIC fusion partner-like 3 protein [Aplysia californica]	-	-	-	-
Unigene0000115	0	0	0	0.2469	0.0779	0	0	0	0	4.9415	4.7098	4.63	0	0	0	3	1	0	0	0	0	76	61	66	hmgcr	PREDICTED: 3-hydroxy-3-methylglutaryl-coenzyme A reductase-like, partial [Saccoglossus kowalevskii]	ko00900//Terpenoid backbone biosynthesis//Metabolism of terpenoids and polyketides//Metabolism	-	-	-
Unigene0000116	17.9875	8.8268	19.4999	0.5538	3.4083	0.8296	13.9449	14.4319	18.6411	13.8877	17.9196	13.8038	160	78	147	4	26	6	106	119	159	127	138	117	-	--	-	-	-	-
Unigene0000117	0.7121	0.669	0.7842	0.2923	0.2768	0.2335	0	0	0	0	0	0	15	14	14	5	5	4	0	0	0	0	0	0	-	--	-	-	-	-
Unigene0000118	0	0	0.1403	0	0	0	0.1391	0.1283	0	2.4289	2.4722	2.5581	0	0	2	0	0	0	2	2	0	42	36	41	-	--	-	-	-	-
Unigene0000119	0.4509	0.778	0	0.3173	0.5257	0.3961	0.1507	0	0.0672	0.2506	0.0744	0	7	12	0	4	7	5	2	0	1	4	1	0	-	--	-	-	-	-
Unigene0000120	0.291	0.3661	0.515	0.0896	0.0848	0.2684	0.9364	0.4708	0.0759	0.0708	0.168	0.1527	4	5	6	1	1	3	11	6	1	1	2	2	-	--	-	-	-	-
Unigene0000121	3.1552	0	0	0.6267	0.1187	0.2504	0.2382	0	0	0.099	1.9986	0.2136	31	0	0	5	1	2	2	0	0	1	17	2	-	daphnid bacterial-ribosomal-RNA-like, possible HGT [Daphnia magna]	-	-	-	-
Unigene0000122	1.5877	3.0376	2.2109	2.2223	1.0349	1.5767	5.0661	4.7659	3.9903	0.518	1.0138	1.2212	161	306	190	183	90	130	439	448	388	54	89	118	Wdr19	PREDICTED: WD repeat-containing protein 19-like [Aplysia californica]	-	GO:0030990//intraciliary transport particle;GO:0042995//cell projection;GO:0031513//nonmotile primary cilium;GO:0005623//cell;GO:0043234//protein complex;GO:0044464//cell part;GO:0043226//organelle;GO:0032991//macromolecular complex;GO:0005929//cilium;GO:0072372//primary cilium	-	GO:0044767//single-organism developmental process;GO:0015031//protein transport;GO:0046907//intracellular transport;GO:0009987//cellular process;GO:0098840//protein transport along microtubule;GO:0071840//cellular component organization or biogenesis;GO:0048856//anatomical structure development;GO:0050789//regulation of biological process;GO:0032501//multicellular organismal process;GO:0035107//a…
Unigene0000123	1.9715	2.7863	2.0913	1.2261	2.2988	1.3715	2.54	4.1246	2.762	0.8329	0.621	0.815	99	139	89	50	99	56	109	192	133	43	27	39	-	--	-	-	-	-
Unigene0000124	0.2248	0.9053	0.1327	0	0	0	0	0	0.1172	0.4374	1.0388	0	2	8	1	0	0	0	0	0	1	4	8	0	-	--	-	-	-	-
Unigene0000125	3.0242	3.1325	2.9909	38.6614	38.8623	36.252	2.2026	1.9899	2.3555	148.8855	123.1115	158.566	241	248	202	2502	2656	2349	150	147	180	12198	8494	12041	-	PREDICTED: probable E3 ubiquitin-protein ligase ARI10 [Branchiostoma belcheri]	-	-	-	-
Unigene0000126	0.795	0.3557	0.8338	1.3053	0.206	0.1086	0	0.5717	0	0	0.102	0	9	4	8	12	2	1	0	6	0	0	1	0	-	--	-	-	-	-
Unigene0000127	0.5126	1.032	0.378	0.1578	0.2989	0.1576	0.2999	0	0	0	0	0	8	16	5	2	4	2	4	0	0	0	0	0	-	--	-	-	-	-
Unigene0000128	1.5553	1.6307	2.192	0.6384	0.5289	0.3719	2.6541	2.7729	3.1988	0.6303	0.5988	0.272	72	75	86	24	21	14	105	119	142	30	24	12	-	--	-	-	-	-
Unigene0000129	0.5209	3.6223	0.5579	0.6415	0.4579	0.4534	1.66	2.3689	1.5044	0.2339	0.2222	0.0336	65	449	59	65	49	46	177	274	180	30	24	4	SNX19	PREDICTED: sorting nexin-19 [Crassostrea gigas]	-	GO:0005623//cell	-	GO:0009987//cellular process
Unigene0000130	0.5917	1.0721	0.6982	0.2914	0.276	0.5822	0.4154	0.6383	0.6171	0.2302	0.4101	0.4968	5	9	5	2	2	4	3	5	5	2	3	4	-	--	-	-	-	-
Unigene0000131	0	0.7046	0	0.2873	0	0.287	0	0	0	0	0	0	0	6	0	2	0	2	0	0	0	0	0	0	-	--	-	-	-	-
Unigene0000132	3.0793	2.1879	2.895	3.5688	3.5713	2.1264	4.798	6.5547	7.676	6.2787	9.5479	6.6704	187	132	149	176	186	105	249	369	447	392	502	386	-	--	-	-	-	-
Unigene0000133	0.6492	1.1514	0.6566	0.3426	0.721	0.3802	0.4703	0.2668	0.4514	2.2855	4.3208	2.1089	21	37	18	9	20	10	13	8	14	76	121	65	-	--	-	-	-	-
Unigene0000134	2.4791	2.2019	2.2025	2.6937	3.0948	2.1522	0.273	0.2832	0.6996	0	0	0.2449	85	75	64	75	91	60	8	9	23	0	0	8	-	--	-	-	-	-
Unigene0000135	0	0.2203	0	0	0	0	0.7684	0.5903	0.7989	1.3838	0.3792	1.3782	0	2	0	0	0	0	6	5	7	13	3	12	-	--	-	-	-	-
Unigene0000136	2.5061	5.6855	2.2405	3.3234	3.1694	2.9517	8.7752	9.7011	8.1118	4.8846	3.7296	4.4912	260	586	197	280	282	249	778	933	807	521	335	444	CLP1	PREDICTED: polyribonucleotide 5'-hydroxyl-kinase Clp1 [Crassostrea gigas]	ko03015//mRNA surveillance pathway//Translation//Genetic Information Processing	GO:0005634//nucleus;GO:0044428//nuclear part;GO:0044464//cell part;GO:0043227//membrane-bounded organelle;GO:0005622//intracellular;GO:0043226//organelle;GO:0005623//cell;GO:0044424//intracellular part;GO:0044422//organelle part;GO:0044446//intracellular organelle part;GO:0043231//intracellular membrane-bounded organelle;GO:0043229//intracellular organelle;GO:0043234//protein complex;GO:0032991//…	GO:0032549//ribonucleoside binding;GO:0051732//polyribonucleotide kinase activity;GO:0032550//purine ribonucleoside binding;GO:0001883//purine nucleoside binding;GO:0016301//kinase activity;GO:0097367//carbohydrate derivative binding;GO:0036094//small molecule binding;GO:0003824//catalytic activity;GO:0016772//transferase activity, transferring phosphorus-containing groups;GO:0005488//binding;GO:…	GO:0010468//regulation of gene expression;GO:0043170//macromolecule metabolic process;GO:0022618//ribonucleoprotein complex assembly;GO:0065007//biological regulation;GO:0006793//phosphorus metabolic process;GO:0006796//phosphate-containing compound metabolic process;GO:0044238//primary metabolic process;GO:0090304//nucleic acid metabolic process;GO:0006399//tRNA metabolic process;GO:0044237//cel…
Unigene0000137	0.5686	0.5723	1.5654	1.517	1.105	1.7482	0.7762	1.1245	0.4941	0.3687	1.5324	0.5967	6	6	14	13	10	15	7	11	5	4	14	6	-	--	-	-	-	-
Unigene0000138	0.0528	0.798	0.0624	0.1302	0.2465	0	0.5566	0.171	0	1.8506	0.4273	0.7765	1	15	1	2	4	0	9	3	0	36	7	14	-	--	-	-	-	-
Unigene0000139	1.0862	1.3092	1.6611	1.5664	1.5832	1.3886	2.793	2.6827	3.2865	5.5886	4.6388	5.5496	152	182	197	178	190	158	334	348	441	804	562	740	DSTYK	Dual serine/threonine and tyrosine protein kinase [Crassostrea gigas]	-	-	-	-
Unigene0000140	0.6835	0.817	0.9073	0.2104	0	0.3152	0.2999	0.5069	0.6237	0.6648	0.296	0.269	16	19	18	4	0	6	6	11	14	16	6	6	DYH1B	PREDICTED: cytoplasmic dynein 2 heavy chain 1 isoform X2 [Crassostrea gigas]	ko04145//Phagosome//Transport and catabolism//Cellular Processes	-	-	-
Unigene0000141	5.4918	8.1823	5.7665	1.4892	1.572	1.1216	2.8072	2.6093	1.7884	7.7235	8.9996	7.6567	554	820	493	122	136	92	242	244	173	801	786	736	ccnb2	G2/mitotic-specific cyclin-B [Crassostrea gigas]	ko04068//FoxO signaling pathway//Signal transduction//Environmental Information Processing	-	-	-
Unigene0000142	0.9937	0.6113	0.1303	0	0.2575	0.1358	1.8735	1.0124	1.8423	1.2888	1.4029	2.0278	18	11	2	0	4	2	29	17	32	24	22	35	-	--	-	-	-	-
Unigene0000143	0	0.4357	0.1459	0.6091	0.721	0.5323	0.2894	0	0.6448	0.2406	0.2857	0.1298	0	7	2	8	10	7	4	0	10	4	4	2	-	--	-	-	-	-
Unigene0000144	1.4208	7.335	1.8202	0.8998	0.9349	0.9237	1.2708	1.6641	0.8679	1.1846	1.5825	1.1822	140	718	152	72	79	74	107	152	82	120	135	111	-	--	-	-	-	-
Unigene0000145	2.8682	4.5639	2.5252	0.883	1.0805	1.4517	3.3047	3.0584	2.4504	1.1374	1.2742	0.6136	260	411	194	65	84	107	256	257	213	106	100	53	MYBBP1A	Myb-binding protein 1A-like protein [Crassostrea gigas]	-	-	-	GO:0009987//cellular process
Unigene0000146	0.1039	1.0461	0.1226	0.2559	0.2423	0.3834	0.608	0.1121	0.3251	0	0	0	1	10	1	2	2	3	5	1	3	0	0	0	-	--	-	-	-	-
Unigene0000147	0.1912	1.2833	0.7522	0.785	0.0743	0.2352	0.5222	0	0.7977	0.124	0	0	3	20	10	10	1	3	7	0	12	2	0	0	-	--	-	-	-	-
Unigene0000148	0.098	1.8241	0.4623	0.1206	0	0.0602	0	0	0	0.0476	0	0	2	37	8	2	0	1	0	0	0	1	0	0	-	--	-	-	-	-
Unigene0000149	1.2833	0.3523	0.1377	0.2873	0	0.287	0	0	0	0	0	0.3673	11	3	1	2	0	2	0	0	0	0	0	3	-	--	-	-	-	-
Unigene0000150	0.4394	0.6951	0.5926	0	0	0.4632	0.2204	0.2709	0	2.5645	4.1329	2.6351	7	11	8	0	0	6	3	4	0	42	57	40	-	--	-	-	-	-
Unigene0000151	1.8146	2.8414	1.0309	1.4897	0.6269	2.1491	0.2359	0.87	0.5607	0	0	0.2821	27	42	13	18	8	26	3	12	8	0	0	4	-	--	-	-	-	-
Unigene0000152	0.5909	1.5295	0.3984	0	0.0984	0.4153	0.1976	0.1821	0.1761	0	0	0.1772	7	18	4	0	1	4	2	2	2	0	0	2	-	--	-	-	-	-
Unigene0000153	0.5596	1.1265	0.5282	0.8269	0.6525	3.3033	0	0	0	0	0	0.3523	5	10	4	6	5	24	0	0	0	0	0	3	-	--	-	-	-	-
Unigene0000154	1.7816	1.3714	0.4946	0.2581	0.4888	0.6445	3.3112	3.8438	4.2624	0.7136	0.121	0.5499	17	13	4	2	4	5	27	34	39	7	1	5	-	--	-	-	-	-
Unigene0000155	1.2323	2.5333	1.1161	2.4365	1.9226	2.0065	3.8285	2.9302	3.3304	5.3602	3.9694	4.4626	142	290	109	228	190	188	377	313	368	635	396	490	STX6	PREDICTED: syntaxin-6-like [Crassostrea gigas]	ko04130//SNARE interactions in vesicular transport//Folding, sorting and degradation//Genetic Information Processing	-	-	GO:0051234//establishment of localization;GO:0006810//transport;GO:0051179//localization;GO:0016192//vesicle-mediated transport
Unigene0000156	3.5651	4.5979	4.6667	4.7674	3.0853	1.5415	1.6622	0.9014	1.4813	0.4335	0.2895	0.3508	128	164	142	139	95	45	51	30	51	16	9	12	-	--	-	-	-	-
Unigene0000157	0.1161	0.1169	0	0	0	0	0.1359	0.3758	0.2422	1.5812	1.7436	0.2437	1	1	0	0	0	0	1	3	2	14	13	2	-	--	-	-	-	-
Unigene0000158	0.2479	0	0	1.9083	1.0119	1.9059	0	0	0	0	0	0	4	0	0	25	14	25	0	0	0	0	0	0	-	--	-	-	-	-
Unigene0000159	0.3479	0.382	0.4105	0.8568	0.2582	0.5446	1.0363	1.5012	1.3193	0.8922	1.9362	1.2281	11	12	11	22	7	14	28	44	40	29	53	37	mon2	PREDICTED: protein MON2 homolog [Aplysia californica]	-	-	-	-
Unigene0000160	1.1033	0.944	0.7811	1.5172	1.2436	1.1986	2.1734	1.9837	1.841	1.3236	1.7629	1.3702	60	51	36	67	58	53	101	100	96	74	83	71	MON2	PREDICTED: protein MON2 homolog isoform X3 [Crassostrea gigas]	-	-	-	-
Unigene0000161	4.1309	3.316	7.4039	2.4468	3.2315	2.5081	0	0	0	0	0	0	79	63	120	38	53	39	0	0	0	0	0	0	-	--	-	-	-	-
Unigene0000162	1.82	1.2105	1.9174	0.2401	0.1137	0.6395	1.1029	1.1219	1.1524	0.1581	0.2252	0.4093	56	37	50	6	3	16	29	32	34	5	6	12	-	--	-	-	-	-
Unigene0000163	0.4775	1.6341	0.2254	1.4111	1.6702	0.7047	0.6705	0.6181	0	1.1146	2.206	0.6013	5	17	2	12	15	6	6	6	0	12	20	6	-	--	-	-	-	-
Unigene0000164	13.7322	15.2993	11.9769	14.5148	13.2485	14.1569	20.2236	17.5655	19.4083	0.8891	0.5402	0.6135	1292	1430	955	1109	1069	1083	1626	1532	1751	86	44	55	Trim71	Tripartite motif-containing protein 2 [Crassostrea gigas]	-	-	-	-
Unigene0000165	1.593	0.3376	0.9893	1.8583	3.1283	1.2374	0	0	0	0	0	0	19	4	10	18	32	12	0	0	0	0	0	0	-	--	-	-	-	-
Unigene0000166	0.1575	0.6343	0	0.679	0.0918	0.3875	0	0	0.2464	1.3791	1.7286	0.8266	2	8	0	7	1	4	0	0	3	18	19	10	-	--	-	-	-	-
Unigene0000167	0.0691	0.9736	0.2446	0.2552	0.1611	0	0	0.5962	0.8646	0	0.0798	0.145	1	14	3	3	2	0	0	8	12	0	1	2	-	--	-	-	-	-
Unigene0000168	1.0469	0.7904	2.3934	0.1611	0.1526	0.3219	0.3063	1.3411	1.7741	0.4455	0.6046	0.618	16	12	31	2	2	4	4	19	26	7	8	9	-	--	-	-	-	-
Unigene0000169	0.6005	0.3778	0.2657	1.6638	0.6127	1.1078	0	0.4454	0	0	0	0.0394	16	10	6	36	14	24	0	11	0	0	0	1	-	PREDICTED: zinc transporter 8 [Clupea harengus]	-	-	-	-
Unigene0000170	0	1.195	0.4669	0.6091	0.3461	0.365	0.2315	0.5336	0.3095	0	0	0	0	12	4	5	3	3	2	5	3	0	0	0	-	--	-	-	-	-
Unigene0000171	0.5031	3.3943	0.5776	0.8874	0.4915	0.9197	4.5188	4.1217	3.0061	1.2829	1.2721	0.956	37	248	36	53	31	55	284	281	212	97	81	67	-	PREDICTED: uncharacterized protein LOC105327087 [Crassostrea gigas]	-	-	-	-
Unigene0000172	0.9429	0.9856	2.054	0	0	0	0	0	0	0	0.2513	0	26	27	48	0	0	0	0	0	0	0	6	0	-	membrane-spanning 4-domains subfamily A member 14, partial [Peromyscus polionotus subgriseus]	-	-	-	-
Unigene0000173	0.0883	0.2667	0.4169	0.1088	0.618	0.2173	0.5168	0.1906	0.1842	0.8592	0.5101	0.927	1	3	4	1	6	2	5	2	2	10	5	10	-	--	-	-	-	-
Unigene0000174	0	0	0	0	0	0	0	0	0	0.347	1.6481	0.4991	0	0	0	0	0	0	0	0	0	3	12	4	-	--	-	-	-	-
Unigene0000175	0	0.0613	0	1.2753	0	0.6743	0	0.1314	0	0.2963	0.2111	0.3836	0	1	0	17	0	9	0	2	0	5	3	6	-	--	-	-	-	-
Unigene0000176	0.6016	1.9513	0.4732	1.0701	0.4677	0.0822	0.2347	0.3606	0.4183	0	0	0.2806	9	29	6	13	6	1	3	5	6	0	0	4	-	--	-	-	-	-
Unigene0000177	0.2396	0.5341	0.3635	1.4965	1.4969	1.7472	0.8613	0.9232	1.2495	1.1654	1.5223	1.3292	14	31	18	71	75	83	43	50	70	70	77	74	-	--	-	-	-	-
Unigene0000178	0.2933	1.3776	0	0	0.114	0	0.2288	0.4218	0	0.1902	0.3387	0.7181	3	14	0	0	1	0	2	4	0	2	3	7	-	--	-	-	-	-
Unigene0000179	3.2746	3.5386	3.2047	4.8981	3.8632	4.5367	9.7263	8.904	10.295	1.4802	1.4239	1.415	340	365	282	413	344	383	863	857	1025	158	128	140	rxrab	Retinoic acid receptor RXR-alpha-A [Crassostrea gigas]	-	-	-	-
Unigene0000180	0.756	0	0.3823	0	0	0.2657	0.1264	0.6991	0.3379	0	0	0	7	0	3	0	0	2	1	6	3	0	0	0	-	--	-	-	-	-
Unigene0000181	1.7798	3.7692	2.1747	3.6169	2.4893	4.3301	5.8955	6.0276	6.187	4.418	4.1565	3.6234	366	770	379	604	439	724	1036	1149	1220	934	740	710	-	PREDICTED: alpha-scruin-like, partial [Limulus polyphemus]	-	-	-	-
Unigene0000182	117.7076	782.7096	130.8775	83.5208	85.3465	80.4322	139.6346	113.1751	114.4954	224.7432	189.3555	134.3578	4802	31722	4525	2767	2986	2668	4868	4280	4479	9426	6688	5223	-	--	-	-	-	-
Unigene0000183	0.9412	0.772	0.7404	0	0	0	0	0	0	2.8482	3.0601	2.5974	54	44	36	0	0	0	0	0	0	168	152	142	Pde10a	PREDICTED: cAMP and cAMP-inhibited cGMP 3',5'-cyclic phosphodiesterase 10A [Crassostrea gigas]	ko00230//Purine metabolism//Nucleotide metabolism//Metabolism	GO:0044444//cytoplasmic part;GO:0097458//neuron part;GO:0005737//cytoplasm;GO:0005623//cell;GO:0044424//intracellular part;GO:0044297//cell body;GO:0005622//intracellular;GO:0044464//cell part	GO:0016788//hydrolase activity, acting on ester bonds;GO:0004112//cyclic-nucleotide phosphodiesterase activity;GO:0004114//3',5'-cyclic-nucleotide phosphodiesterase activity;GO:0097159//organic cyclic compound binding;GO:0036094//small molecule binding;GO:0008081//phosphoric diester hydrolase activity;GO:0003824//catalytic activity;GO:0005488//binding;GO:1901265//nucleoside phosphate binding;GO:0…	GO:0035556//intracellular signal transduction;GO:0044700//single organism signaling;GO:1901361//organic cyclic compound catabolic process;GO:0006807//nitrogen compound metabolic process;GO:0006793//phosphorus metabolic process;GO:1901360//organic cyclic compound metabolic process;GO:0006195//purine nucleotide catabolic process;GO:1901564//organonitrogen compound metabolic process;GO:0006139//nucl…
Unigene0000184	2.487	2.9004	2.2222	1.7245	2.2899	2.2074	5.9618	6.8851	5.3717	3.4524	3.3095	3.5137	309	358	234	174	244	223	633	793	640	441	356	416	Tctn2	PREDICTED: tectonic-2 isoform X1 [Crassostrea gigas]	-	-	-	-
Unigene0000185	0	0	0.0782	0.0817	0	0	0	0	0	3.5474	4.5953	2.5051	0	0	1	1	0	0	0	0	0	55	60	36	-	--	-	-	-	-
Unigene0000186	0.3269	0.7677	1.0285	0.1342	0	0	0	0.2351	0.2272	0.106	0.1258	0.2287	3	7	8	1	0	0	0	2	2	1	1	2	-	--	-	-	-	-
Unigene0000187	0.7852	0.8891	0.3474	1.692	0.5722	2.7763	1.0337	2.0116	2.5588	0	0	0	8	9	3	14	5	23	9	19	25	0	0	0	-	--	-	-	-	-
Unigene0000188	0	0	0.2671	0.0697	0	0.6265	0.2649	0.3663	0.1771	0.6606	0.0654	0.7721	0	0	4	1	0	9	4	6	3	12	1	13	-	--	-	-	-	-
Unigene0000189	25.7981	33.4046	25.9591	11.8916	12.7995	9.9116	27.5332	24.3325	26.469	3.4915	3.0226	2.8435	1114	1433	950	417	474	348	1016	974	1096	155	113	117	-	--	-	-	-	-
Unigene0000190	1.1019	4.5902	1.0401	1.0229	1.2453	1.1258	3.5508	3.1819	2.8816	1.0553	1.1161	1.103	65	269	52	49	63	54	179	174	163	64	57	62	PcgF3	PREDICTED: polycomb group RING finger protein 3-like [Biomphalaria glabrata]	-	-	-	-
Unigene0000191	13.625	5.5557	14.1967	30.9113	37.941	29.6515	1.2971	1.121	2.047	7.0757	7.762	5.6225	590	239	521	1087	1409	1044	48	45	85	315	291	232	-	--	-	-	-	-
Unigene0000192	0.4139	1.5625	0	0	0	0.1273	0	0	0.2158	0.1007	0.1195	0	4	15	0	0	0	1	0	0	2	1	1	0	-	--	-	-	-	-
Unigene0000193	0.1204	0	0	0	0.842	0.3701	0.5634	0.4544	0.251	0.2341	0	0	2	0	0	0	12	5	8	7	4	4	0	0	FucTA	PREDICTED: glycoprotein 3-alpha-L-fucosyltransferase A-like [Limulus polyphemus]	-	GO:0043231//intracellular membrane-bounded organelle;GO:0005622//intracellular;GO:0031224//intrinsic component of membrane;GO:0012505//endomembrane system;GO:0043226//organelle;GO:0044425//membrane part;GO:0043227//membrane-bounded organelle;GO:0031090//organelle membrane;GO:0044424//intracellular part;GO:0000139//Golgi membrane;GO:0044422//organelle part;GO:0044464//cell part;GO:0043229//intrace…	GO:0016757//transferase activity, transferring glycosyl groups;GO:0016758//transferase activity, transferring hexosyl groups;GO:0008417//fucosyltransferase activity;GO:0016740//transferase activity;GO:0003824//catalytic activity	GO:0044260//cellular macromolecule metabolic process;GO:0070085//glycosylation;GO:0044723//single-organism carbohydrate metabolic process;GO:0019538//protein metabolic process;GO:0036211//protein modification process;GO:0044237//cellular metabolic process;GO:0043412//macromolecule modification;GO:0006464//cellular protein modification process;GO:0044267//cellular protein metabolic process;GO:0044…
Unigene0000194	1.9875	3.112	1.6937	2.0395	1.545	2.7159	3.6178	3.3351	5.527	0.537	1.7855	1.1587	18	28	13	15	12	20	28	28	48	5	14	10	-	--	-	-	-	-
Unigene0000195	7.6967	7.0905	8.6834	5.4594	6.3767	6.1722	4.8983	6.9919	6.4306	5.1661	4.7829	4.511	342	313	327	197	243	223	186	288	274	236	184	191	-	--	-	-	-	-
Unigene0000196	2.0527	5.779	1.7737	2.9895	3.415	2.8148	1.7325	1.6285	1.6923	3.9839	4.3126	3.1177	635	1776	465	751	906	708	458	467	502	1267	1155	919	-	--	-	-	-	-
Unigene0000197	0.2534	0.3061	0.0598	0.2496	0.1773	0.187	0.6524	0.9295	1.1099	0.986	0.9366	0.7446	5	6	1	4	3	3	11	17	21	20	16	14	-	--	-	-	-	-
Unigene0000198	95.464	120.0427	139.0975	67.4045	61.0757	44.2686	361.2055	356.243	407.9054	328.6014	367.6153	281.1591	26872	33569	33183	15408	14744	10132	86887	92957	110102	95094	89589	75414	Slc6a1	taurine transporter [Bathymodiolus septemdierum]	-	-	-	-
Unigene0000199	2.7383	11.0951	3.2163	2.645	2.5046	3.1206	3.8585	3.5773	4.2901	0.3665	0.5441	0.29	436	1755	434	342	342	404	525	528	655	60	75	44	-	--	-	-	-	-
Unigene0000200	1.6567	2.6206	3.4909	3.4974	2.3458	1.892	6.2316	5.1064	5.3066	7.482	6.2876	4.8434	14	22	25	24	17	13	45	40	43	65	46	39	-	--	-	-	-	-
Unigene0000201	4.5631	2.3545	3.9364	1.1333	2.4592	2.1694	1.75	3.1024	2.7192	0.8579	1.1073	0.6841	119	61	87	24	55	46	39	75	68	23	25	17	-	--	-	-	-	-
Unigene0000202	0	0.5956	0	0	0	0.1455	0.1385	0.6383	0	0.2302	0.1367	0.1242	0	5	0	0	0	1	1	5	0	2	1	1	-	--	-	-	-	-
Unigene0000203	1.3807	1.5107	1.3104	1.0719	0.245	0.2215	1.8967	2.3961	2.1598	0	0.1387	0.0945	46	50	37	29	7	6	54	74	69	0	4	3	-	--	-	-	-	-
Unigene0000204	0.9333	1.5971	1.3215	0.1149	0.5441	0.5739	0.5461	0.8055	0.9733	1.9064	1.4014	1.0774	10	17	12	1	5	5	5	8	10	21	13	11	-	--	-	-	-	-
Unigene0000205	0.1874	0.1886	0.1474	0.1538	0.7283	0.9218	0.1462	0.3369	0.1303	0	0	0	3	3	2	2	10	12	2	5	2	0	0	0	-	--	-	-	-	-
Unigene0000206	0.4285	0.493	0.0722	0.2262	0.4283	0.3765	0.1433	0.1321	0.3831	1.2505	0.99	1.2207	7	8	1	3	6	5	2	2	6	21	14	19	-	--	-	-	-	-
Unigene0000207	14.1631	14.5675	12.273	20.4655	21.0322	24.5832	22.6677	18.3071	20.0253	17.7769	20.2664	18.1042	1009	1031	741	1184	1285	1424	1380	1209	1368	1302	1250	1229	Fis1	PREDICTED: mitochondrial fission 1 protein [Crassostrea gigas]	-	-	-	-
Unigene0000208	14.2254	5.6409	13.4791	2.1233	2.7646	2.9822	0.1261	0	0	0.2621	0.3734	0.4524	264	104	212	32	44	45	2	0	0	5	6	8	-	--	-	-	-	-
Unigene0000209	0.9467	0.2382	0.5585	0.8743	1.1039	0.8733	0.277	0.2553	0.7405	0.9209	0.5467	1.1177	8	2	4	6	8	6	2	2	6	8	4	9	-	--	-	-	-	-
Unigene0000210	0.1426	0.4305	0	2.0187	0.2493	2.0162	0.0834	0.0769	0	0	0	0	2	6	0	23	3	23	1	1	0	0	0	0	-	PREDICTED: splicing factor 3A subunit 2-like [Hyalella azteca]	-	-	-	-
Unigene0000211	0.6595	0.9958	1.5565	0.1354	1.0254	0.4056	0.3859	0.4743	0.8024	0.8554	2.0315	1.9611	6	9	12	1	8	3	3	4	7	8	16	17	-	--	-	-	-	-
Unigene0000212	0	0	0.269	0	0	0.1402	0.6669	0	0.1189	0	0.1316	0.1196	0	0	2	0	0	1	5	0	1	0	1	1	-	--	-	-	-	-
Unigene0000213	0.1156	0.9307	0.1364	0.1423	0	0	0.2705	0	0.2411	0	0.1335	0	1	8	1	1	0	0	2	0	2	0	1	0	-	--	-	-	-	-
Unigene0000214	1.3843	1.4285	1.4395	1.5697	1.1961	1.384	3.9623	3.4486	3.7752	1.114	1.4034	1.0451	278	285	245	256	206	226	680	642	727	230	244	200	Nsd1	PREDICTED: histone-lysine N-methyltransferase NSD2-like isoform X1 [Xenopus laevis]	ko00310//Lysine degradation//Amino acid metabolism//Metabolism	-	-	GO:0044699//single-organism process
Unigene0000215	1.5087	2.2406	1.4738	1.4162	1.0815	1.7338	6.0055	5.4696	6.6416	10.8499	11.1699	9.7075	122	180	101	93	75	114	415	410	515	902	782	748	OSBPL2	PREDICTED: oxysterol-binding protein-related protein 1-like [Crassostrea gigas]	-	-	-	-
Unigene0000216	10.1674	16.5023	11.9323	5.0216	4.4565	4.9029	5.4996	5.1685	4.5864	0.2312	0.2746	0.096	1112	1793	1106	446	418	436	514	524	481	26	26	10	-	--	-	-	-	-
Unigene0000217	1.1557	5.2352	0.6819	0	0	0.1421	0.9467	0.2494	0.6026	0.1124	0	0.1213	10	45	5	0	0	1	7	2	5	1	0	1	-	--	-	-	-	-
Unigene0000218	1.0213	1.6021	1.0143	1.1948	1.7863	1.2666	1.9819	2.0107	1.5	1.2997	1.4058	1.0718	120	187	101	114	180	121	199	219	169	157	143	120	ITGA8	PREDICTED: integrin alpha-8-like [Aplysia californica]	ko04512//ECM-receptor interaction//Signaling molecules and interaction//Environmental Information Processing	-	-	-
Unigene0000219	1.5458	2.4452	1.0423	0.6798	1.2875	0.679	0.2584	0.3573	0.6909	0.2148	0	0	14	22	8	5	10	5	2	3	6	2	0	0	-	--	-	-	-	-
Unigene0000220	0.5189	2.9597	0.5102	0.3195	0	0.1064	0.8096	0.4664	0.1804	1.0935	0.2997	0.363	6	34	5	3	0	1	8	5	2	13	3	4	-	--	-	-	-	-
Unigene0000221	0	0.2253	0	0.5512	0.1305	0	0.131	0.1207	0.7003	0.2177	0	0	0	2	0	4	1	0	1	1	6	2	0	0	-	PREDICTED: uncharacterized protein LOC105346492 [Crassostrea gigas]	-	-	-	-
Unigene0000222	0.4005	0.504	1.6541	3.8224	1.1676	3.0788	0	0.5401	0	1.7532	0.8096	1.8915	4	5	14	31	10	25	0	5	0	18	7	18	-	--	-	-	-	-
Unigene0000223	0.7467	2.2549	0.6371	1.259	0.8171	0.9749	2.2181	2.528	2.5038	0.9833	1.0217	0.7233	65	195	47	89	61	69	165	204	209	88	77	60	trappc9	PREDICTED: trafficking protein particle complex subunit 9 isoform X2 [Crassostrea gigas]	-	-	-	-
Unigene0000224	27.4373	25.6027	28.4527	11.8978	13.0235	11.6798	20.7766	18.9527	21.0562	5.5224	5.6515	6.3048	1329	1232	1168	468	541	460	860	851	978	275	237	291	-	PREDICTED: msx2-interacting protein [Callorhinchus milii]	-	-	-	-
Unigene0000225	0.229	0.461	0.1351	0.282	0.267	0	0	0.6176	0	0	0.1323	0	2	4	1	2	2	0	0	5	0	0	1	0	-	--	-	-	-	-
Unigene0000226	0.5906	0.2973	1.3938	1.091	2.927	1.362	0	0	0	0.5745	0.0853	0.4649	8	4	16	12	34	15	0	0	0	8	1	6	-	--	-	-	-	-
Unigene0000227	0.9151	1.7696	1.1651	1.0379	0.9828	1.244	0.0845	0.1299	0.3516	0.1406	0.1391	0.0505	38	73	41	35	35	42	3	5	14	6	5	2	-	--	-	-	-	-
Unigene0000228	0.5484	1.3248	0.453	0.0675	0.4476	0.1349	0.2567	0.1183	0.2288	0.1067	0.0633	0.0576	10	24	7	1	7	2	4	2	4	2	1	1	-	--	-	-	-	-
Unigene0000229	0.8916	0.7977	0.5844	0.4066	0.4235	0.4873	0.2318	0.6056	0.4132	1.7023	1.8308	0.901	27	24	15	10	11	12	6	17	12	53	48	26	-	--	-	-	-	-
Unigene0000230	0.1145	0.2305	0.5404	0.282	0	0.4225	1.7419	2.594	2.3882	1.0024	0.7935	0.721	1	2	4	2	0	3	13	21	20	9	6	6	-	--	-	-	-	-
Unigene0000231	0.2481	0.1763	0.2066	2.1562	2.1949	1.9202	14.4968	13.7103	17.1495	1.76	1.2641	1.8376	17	12	12	120	129	107	849	871	1127	124	75	120	sto-2	PREDICTED: mechanosensory protein 2-like isoform X2 [Crassostrea gigas]	-	-	-	-
Unigene0000232	2.4935	3.1579	2.2592	2.4824	1.9116	2.1656	3.7327	4.4148	3.8837	0.1654	0.0748	0.1147	616	775	473	498	405	435	788	1011	920	42	16	27	ABCC10	PREDICTED: multidrug resistance-associated protein 7 [Crassostrea gigas]	ko02010//ABC transporters//Membrane transport//Environmental Information Processing	-	-	-
Unigene0000233	7.6721	14.2818	9.0113	1.8118	1.5523	1.2495	10.3717	9.6746	11.435	0.6134	1.0521	0.7721	219	405	218	42	38	29	253	256	313	18	26	21	Zswim7	PREDICTED: zinc finger SWIM domain-containing protein 7 [Crassostrea gigas]	-	GO:0043234//protein complex;GO:0032991//macromolecular complex	GO:0043167//ion binding;GO:0043169//cation binding;GO:0046872//metal ion binding;GO:0005488//binding	GO:0044260//cellular macromolecule metabolic process;GO:0044238//primary metabolic process;GO:0006807//nitrogen compound metabolic process;GO:0046483//heterocycle metabolic process;GO:0044763//single-organism cellular process;GO:0006950//response to stress;GO:0006281//DNA repair;GO:0006310//DNA recombination;GO:0071704//organic substance metabolic process;GO:0000725//recombinational repair;GO:000…
Unigene0000234	0	0	0	0	0	0	0	0	0	0	0	0	0	0	0	0	0	0	0	0	0	0	0	0	-	--	-	-	-	-
Unigene0000235	0.6273	1.7139	0.8459	0	0.209	0.2204	2.0973	0.7734	2.2429	0	0	0	7	19	8	0	2	2	20	8	24	0	0	0	-	--	-	-	-	-
Unigene0000236	2.6981	1.9238	1.1939	0.1384	0.2622	0.1383	0.2631	0.3638	1.0552	0	0	0	24	17	9	1	2	1	2	3	9	0	0	0	-	--	-	-	-	-
Unigene0000237	141.1201	66.6505	132.0223	104.7586	161.8636	116.2249	206.7403	169.133	226.1539	32.3783	40.8383	34.7437	10162	4768	8057	6126	9996	6805	12722	11290	15616	2397	2546	2384	MMP19	PREDICTED: stromelysin-3 [Crassostrea gigas]	-	-	-	-
Unigene0000238	1.6619	0.2952	0.2307	0.6019	1.0259	0.2405	0	0.3164	0.2039	0	0	0	17	3	2	5	9	2	0	3	2	0	0	0	-	--	-	-	-	-
Unigene0000239	0	0.7921	0	0.4153	0	0.5531	0	0	0.1172	0.1094	0.1299	0.4719	0	7	0	3	0	4	0	0	1	1	1	4	-	--	-	-	-	-
Unigene0000240	1.0857	1.7417	0.7606	0.7102	0.0791	0.6676	1.3101	1.0248	1.2383	0.066	0	0	32	51	19	17	2	16	33	28	35	2	0	0	-	--	-	-	-	-
Unigene0000241	0.3995	1.7365	0.4285	0.1789	0.1482	0.1787	0.2337	0.431	0.2841	0	0.0839	0	22	95	20	8	7	8	11	22	15	0	4	0	-	--	-	-	-	-
Unigene0000242	1.7463	1.9202	1.7358	1.2154	1.9145	1.0388	5.6974	5.9382	4.9883	3.8588	5.3057	3.9342	184	201	155	104	173	89	513	580	504	418	484	395	PHF14	PREDICTED: PHD finger protein 14 [Crassostrea gigas]	-	-	-	GO:0048523//negative regulation of cellular process;GO:0050794//regulation of cellular process;GO:0042127//regulation of cell proliferation;GO:0050789//regulation of biological process;GO:0048519//negative regulation of biological process;GO:0065007//biological regulation
Unigene0000243	0	0	0	0	0	0	0	0.2143	0.2072	1.9323	1.0326	1.5636	0	0	0	0	0	0	0	2	2	20	9	15	-	--	-	-	-	-
Unigene0000244	0.4103	1.6147	0.7923	0.4134	0.609	0	1.1786	1.2073	1.0893	0.6531	0.3878	0.9004	11	43	18	9	14	0	27	30	28	18	9	23	-	--	-	-	-	-
Unigene0000245	0.485	0.5695	0.1907	0	0.1885	0.1988	0.2837	0.1744	0.59	0	0	0	6	7	2	0	2	2	3	2	7	0	0	0	-	--	-	-	-	-
Unigene0000246	0.4502	1.269	0.5313	0.2957	0.07	0.3876	0.72	1.1009	0.5634	0.5547	1.0574	0.5355	30	84	30	16	4	21	41	68	36	38	61	34	-	OTU domain-containing protein 6B [Crassostrea gigas]	-	-	-	-
Unigene0000247	0.6807	0.0653	0	0.0798	0	0.2392	0.3035	0.6294	1.1832	0	0.2995	0	21	2	0	2	0	6	8	18	35	0	8	0	GPR98	G-protein coupled receptor 98 [Crassostrea gigas]	-	-	-	-
Unigene0000248	1.3841	1.5749	0.7101	1.7044	1.4735	1.4802	1.9013	2.5318	1.3806	0.1756	0.2085	0.5684	23	26	10	23	21	20	27	39	22	3	3	9	-	--	-	-	-	-
Unigene0000249	3.9994	4.4307	3.4924	2.8036	2.7167	2.8188	39.6614	38.0686	40.5451	10.0393	10.9835	8.8086	527	580	390	300	307	302	4466	4650	5123	1360	1253	1106	Abhd4	PREDICTED: protein ABHD4 isoform X1 [Crassostrea gigas]	-	-	-	-
Unigene0000250	0.1145	0.461	1.3511	0	0.1335	0.1408	2.1439	1.4823	1.5523	0.1114	0.3968	0.1202	1	4	10	0	1	1	16	12	13	1	3	1	-	--	-	-	-	-
Unigene0000251	0.2019	2.0831	0.7147	0.9945	1.2948	1.2416	0.6497	1.0346	0.6843	0.7856	1.2243	0.8475	4	41	12	16	22	20	11	19	13	16	21	16	-	--	-	-	-	-
Unigene0000252	0.0886	0.7139	0.7322	0.3275	0.8269	1.1993	1.556	0.6694	0.832	1.0347	0.8191	0.3721	1	8	7	3	8	11	15	7	9	12	8	4	-	--	-	-	-	-
Unigene0000253	0.2023	0.0873	0.4432	1.0674	0.8086	0.4975	0.6762	1.0597	1.3861	0.815	0.1001	0.6064	7	3	13	30	24	14	20	34	46	29	3	20	-	--	-	-	-	-
Unigene0000254	0.0871	3.8133	0.8221	0.2681	0	0.1607	1.5286	2.2547	0.7266	0	0	0	2	87	16	5	0	3	30	48	16	0	0	0	-	--	-	-	-	-
Unigene0000255	0.6463	1.6482	0.661	1.0612	1.2561	1.6958	1.1093	2.0452	0.6291	0.0838	0.0995	0.3165	15	38	13	20	25	32	22	44	14	2	2	7	-	--	-	-	-	-
Unigene0000256	0.1874	0	0.5527	1.0383	0.6554	0.1152	0	0.2021	0.4885	0.0911	0.4328	0	2	0	5	9	6	1	0	2	5	1	4	0	-	Circumsporozoite protein [Exaiptasia pallida]	-	-	-	-
Unigene0000257	1.5317	3.6932	1.5411	1.6522	1.343	1.7086	5.0159	4.7521	4.8663	1.6747	1.7829	1.3956	129	309	110	113	97	117	361	371	393	145	130	112	-	--	-	-	-	-
Unigene0000258	0.6002	0.7949	0.41	0.389	0.442	0.5827	0.1109	0.3067	0.2965	1.0446	0.6567	1.2597	19	25	11	10	12	15	3	9	9	34	18	38	-	--	-	-	-	-
Unigene0000259	0.8759	4.954	0.689	0.2054	1.4104	0.6155	1.3666	1.0348	0.9134	1.0548	1.0598	0.2626	21	118	14	4	29	12	28	23	21	26	22	6	-	--	-	-	-	-
Unigene0000260	0.6032	1.7205	0.3559	0	0	0	0.2353	0.5423	0.3145	0.5868	0.8129	0.7386	6	17	3	0	0	0	2	5	3	6	7	7	-	--	-	-	-	-
Unigene0000261	0.5281	2.1264	0	0.1084	0	0	0.206	0.1899	0.0918	0.4281	0.5083	0.1847	6	24	0	1	0	0	2	2	1	5	5	2	-	--	-	-	-	-
Unigene0000262	0.2903	0.5844	0.7536	1.0724	0.1354	0.6426	0.6794	0.6889	0.4238	0	0.1341	0.0609	5	10	11	15	2	9	10	11	7	0	2	1	-	--	-	-	-	-
Unigene0000263	0.0974	0.294	0.4596	0.5396	1.3625	0.8982	0	0	0	0.0947	0.2249	0.2044	2	6	8	9	24	15	0	0	0	2	4	4	-	--	-	-	-	-
Unigene0000264	0.524	1.2132	0.9893	3.2263	5.0102	3.1578	0	0.1131	0.2186	0.9174	0.7263	0.8249	10	23	16	50	82	49	0	2	4	18	12	15	-	--	-	-	-	-
Unigene0000265	0.0836	0.5047	0.6902	0.0257	0.0487	0.1028	0.0978	0.2253	0.3921	4.2466	3.209	3.6391	4	24	28	1	2	4	4	10	18	209	133	166	-	--	-	-	-	-
Unigene0000266	73.1487	50.074	65.8487	116.6197	159.8982	113.2036	36.4277	34.2003	42.9004	241.8956	345.7529	238.7433	5226	3554	3987	6766	9797	6576	2224	2265	2939	17767	21386	16253	-	--	-	-	-	-
Unigene0000267	0.1627	3.0301	0.448	0.0668	0	0	0.3491	0.2048	0.3677	0.0528	0.1253	0	6	111	14	2	0	0	11	7	13	2	4	0	-	--	-	-	-	-
Unigene0000268	0.0378	0.4568	0.0892	0.0931	0.2646	0.186	0.9736	1.9174	0.3944	0.2575	0	0.1588	1	12	2	2	6	4	22	47	10	7	0	4	FANK1	TKL protein kinase, partial [Thecamonas trahens ATCC 50062]	-	-	-	-
Unigene0000269	0.382	0.0961	0.2254	0	0.5567	0	0	0	0	0.2787	0	0.4009	4	1	2	0	5	0	0	0	0	3	0	4	-	--	-	-	-	-
Unigene0000270	0.6528	0.365	0.2567	0.8485	0.1269	0.6244	2.716	2.8167	2.0801	1.5521	0.754	0.9134	18	10	6	19	3	14	64	72	55	44	18	24	-	--	-	-	-	-
Unigene0000271	0.1107	1.3367	0.3264	0.0681	0.0645	0.2722	0.5827	0.4178	0.9232	0.0538	0	0	2	24	5	1	1	4	9	7	16	1	0	0	-	--	-	-	-	-
Unigene0000272	0	0	0	0.3365	0	0.5042	1.679	1.99	1.2113	0	0	0	0	0	0	4	0	6	21	27	17	0	0	0	-	--	-	-	-	-
Unigene0000273	0.7905	0.2274	0.6663	0	0	0.1389	0	0.1218	0.1178	0.1099	0	0.5926	7	2	5	0	0	1	0	1	1	1	0	5	-	GH18991 [Drosophila grimshawi]	-	-	-	-
Unigene0000274	0.1718	0.5187	0	0.2115	0.2003	0.4225	1.0049	1.297	0.1791	0.3341	0	0	2	6	0	2	2	4	10	14	2	4	0	0	-	--	-	-	-	-
Unigene0000275	7.9247	16.3015	8.6872	6.5084	7.2359	7.467	8.1368	10.5275	6.4049	5.6818	5.6397	5.2582	1240	2534	1152	827	971	950	1088	1527	961	914	764	784	-	--	-	-	-	-
Unigene0000276	0.3716	0.5403	0.6821	0.5085	0.337	0.6094	0.4832	0.4009	1.0334	0.8836	1.24	0.13	9	13	14	10	7	12	10	9	24	22	26	3	-	--	-	-	-	-
Unigene0000277	0	0.4527	0.1327	0.2769	0.2622	0	0.1316	0.2426	0.1172	0.2187	0.909	0.3539	0	4	1	2	2	0	1	2	1	2	7	3	-	--	-	-	-	-
Unigene0000278	0.1979	2.4896	1.0506	0.1218	0.1154	0.2433	0.2315	0.1067	0.3095	0.0962	0	0.7268	2	25	9	1	1	2	2	1	3	1	0	7	-	--	-	-	-	-
Unigene0000279	0.6075	0.1747	1.2288	0.6412	1.1131	0.6404	0	0	0	0	0	0	7	2	12	6	11	6	0	0	0	0	0	0	-	--	-	-	-	-
Unigene0000280	0.7005	0.2712	0.6994	1.3271	0.6283	0.9941	1.2611	0.9882	0.281	0.4717	0.4979	0.5655	13	5	11	20	10	15	20	17	5	9	8	10	-	--	-	-	-	-
Unigene0000281	0.228	0.8031	0.269	0	0	0	0.4001	0	0.1189	0	0	0	2	7	2	0	0	0	3	0	1	0	0	0	-	--	-	-	-	-
Unigene0000282	0.5849	4.5839	0.493	0.2572	0.5846	0.5652	0.3422	0.4507	0.7407	0.7721	0.8686	0.8769	14	109	10	5	12	11	7	10	17	19	18	20	-	--	-	-	-	-
Unigene0000283	0	1.0373	0.2027	0	0	0	0.3015	0	0.2687	0.4177	0	0.3605	0	12	2	0	0	0	3	0	3	5	0	4	-	--	-	-	-	-
Unigene0000284	10.7586	12.448	11.0576	8.0327	6.1386	6.0226	43.0265	41.7853	45.1374	3.1725	3.3003	2.4972	1171	1346	1020	710	573	533	4002	4216	4711	355	311	259	L3mbtl3	PREDICTED: lethal(3)malignant brain tumor-like protein 1 [Crassostrea gigas]	-	-	-	-
Unigene0000285	0.3118	1.0461	0.981	0	0	0	0	0.1121	0	0.3032	0.4801	0.6543	3	10	8	0	0	0	0	1	0	3	4	6	-	--	-	-	-	-
Unigene0000286	3.6744	4.6808	3.4835	4.9772	4.3289	5.5788	9.1928	9.0485	7.7035	9.6008	3.527	12.9513	290	367	233	319	293	358	620	662	583	779	241	974	C16orf58	PREDICTED: RUS1 family protein C16orf58 homolog [Crassostrea gigas]	-	-	-	-
Unigene0000287	3.1324	1.6422	1.463	1.4465	0.3805	1.6052	1.4509	2.3231	3.675	0.5078	1.1306	0.3424	48	25	19	18	5	20	19	33	54	8	15	5	-	FERM domain-containing protein 1 [Crassostrea gigas]	-	-	-	-
Unigene0000288	1.5865	1.5599	1.5383	1.4388	1.6922	1.1042	3.3965	3.821	2.9115	3.876	4.1907	3.4332	129	126	106	95	118	73	236	288	227	324	295	266	UBA5	PREDICTED: ubiquitin-like modifier-activating enzyme 5 [Lingula anatina]	-	GO:0043229//intracellular organelle;GO:0005623//cell;GO:0043227//membrane-bounded organelle;GO:0044464//cell part;GO:0044424//intracellular part;GO:0043231//intracellular membrane-bounded organelle;GO:0005622//intracellular;GO:0043226//organelle	GO:0016877//ligase activity, forming carbon-sulfur bonds;GO:0043167//ion binding;GO:0005488//binding;GO:0036094//small molecule binding;GO:0008641//small protein activating enzyme activity;GO:0043169//cation binding;GO:0003824//catalytic activity;GO:0016874//ligase activity	GO:0051716//cellular response to stimulus;GO:0007154//cell communication;GO:0019538//protein metabolic process;GO:0014070//response to organic cyclic compound;GO:0032446//protein modification by small protein conjugation;GO:0044267//cellular protein metabolic process;GO:0071310//cellular response to organic substance;GO:0071704//organic substance metabolic process;GO:0008152//metabolic process;GO…
Unigene0000289	10.3216	6.5867	7.1695	19.4728	18.0757	24.6221	0.4558	0.4202	0.0812	16.3288	19.255	19.334	265	168	156	406	398	514	10	10	2	431	428	473	-	shell mytilin-1 [Mytilus coruscus]	-	-	-	-
Unigene0000290	0	0	0	0.5463	0.7759	0.4092	0	0	0	0.863	0.2562	0.2328	0	0	0	4	6	3	0	0	0	8	2	2	-	--	-	-	-	-
Unigene0000291	4.6739	6.9591	4.2511	0.9593	0.2271	0.9581	1.5952	2.6261	2.7418	0.5683	0.5624	0.1022	48	71	37	8	2	8	14	25	27	6	5	1	-	--	-	-	-	-
Unigene0000292	0.5212	1.1446	1.1181	0.1167	0.442	0.4662	0	0.2045	0.0494	0.2765	0	0	11	24	20	2	8	8	0	4	1	6	0	0	-	--	-	-	-	-
Unigene0000293	0.9671	3.314	1.6024	0.152	0.8877	0.6327	0.0963	0.0666	0.0858	0.04	0	0.0864	47	160	66	6	37	25	4	3	4	2	0	4	-	--	-	-	-	-
Unigene0000294	0.158	3.8179	0	0	0	0	0.0925	0	0	0.1537	0	0	2	48	0	0	0	0	1	0	0	2	0	0	-	--	-	-	-	-
Unigene0000295	2.8134	4.5496	2.7072	0.7072	0.4572	0.6486	1.0597	1.4535	1.3187	0.5693	0.7016	0.6519	1019	1637	831	208	142	191	328	488	458	212	220	225	DYH1B	PREDICTED: cytoplasmic dynein 2 heavy chain 1 isoform X3 [Crassostrea gigas]	ko04145//Phagosome//Transport and catabolism//Cellular Processes	GO:0043226//organelle;GO:0043231//intracellular membrane-bounded organelle;GO:0044464//cell part;GO:0005622//intracellular;GO:0072372//primary cilium;GO:0005929//cilium;GO:0044430//cytoskeletal part;GO:0015630//microtubule cytoskeleton;GO:0031982//vesicle;GO:0043229//intracellular organelle;GO:0005623//cell;GO:0044422//organelle part;GO:0043232//intracellular non-membrane-bounded organelle;GO:003…	GO:0016817//hydrolase activity, acting on acid anhydrides;GO:0036094//small molecule binding;GO:1901363//heterocyclic compound binding;GO:0016462//pyrophosphatase activity;GO:0001882//nucleoside binding;GO:0001883//purine nucleoside binding;GO:0003824//catalytic activity;GO:0097367//carbohydrate derivative binding;GO:0003774//motor activity;GO:0032549//ribonucleoside binding;GO:0016787//hydrolase…	GO:0044765//single-organism transport;GO:0048646//anatomical structure formation involved in morphogenesis;GO:0048731//system development;GO:0065007//biological regulation;GO:0044238//primary metabolic process;GO:0006996//organelle organization;GO:0009987//cellular process;GO:0016043//cellular component organization;GO:0007018//microtubule-based movement;GO:0032989//cellular component morphogenes…
Unigene0000296	0.1119	0.4506	0.6603	0	0.1305	0	0.6548	0.6036	0.2334	0	0.1293	0	1	4	5	0	1	0	5	5	2	0	1	0	-	--	-	-	-	-
Unigene0000297	1.1424	2.6736	1.011	1.2309	1.432	0.562	3.4423	4.5598	2.204	0.3056	0.099	0.2098	40	93	30	35	43	16	103	148	74	11	3	7	-	--	-	-	-	-
Unigene0000298	0.2215	0.223	0.0871	0	0	0.1816	0	0	0	0.8618	0.6822	1.1622	3	3	1	0	0	2	0	0	0	12	8	15	SLIT2	PREDICTED: trophoblast glycoprotein-like [Paralichthys olivaceus]	ko04360//Axon guidance//Development//Organismal Systems	-	-	-
Unigene0000299	0.6509	1.5287	0.64	0	0.253	0.2668	2.7927	4.9149	2.9413	0.7386	0.6265	0.3415	6	14	5	0	2	2	22	42	26	7	5	3	-	--	-	-	-	-
Unigene0000300	0	0.4406	0	0	0.1276	0	0.1281	0.2361	1.3695	0.4258	0	0	0	4	0	0	1	0	1	2	12	4	0	0	-	--	-	-	-	-
Unigene0000301	0	0.6224	0.2085	0	0.206	0.9777	1.7572	2.2869	1.1054	0.4296	0.3061	0.0927	0	7	2	0	2	9	17	24	12	5	3	1	-	--	-	-	-	-
Unigene0000302	0.0913	1.0105	0.2154	0	0	0.1122	0.6408	0.0985	0.1904	0.4439	0.4217	0.2873	1	11	2	0	0	1	6	1	2	5	4	3	-	--	-	-	-	-
Unigene0000303	2.0658	7.0701	1.6979	4.6316	3.0401	5.7823	6.3686	5.6866	6.1808	1.0532	0.7734	0.927	145	493	101	264	183	330	382	370	416	76	47	62	-	--	-	-	-	-
Unigene0000304	0	0	0.0983	0.3076	0.0971	0.2048	0	0	0.4342	1.134	2.0199	0.2622	0	0	1	3	1	2	0	0	5	14	21	3	-	--	-	-	-	-
Unigene0000305	0.3542	2.4361	0.4876	2.9075	1.0324	3.6299	1.7269	2.8018	3.755	0	0	0.0619	6	41	7	40	15	50	25	44	61	0	0	1	-	--	-	-	-	-
Unigene0000306	0.3719	2.8453	0.6583	0.3206	0.3469	0.4574	0.1741	0.4413	0.2327	0.3256	0.1718	0.1561	10	76	15	7	8	10	4	11	6	9	4	4	-	--	-	-	-	-
Unigene0000307	1.0586	1.8406	0.3407	0	0.1122	0.4734	0.2252	1.3496	1.0036	0	0	0	11	19	3	0	1	4	2	13	10	0	0	0	-	--	-	-	-	-
Unigene0000308	10.509	14.1082	11.7148	8.7307	7.0789	7.0082	34.8154	35.0857	33.998	8.3674	6.2147	9.1886	959	1279	906	647	554	520	2715	2968	2975	785	491	799	-	--	-	-	-	-
Unigene0000309	0.7821	0.0984	1.3842	1.5649	1.3679	1.563	0.2288	0.1055	0.4078	0.3804	0	0.1026	8	1	12	13	12	13	2	1	4	4	0	1	-	--	-	-	-	-
Unigene0000310	0.2418	2.1466	0.3372	1.1912	0.5127	0.6489	1.5693	1.6364	1.3527	0.5132	0.127	0.2076	11	97	13	44	20	24	61	69	59	24	5	9	-	--	-	-	-	-
Unigene0000311	0.1198	0.9042	0	0.295	0.1397	0.8838	2.2425	1.8089	2.6854	0.8155	0	0.3771	2	15	0	4	2	12	32	28	43	14	0	6	CEP70	PREDICTED: centrosomal protein of 70 kDa isoform X2 [Crassostrea gigas]	-	-	-	-
Unigene0000312	1.7026	2.7963	1.0574	0.7724	0.9404	0.8817	0	0.1933	0.4673	0.4358	1.0351	0.2821	19	31	10	7	9	8	0	2	5	5	10	3	-	PREDICTED: N-acetyllactosaminide beta-1,3-N-acetylglucosaminyltransferase [Nipponia nippon]	-	-	-	-
Unigene0000313	0.2742	1.38	0.3559	0.1351	0.4476	0.6745	3.6258	4.2003	2.0588	0.08	0.0317	0.3165	10	50	11	4	14	20	113	142	72	3	1	11	AMN1	PREDICTED: protein AMN1 homolog [Crassostrea gigas]	-	-	-	-
Unigene0000314	0	0	0	0.1482	0.4912	0.148	0	0	0	0.1171	0.5561	0.6947	0	0	0	2	7	2	0	0	0	2	8	11	-	--	-	-	-	-
Unigene0000315	0.8269	0.227	0.4435	0	0.1753	0	0.5278	0.6488	1.2544	0.0731	0	0	11	3	5	0	2	0	6	8	16	1	0	0	-	hypothetical protein CGI_10014293 [Crassostrea gigas]	-	-	-	-
Unigene0000316	0	0	0	1.4824	1.6589	3.2303	1.0245	0.4722	0.4565	0	0	0	0	0	0	11	13	24	8	4	4	0	0	0	-	--	-	-	-	-
Unigene0000317	2.4037	2.9926	4.7768	1.0126	0.5163	0.7002	2.8128	2.4565	0.9235	0.7999	0.4384	0.5311	38	47	64	13	7	9	38	36	14	13	6	8	-	--	-	-	-	-
Unigene0000318	0.2179	0	0	1.3417	0.3811	0	0.6375	0.1175	0.2272	0.6359	0	0	2	0	0	10	3	0	5	1	2	6	0	0	-	PREDICTED: teneurin-2 isoform X7 [Crassostrea gigas]	-	-	-	-
Unigene0000319	0.4122	0	0.1216	0.3807	0.1202	0	0	0	0	0	0.9523	0.1081	4	0	1	3	1	0	0	0	0	0	8	1	-	--	-	-	-	-
Unigene0000320	0.6481	0.8612	0.4895	1.3089	1.2999	1.5624	2.9428	3.0484	1.4329	1.7148	1.647	2.1222	25	33	16	41	43	49	97	109	53	68	55	78	-	--	-	-	-	-
Unigene0000321	0.711	4.0386	0.7191	0.1876	0.4737	0	0.2377	0.3287	0.1589	0	0	0.1066	14	79	12	3	8	0	4	6	3	0	0	2	-	--	-	-	-	-
Unigene0000322	3.4107	4.624	3.7686	7.6232	7.0001	9.9657	9.0207	9.4005	9.6633	7.3064	5.5108	6.4864	346	466	324	628	609	822	782	884	940	762	484	627	-	--	-	-	-	-
Unigene0000323	0.3226	0	0.5075	0.2648	0.1254	0.2645	0.1258	0	0	0.3138	0.7452	0.2257	3	0	4	2	1	2	1	0	0	3	6	2	-	--	-	-	-	-
Unigene0000324	0.4033	0.9471	0.0793	0	0	0.3306	0	0.9425	0.2103	0	0	0.1411	6	14	1	0	0	4	0	13	3	0	0	2	DNAH2	PREDICTED: dynein gamma chain, flagellar outer arm [Crassostrea gigas]	-	GO:0044446//intracellular organelle part;GO:0005623//cell;GO:0015630//microtubule cytoskeleton;GO:0044424//intracellular part;GO:0043226//organelle;GO:0032991//macromolecular complex;GO:0005622//intracellular;GO:0044422//organelle part;GO:0043228//non-membrane-bounded organelle;GO:0043229//intracellular organelle;GO:0043234//protein complex;GO:0005856//cytoskeleton;GO:0043232//intracellular non-m…	GO:1901363//heterocyclic compound binding;GO:0016787//hydrolase activity;GO:0032549//ribonucleoside binding;GO:0003824//catalytic activity;GO:0001883//purine nucleoside binding;GO:0016462//pyrophosphatase activity;GO:0016817//hydrolase activity, acting on acid anhydrides;GO:0016818//hydrolase activity, acting on acid anhydrides, in phosphorus-containing anhydrides;GO:0097367//carbohydrate derivat…	GO:0009987//cellular process;GO:0007017//microtubule-based process;GO:0044699//single-organism process;GO:0044763//single-organism cellular process
Unigene0000325	0.0672	0.0677	0.3172	0.1241	0.3135	0.0413	1.2584	1.1238	0.6658	0.8172	1.0092	0.5643	2	2	8	3	8	1	32	31	19	25	26	16	-	PREDICTED: short-chain collagen C4 [Crassostrea gigas]	-	-	-	-
Unigene0000326	0.094	0.1893	0.4439	0.579	0	0	0	0	0.1961	0.3659	1.4121	0.3948	1	2	4	5	0	0	0	0	2	4	13	4	-	--	-	-	-	-
Unigene0000327	1.7746	1.4513	1.5268	2.0942	0.9484	1.364	2.8553	2.7518	3.3542	0.2158	0.1708	0.1552	48	39	35	46	22	30	66	69	87	6	4	4	-	--	-	-	-	-
Unigene0000328	7.486	11.7274	9.562	2.9892	2.2204	2.914	5.1965	5.7705	6.344	0.2404	0.2015	0.2822	1030	1603	1115	334	262	326	611	736	837	34	24	37	-	Cytosolic carboxypeptidase 2 [Crassostrea gigas]	-	-	-	-
Unigene0000329	0.5183	1.9239	0.4396	0.4787	0.3588	0.4382	1.3457	1.7473	1.9425	0.3466	0.5425	0.238	32	118	23	24	19	22	71	100	115	22	29	14	-	--	-	-	-	-
Unigene0000330	0	0	0	0	0.5768	1.4195	0.1929	0.1779	0.6018	0	0.2857	0.173	0	0	0	0	6	14	2	2	7	0	3	2	-	--	-	-	-	-
Unigene0000331	0	0	0	0	0	0	0	0	0.2031	0	0	0	0	0	0	0	0	0	0	0	2	0	0	0	-	--	-	-	-	-
Unigene0000332	2.7481	0.4426	3.1129	0.8122	1.0254	1.0815	3.3444	1.6601	3.6683	0.8554	0.7618	0.2307	25	4	24	6	8	8	26	14	32	8	6	2	-	--	-	-	-	-
Unigene0000333	0.2437	0.3679	0.1438	0.5251	0.2841	0.0749	0.7129	1.4458	0.6353	1.5406	1.7591	1.4704	4	6	2	7	4	1	10	22	10	26	25	23	-	--	-	-	-	-
Unigene0000334	8.7655	13.5927	9.001	9.4519	9.8894	13.8689	37.5918	36.9033	31.6727	4.7009	3.3931	7.1602	185	285	161	162	179	238	678	722	641	102	62	144	-	--	-	-	-	-
Unigene0000335	0.1881	0	0.5548	0.4632	0.329	1.1566	0.11	0	0.0981	0	0	0	2	0	5	4	3	10	1	0	1	0	0	0	-	hypothetical protein CGI_10017892 [Crassostrea gigas]	-	-	-	-
Unigene0000336	0.4192	1.1077	0.6801	0.9679	0.9165	0.9667	0	0	0	0	0	0.055	8	21	11	15	15	15	0	0	0	0	0	1	hil-2	PREDICTED: histone H1-delta-like [Crassostrea gigas]	-	-	-	-
Unigene0000337	0.8214	0.689	1.3999	0.8429	0.9046	0.898	0	0.0985	0	0.1775	0.5271	0	18	15	26	15	17	16	0	2	0	4	10	0	FAM186A	PREDICTED: 1-phosphatidylinositol 4,5-bisphosphate phosphodiesterase delta-1-like [Hyalella azteca]	-	-	-	-
Unigene0000338	0.2893	0.8008	0.4267	0.3562	0.0843	0.5337	0.5078	1.7163	0.905	0.211	0.0835	1.2902	4	11	5	4	1	6	6	22	12	3	1	17	-	--	-	-	-	-
Unigene0000339	0.5063	1.6054	0.4779	2.2445	0.797	1.8058	3.1105	3.4136	2.1384	1.7237	0.7018	1.1158	20	63	16	72	27	58	105	125	81	70	24	42	-	--	-	-	-	-
Unigene0000340	0.0759	3.4366	0.9847	0.3737	0	0	0	0.0818	0	0	0	0	1	45	11	4	0	0	0	1	0	0	0	0	-	--	-	-	-	-
Unigene0000341	0.9699	0.355	0.9884	0.2172	0	0.2711	0	0	0	0.0858	0.2037	0	22	8	19	4	0	5	0	0	0	2	4	0	AMT1-1	AMT-like ammonia transporter [Eurythoe complanata]	-	-	-	-
Unigene0000342	0	0.7384	0.2473	0	0	0	0.8585	0.9044	1.3115	0	0	0	0	14	4	0	0	0	14	16	24	0	0	0	-	--	-	-	-	-
Unigene0000343	0.0582	0	0.0687	0.43	0.6107	0.5726	1.0896	0.7533	0.3034	0.9623	0	0	1	0	1	6	9	8	16	12	5	17	0	0	Col6a5	PREDICTED: collagen alpha-4(VI) chain-like [Crassostrea gigas]	ko04512//ECM-receptor interaction//Signaling molecules and interaction//Environmental Information Processing	-	-	-
Unigene0000344	1.6534	3.0229	2.3092	2.036	2.4394	2.2824	2.0137	3.8583	2.3224	3.118	5.885	3.5764	49	89	58	49	62	55	51	106	66	95	151	101	-	--	-	-	-	-
Unigene0000345	0.205	0.8253	0.3628	0.7151	1.4738	1.0083	0.3598	0.4422	0.285	0.0332	0.2367	0	6	24	9	17	37	24	9	12	8	1	6	0	-	--	-	-	-	-
Unigene0000346	1.1997	2.7869	2.2868	0.5114	0.269	0.5108	0.756	0.2987	0.4812	0.0449	0	0.2905	26	60	42	9	5	9	14	6	10	1	0	6	-	--	-	-	-	-
Unigene0000347	0.0611	0	0	0.0752	0	0	0	0	0.1274	0.5346	0.4232	0.5768	1	0	0	1	0	0	0	0	2	9	6	9	-	--	-	-	-	-
Unigene0000348	0	0	0	0	0	0	0	0	0	0.1114	0.2645	0.0601	0	0	0	0	0	0	0	0	0	2	4	1	-	--	-	-	-	-
Unigene0000349	0.3733	0.6576	0.2203	0.3448	0.3265	0	0.6553	0.1007	0.584	0.4539	0.3234	0.2938	4	7	2	3	3	0	6	1	6	5	3	3	-	--	-	-	-	-
Unigene0000350	0	0.9283	0	0	0	0	0	0	0	0.1631	1.2589	0.176	0	11	0	0	0	0	0	0	0	2	13	2	-	--	-	-	-	-
Unigene0000351	0	1.5287	0.256	0.2672	0	0.1334	0.2539	0.117	0	0.211	0	0	0	14	2	2	0	1	2	1	0	2	0	0	-	--	-	-	-	-
Unigene0000352	1.3973	0.8439	0.8244	0.4302	0	0.6015	0	0	0	0	0	0	20	12	10	5	0	7	0	0	0	0	0	0	-	--	-	-	-	-
Unigene0000353	0.2248	0.2263	0	0	0.2622	0.2765	0.2631	0.7277	0.469	0.4374	1.0388	0	2	2	0	0	2	2	2	6	4	4	8	0	-	--	-	-	-	-
Unigene0000354	2.7009	12.5702	3.1869	2.2422	2.017	2.6686	2.6812	3.1755	2.0729	2.4648	2.4361	1.5924	178	823	178	120	114	143	151	194	131	167	139	100	-	--	-	-	-	-
Unigene0000355	0.5639	1.6511	0.2873	1.2624	0.7173	0.5831	2.0994	1.6313	1.2562	2.0567	2.0723	2.2863	44	128	19	80	48	37	140	118	94	165	140	170	AP3M1	PREDICTED: AP-3 complex subunit mu-1-like isoform X8 [Octopus bimaculoides]	ko04142//Lysosome//Transport and catabolism//Cellular Processes	GO:0048475//coated membrane;GO:0016020//membrane;GO:0005622//intracellular;GO:0098796//membrane protein complex;GO:0030119//AP-type membrane coat adaptor complex;GO:0005623//cell;GO:0044424//intracellular part;GO:0044425//membrane part;GO:0030117//membrane coat;GO:0044444//cytoplasmic part;GO:0044464//cell part;GO:0005737//cytoplasm;GO:0043234//protein complex;GO:0032991//macromolecular complex	-	GO:0015031//protein transport;GO:0051179//localization;GO:0033036//macromolecule localization;GO:0051234//establishment of localization;GO:0071702//organic substance transport;GO:0008104//protein localization;GO:0045184//establishment of protein localization;GO:0006810//transport
Unigene0000356	2.0497	2.8713	2.3984	0.0841	0.1793	0.147	7.1157	8.0521	7.9088	0.216	0.2959	0.3227	120	167	119	4	9	7	356	437	444	13	15	18	-	--	-	-	-	-
Unigene0000357	1.1387	1.5978	0.8347	2.2308	1.0763	1.6445	2.5237	2.1683	2.2041	0.1175	0.1594	0.3621	132	184	82	210	107	155	250	233	245	14	16	40	Nkrf	NF-kappa-B-repressing factor [Crassostrea gigas]	-	-	-	-
Unigene0000358	0.8833	0.4446	0.5211	0.9971	0	0.4527	0.603	0.9529	0.3071	0	0.17	0.4635	12	6	6	11	0	5	7	12	4	0	2	6	Espl1	Separin [Crassostrea gigas]	-	-	-	GO:0048285//organelle fission;GO:0000003//reproduction;GO:0000280//nuclear division;GO:0044702//single organism reproductive process;GO:0016043//cellular component organization;GO:0022402//cell cycle process;GO:1902589//single-organism organelle organization;GO:0071840//cellular component organization or biogenesis;GO:1903046//meiotic cell cycle process;GO:0006996//organelle organization;GO:00513…
Unigene0000359	0.1643	0.0993	0.1939	0.2428	0.3066	0.0808	0	0.0355	0	0.032	0.038	0.069	10	6	10	12	16	4	0	2	0	2	2	4	CG13380	PREDICTED: uncharacterized protein LOC106153030 [Lingula anatina]	-	-	-	-
Unigene0000360	0.32	2.9912	0.4315	0	0	0.1687	0.321	0.0986	0.1907	0.2223	0.2112	0.3358	7	65	8	0	0	3	6	2	4	5	4	7	-	--	-	-	-	-
Unigene0000361	0.7852	0.1317	1.0037	0	0	0.2414	0	0	0	0	0.2267	0	12	2	13	0	0	3	0	0	0	0	3	0	-	--	-	-	-	-
Unigene0000362	0.4743	2.8648	0.3998	0.5007	0.079	0.3334	0	0	0	0	0	0	7	42	5	6	1	4	0	0	0	0	0	0	-	--	-	-	-	-
Unigene0000363	6.3754	4.4181	5.1411	4.6158	4.0719	4.9252	8.2853	8.4673	11.2593	1.153	1.5912	1.95	199	137	136	117	109	125	221	245	337	37	43	58	-	--	-	-	-	-
Unigene0000364	1.4214	0.4769	0.5591	0	0	0	0	0	0	0.6452	0.6567	0.547	30	10	10	0	0	0	0	0	0	14	12	11	-	PREDICTED: UPF0394 inner membrane protein YeeE-like [Lingula anatina]	-	-	-	-
Unigene0000365	0.2539	2.7094	0.3895	0.0313	0.2369	0.2498	0.2377	0.0548	0.1589	0.3211	0.4693	0.3464	10	106	13	1	8	8	8	2	6	13	16	13	-	--	-	-	-	-
Unigene0000366	0	0	0	0	0	0	0	0	0	0.4683	0.3475	0.1263	0	0	0	0	0	0	0	0	0	16	10	4	-	--	-	-	-	-
Unigene0000367	0.7147	2.7421	1.1616	0.3155	0.4717	0.3483	1.6254	1.8185	1.5329	0.9707	0.6075	0.2264	53	202	73	19	30	21	103	125	109	74	39	16	-	--	-	-	-	-
Unigene0000368	878.3174	840.0151	913.8196	1410.2522	1632.1829	1332.009	912.4654	862.0117	849.6607	1878.0547	2128.4013	1843.5032	110443	104934	97383	144006	176012	136186	98049	100479	102449	242783	231708	220887	HSP90AA1	heat shock protein 90 [Scapharca broughtonii]	ko04141//Protein processing in endoplasmic reticulum//Folding, sorting and degradation//Genetic Information Processing	-	-	-
Unigene0000369	0	0	0	0.1141	0.216	0	0.1084	0.2998	0.0966	1.6219	1.0699	1.361	0	0	0	1	2	0	1	3	1	18	10	14	-	PREDICTED: putative uncharacterized protein FLJ37770 [Lingula anatina]	-	-	-	-
Unigene0000370	3.1953	5.457	2.9193	2.7983	2.6316	3.5388	4.674	4.7522	4.9741	7.4835	5.6078	5.9253	412	699	319	293	291	371	515	568	615	992	626	728	-	--	-	-	-	-
Unigene0000371	1.0258	1.0326	0.4035	0.4211	0.1329	0	3.6011	1.4754	1.5452	0.4435	0	0.1196	9	9	3	3	1	0	27	12	13	4	0	1	-	--	-	-	-	-
Unigene0000372	0	0.2457	0.192	0.2004	0.2846	0	1.4281	1.0532	0.9333	0	0	0	0	3	2	2	3	0	15	12	11	0	0	0	-	--	-	-	-	-
Unigene0000373	0.2163	1.3791	0.1702	0	0.2522	0	0	0	0	0.2806	0	0	3	19	2	0	3	0	0	0	0	4	0	0	Fbxo47	F-box only protein 47 [Crassostrea gigas]	-	-	-	-
Unigene0000374	14.1268	52.0818	14.9311	11.633	10.1416	11.4792	45.3206	52.0736	33.0089	10.5707	13.5691	9.4019	1621	5937	1452	1084	998	1071	4444	5539	3632	1247	1348	1028	SCTR	PREDICTED: secretin receptor [Crassostrea gigas]	ko04080//Neuroactive ligand-receptor interaction//Signaling molecules and interaction//Environmental Information Processing	GO:0016020//membrane	-	-
Unigene0000375	0.3258	2.0223	0.6727	0.3009	0.2533	0.3005	0.8578	0.3514	0.5946	0.2641	0.1254	0.0855	12	74	21	9	8	9	27	12	21	10	4	3	-	--	-	-	-	-
Unigene0000376	0.0997	0.6023	0.2354	0	0	0	0	0.1076	0	7.6635	11.2888	8.3728	1	6	2	0	0	0	0	1	0	79	98	80	-	--	-	-	-	-
Unigene0000377	0.1124	0	0	0.1384	0.3933	2.074	0.1316	0.4851	0.2345	0.2187	0	0.118	1	0	0	1	3	15	1	4	2	2	0	1	-	--	-	-	-	-
Unigene0000378	0.5667	2.4855	0.3343	0.3988	0.4248	0.7966	0.2842	0.5677	0.1266	0.315	0.2338	0.4248	14	61	7	8	9	16	6	13	3	8	5	10	-	--	-	-	-	-
Unigene0000379	0.8053	7.1407	1.1764	1.9832	1.4755	3.0183	11.218	12.4924	4.0789	2.1633	2.2588	2.0523	21	185	26	42	33	64	250	302	102	58	51	51	-	PREDICTED: uncharacterized protein LOC106057014 [Biomphalaria glabrata]	-	-	-	-
Unigene0000380	0.1874	0.0943	0.3316	0	0.1092	0	0	0.2021	0	0.3645	1.0821	0.4916	2	1	3	0	1	0	0	2	0	4	10	5	-	--	-	-	-	-
Unigene0000381	0.3419	0.6884	0.4035	0	0.3987	0.1402	0.8002	1.2295	1.0697	0.4435	0.3949	0.2392	3	6	3	0	3	1	6	10	9	4	3	2	-	--	-	-	-	-
Unigene0000382	1.2537	2.1798	0	0	0	0.4205	0	1.8443	0.1189	0	0	0.2392	11	19	0	0	0	3	0	15	1	0	0	2	-	--	-	-	-	-
Unigene0000383	0	0	0.0588	0	0	0.0613	0	0	0.026	4.438	3.5421	4.2911	0	0	2	0	0	2	0	0	1	183	123	164	-	--	-	-	-	-
Unigene0000384	0.0736	0	0.0869	0.2719	0.0858	0.3621	0.0861	0	0.6141	0.358	0.085	0.309	1	0	1	3	1	4	1	0	8	5	1	4	-	--	-	-	-	-
Unigene0000385	1.1219	0.462	1.3238	0.1256	0.0595	0.439	0.4774	0.5501	0.2659	1.2401	0.4712	2.3012	22	9	22	2	1	7	8	10	5	25	8	43	-	--	-	-	-	-
Unigene0000386	4.0121	11.0422	4.2846	5.0969	2.576	4.3098	7.1613	6.9852	4.7931	5.2857	6.218	4.7701	158	432	143	163	87	138	241	255	181	214	212	179	-	--	-	-	-	-
Unigene0000387	0	0	0.1221	0	0	0	0	0	0	0	0	0	0	0	1	0	0	0	0	0	0	0	0	0	-	--	-	-	-	-
Unigene0000388	0	0	0	0	0	0	0.1322	0.2437	0.7067	0.1099	0	0.7111	0	0	0	0	0	0	1	2	6	1	0	6	-	--	-	-	-	-
Unigene0000389	0.4477	1.1265	1.9808	0.1378	0	0	0	0.2415	0.3501	0.3266	0.9049	0	4	10	15	1	0	0	0	2	3	3	7	0	-	--	-	-	-	-
Unigene0000390	13.9713	15.6006	12.3794	11.8192	10.2107	11.5745	20.1782	20.0582	21.1564	3.9709	5.9511	4.0553	1345	1492	1010	924	843	906	1660	1790	1953	393	496	372	ectD	PREDICTED: probable phytanoyl-CoA dioxygenase [Aplysia californica]	-	-	-	-
Unigene0000391	0.9646	1.3199	0.8003	0.928	0.6151	0.8527	2.2575	1.9348	3.0021	3.8117	3.708	4.0017	64	87	45	50	35	46	128	119	191	260	213	253	-	--	-	-	-	-
Unigene0000392	2.213	5.4615	2.7048	3.9689	4.9117	3.7477	12.2909	11.2189	11.4351	3.8928	4.6863	2.9338	642	1574	665	935	1222	884	3047	3017	3181	1161	1177	811	nkb-1	PREDICTED: sodium/potassium-transporting ATPase subunit beta [Crassostrea gigas]	-	-	-	-
Unigene0000393	0.4405	0.6968	0.4455	0.465	0.1468	0.6192	0.8101	0.8147	0.3938	0.7346	0.7996	2.0474	7	11	6	6	2	8	11	12	6	12	11	31	-	--	-	-	-	-
Unigene0000394	0.8828	3.1204	0.9321	1.3814	0.9598	1.4287	2.2138	2.5134	1.5229	0.3939	0.2837	0.3692	133	467	119	169	124	175	285	351	220	61	37	53	adck4	Chaperone activity of bc1 complex-like, mitochondrial [Crassostrea gigas]	-	-	-	-
Unigene0000395	0.0695	0.9091	0.4099	1.1977	0.324	0.2563	0.2439	0.2998	0.0725	1.4191	0.0802	0.5833	1	13	5	14	4	3	3	4	1	21	1	8	-	--	-	-	-	-
Unigene0000396	3.3576	3.8558	4.0734	1.5141	0.8823	1.5704	1.8262	1.7345	2.8604	0.414	1.2563	0.7941	71	81	73	26	16	27	33	34	58	9	23	16	-	PREDICTED: uncharacterized protein LOC105335753 [Crassostrea gigas]	-	-	-	-
Unigene0000397	1.6395	5.6111	1.3265	4.5569	1.7205	3.111	5.7008	6.2912	5.4223	1.777	0.4328	1.8435	70	238	48	158	63	108	208	249	222	78	16	75	TMEM178B	PREDICTED: claudin domain-containing protein 1-like [Octopus bimaculoides]	-	-	-	-
Unigene0000398	0.0552	2.4452	0.3257	0.068	0	0	0.3876	0	0.2303	0	0	0.0579	1	44	5	1	0	0	6	0	4	0	0	1	-	--	-	-	-	-
Unigene0000399	1.784	0	0.4784	0.1997	0.2837	0.8976	0.1898	0.3499	0.4228	0	0	0.5106	22	0	5	2	3	9	2	4	5	0	0	6	-	--	-	-	-	-
Unigene0000400	4.4579	3.6581	3.1605	3.4317	2.8214	2.7674	8.6761	8.5872	8.7432	6.7997	8.5311	5.7553	947	772	569	592	514	478	1575	1691	1781	1485	1569	1165	FMNL2	PREDICTED: formin-like protein CG32138 isoform X3 [Aplysia californica]	-	-	-	-
Unigene0000401	2.6397	6.4695	2.3022	1.06	1.539	0.6352	2.5518	2.3524	1.6756	1.3954	1.657	0.8431	46	112	34	15	23	9	38	38	28	25	25	14	-	--	-	-	-	-
Unigene0000402	0.1035	0	0.2442	0.2549	1.448	0.7636	0	0	0	0.2013	0.3586	0.2172	1	0	2	2	12	6	0	0	0	2	3	2	-	--	-	-	-	-
Unigene0000403	2.1046	2.1427	2.2369	1.5827	2.0794	1.1361	3.055	2.305	3.2168	2.4769	3.0247	2.2929	262	265	236	160	222	115	325	266	384	317	326	272	KRP95	Kinesin-II 95 kDa subunit [Crassostrea gigas]	-	-	-	-
Unigene0000404	2.1959	0.698	1.6365	0.1423	0.5391	0.2843	2.7049	2.7429	1.4463	2.3608	2.8034	2.5471	19	6	12	1	4	2	20	22	12	21	21	21	-	--	-	-	-	-
Unigene0000405	0.4684	0.1886	0.5527	0.2307	0.2185	0.3457	0.4385	0.7074	1.4655	0.3645	0	0	5	2	5	2	2	3	4	7	15	4	0	0	-	--	-	-	-	-
Unigene0000406	1.3747	2.5945	1.595	0.8605	0.6812	0.8453	1.9438	1.9649	1.7562	0.5794	0.2646	0.3727	120	225	118	61	51	60	145	159	147	52	20	31	DYNLT1	Dynein light chain Tctex-type 1, partial [Picoides pubescens]	-	-	-	-
Unigene0000407	2.7169	5.5167	2.0451	0.8652	0.7647	0.7489	0.1096	0.1516	0.1465	0	0.0541	0.0983	58	117	37	15	14	13	2	3	3	0	1	2	-	--	-	-	-	-
Unigene0000408	29.9323	43.1792	24.0432	1.7737	1.6796	3.0678	1.9733	1.857	2.4181	3.2806	3.2463	2.9864	852	1221	580	41	41	71	48	49	66	96	80	81	-	--	-	-	-	-
Unigene0000409	0.3246	1.7316	0.2872	0.2398	0.246	0.2395	0.6837	0.6127	0.1862	0.221	0.4874	0.1363	20	106	15	12	13	12	36	35	11	14	26	8	-	--	-	-	-	-
Unigene0000410	2.0228	3.0597	2.1288	1.5215	1.6829	1.3448	12.6671	13.246	11.893	0.5211	0.6441	0.5852	185	278	165	113	132	100	990	1123	1043	49	51	51	ccdc61	PREDICTED: coiled-coil domain-containing protein 61 isoform X2 [Crassostrea gigas]	-	-	-	-
Unigene0000411	4.3596	18.3566	5.0096	3.193	2.8241	3.0138	3.8679	4.2726	4.2196	4.0188	5.7596	4.1565	153	640	149	91	85	86	116	139	142	145	175	139	-	--	-	-	-	-
Unigene0000412	0	0.3531	0	0	0.1023	0	0.4105	0.8515	1.0061	0	0	0	0	4	0	0	1	0	4	9	11	0	0	0	-	PREDICTED: uncharacterized protein LOC105331989 [Crassostrea gigas]	-	-	-	-
Unigene0000413	86.9922	123.3513	86.353	123.2393	93.5881	139.9045	198.4082	203.4192	210.4368	106.2323	86.5356	104.5239	3257	4588	2740	3747	3005	4259	6348	7060	7555	4089	2805	3729	Ndufs8	PREDICTED: NADH-ubiquinone oxidoreductase subunit 8-like [Octopus bimaculoides]	ko00190//Oxidative phosphorylation//Energy metabolism//Metabolism	-	GO:0051536//iron-sulfur cluster binding;GO:0005488//binding;GO:0003824//catalytic activity;GO:0016491//oxidoreductase activity;GO:0051540//metal cluster binding	GO:0044710//single-organism metabolic process;GO:0008152//metabolic process;GO:0044699//single-organism process
Unigene0000414	0.7002	0.9566	0.5508	0.3901	0.4568	0.3691	2.9362	2.8236	2.9122	0.0162	0.1059	0.1225	84	114	56	38	47	36	301	314	335	2	11	14	XDH	PREDICTED: xanthine dehydrogenase/oxidase [Crassostrea gigas]	ko00230//Purine metabolism//Nucleotide metabolism//Metabolism;ko04146//Peroxisome//Transport and catabolism//Cellular Processes;ko00983//Drug metabolism - other enzymes//Xenobiotics biodegradation and metabolism//Metabolism;ko00232//Caffeine metabolism//Biosynthesis of other secondary metabolites//Metabolism	GO:0044424//intracellular part;GO:0005623//cell;GO:0044444//cytoplasmic part;GO:0005737//cytoplasm;GO:0044464//cell part;GO:0005622//intracellular	GO:0005488//binding;GO:0051536//iron-sulfur cluster binding;GO:0046914//transition metal ion binding;GO:0051540//metal cluster binding;GO:0050662//coenzyme binding;GO:0016614//oxidoreductase activity, acting on CH-OH group of donors;GO:1901363//heterocyclic compound binding;GO:0048037//cofactor binding;GO:0043167//ion binding;GO:0003824//catalytic activity;GO:0043169//cation binding;GO:0016725//o…	GO:0030856//regulation of epithelial cell differentiation;GO:0044281//small molecule metabolic process;GO:0006139//nucleobase-containing compound metabolic process;GO:0010646//regulation of cell communication;GO:0009966//regulation of signal transduction;GO:0006807//nitrogen compound metabolic process;GO:0009112//nucleobase metabolic process;GO:0050793//regulation of developmental process;GO:0044…
Unigene0000415	0	2.3711	0.1635	0	0	0	1.7025	0.8221	1.8062	0.6065	0.16	0	0	34	2	0	0	0	21	11	25	9	2	0	-	--	-	-	-	-
Unigene0000416	0.0913	2.2967	0.1077	0	0	0	0	0	0	0.2663	0.6325	0.1916	1	25	1	0	0	0	0	0	0	3	6	2	-	--	-	-	-	-
Unigene0000417	1.3089	4.405	0.9451	2.2854	1.1162	3.3157	4.8694	5.6059	3.219	0.114	0.3836	0.7381	67	224	41	95	49	138	213	266	158	6	17	36	TSSC1	PREDICTED: protein TSSC1-like [Octopus bimaculoides]	-	-	-	-
Unigene0000418	2.4344	10.8187	1.8641	2.7108	3.9862	3.8859	4.7884	4.1628	3.4841	0.2267	0.5983	0.6795	94	415	61	85	132	122	158	149	129	9	20	25	-	--	-	-	-	-
Unigene0000419	0.8499	1.7966	1.5043	0.8373	0.0991	0.5227	2.387	3.1173	2.3045	2.8935	1.6689	1.6947	10	21	15	8	1	5	24	34	26	35	17	19	-	--	-	-	-	-
Unigene0000420	1.4467	2.7694	1.3746	2.0627	1.6632	1.9134	4.354	4.6763	4.6477	8.0875	7.6307	6.0515	570	1084	459	660	562	613	1466	1708	1756	3276	2603	2272	Insr	insulin-like growth factor 1 receptor [Tegillarca granosa]	ko04068//FoxO signaling pathway//Signal transduction//Environmental Information Processing	-	GO:0004672//protein kinase activity;GO:0003824//catalytic activity;GO:0016773//phosphotransferase activity, alcohol group as acceptor;GO:0016301//kinase activity;GO:0016740//transferase activity;GO:0016772//transferase activity, transferring phosphorus-containing groups	GO:0016310//phosphorylation;GO:0009987//cellular process;GO:0006793//phosphorus metabolic process;GO:0008152//metabolic process;GO:0044237//cellular metabolic process;GO:0006796//phosphate-containing compound metabolic process
Unigene0000421	1.0567	1.9261	0.8088	0.3517	0.2997	0.2108	1.9718	2.4647	2.2636	1.2779	1.6824	1.7684	37	67	24	10	9	6	59	80	76	46	51	59	RAB1A	PREDICTED: ras-related protein Rab-1A [Limulus polyphemus]	-	-	-	-
Unigene0000422	8.8573	3.0601	6.7313	3.5586	5.5578	3.785	6.2364	5.2228	6.9668	2.0443	2.601	1.221	236	81	152	77	127	82	142	129	178	56	60	31	-	hypothetical protein CGI_10000539 [Crassostrea gigas]	-	-	-	-
Unigene0000423	0.53	0	0	0	0	0	0.5168	0.3812	0.0921	0	0	0.3708	6	0	0	0	0	0	5	4	1	0	0	4	-	--	-	-	-	-
Unigene0000424	0	0.4568	0.1339	0	0	0	0	0	0.1183	0.6621	0.131	0.5953	0	4	1	0	0	0	0	0	1	6	1	5	-	--	-	-	-	-
Unigene0000425	1.4578	2.1084	1.0677	1.4031	1.4068	0.9068	1.451	1.6269	2.0445	3.6673	3.4064	2.2509	87	125	54	68	72	44	74	90	117	225	176	128	-	--	-	-	-	-
Unigene0000426	0	0.3355	0	0.0821	0	0	0	0	0	1.1672	0.308	0.4897	0	5	0	1	0	0	0	0	0	18	4	7	-	--	-	-	-	-
Unigene0000427	0.109	1.8645	0.1286	0.0671	0	0.201	0.255	0.2938	0.1704	0.3179	0.1258	0.343	2	34	2	1	0	3	4	5	3	6	2	6	-	--	-	-	-	-
Unigene0000428	9.6501	25.5642	10.8083	9.1671	11.2881	12.6596	17.8888	19.256	12.9816	1.6687	2.0523	1.7897	945	2487	897	729	948	1008	1497	1748	1219	168	174	167	gelsolin	PREDICTED: gelsolin-like protein 2 [Aplysia californica]	-	-	-	-
Unigene0000429	0.2132	1.1804	0.1258	0	0	0	0.3743	0.115	0.1112	0.1037	0.1231	0	2	11	1	0	0	0	3	1	1	1	1	0	-	--	-	-	-	-
Unigene0000430	1.1504	1.6404	0.4525	0	0	0.4716	0	0	0	0	0	0	12	17	4	0	0	4	0	0	0	0	0	0	DNAH7	PREDICTED: dynein heavy chain 7, axonemal isoform X2 [Strongylocentrotus purpuratus]	-	-	-	-
Unigene0000431	0.7235	0.805	0.8537	0.2814	0.2442	0.1873	0.1782	0.1438	0.3574	0.1852	0.3739	0.1798	38	42	38	12	11	8	8	7	18	10	17	9	-	--	-	-	-	-
Unigene0000432	0	0.0568	0	0.0695	0	0	0	0	0	0	0.1954	0.0592	0	2	0	2	0	0	0	0	0	0	6	2	-	--	-	-	-	-
Unigene0000433	0.7143	0.5393	0.3161	0.7697	0.1041	0.2196	0.1045	0.0963	0.0931	0.1737	0	0	8	6	3	7	1	2	1	1	1	2	0	0	-	--	-	-	-	-
Unigene0000434	0.7358	1.4256	1.2603	0.7112	0.369	0.4184	3.1479	3.8237	3.8285	0.9081	0.8865	0.7888	93	179	135	73	40	43	340	448	464	118	97	95	ARID5B	PREDICTED: AT-rich interactive domain-containing protein 5B isoform X1 [Crassostrea gigas]	-	GO:0044428//nuclear part;GO:0044446//intracellular organelle part;GO:0031981//nuclear lumen;GO:0043226//organelle;GO:0005634//nucleus;GO:0043229//intracellular organelle;GO:0044464//cell part;GO:0044424//intracellular part;GO:0005623//cell;GO:0031974//membrane-enclosed lumen;GO:0044422//organelle part;GO:0043231//intracellular membrane-bounded organelle;GO:0070013//intracellular organelle lumen;G…	GO:0044212//transcription regulatory region DNA binding;GO:0000976//transcription regulatory region sequence-specific DNA binding;GO:0043565//sequence-specific DNA binding;GO:0005488//binding;GO:0000975//regulatory region DNA binding;GO:0001071//nucleic acid binding transcription factor activity;GO:0003676//nucleic acid binding;GO:1901363//heterocyclic compound binding;GO:0003677//DNA binding;GO:…	GO:0019222//regulation of metabolic process;GO:0060255//regulation of macromolecule metabolic process;GO:0044707//single-multicellular organism process;GO:0016043//cellular component organization;GO:0032502//developmental process;GO:1903506//regulation of nucleic acid-templated transcription;GO:0065009//regulation of molecular function;GO:0007275//multicellular organism development;GO:2001141//re…
Unigene0000435	0.094	0	0	1.5054	2.0835	1.3879	0	0	0	1.0977	0.7604	0.7895	1	0	0	13	19	12	0	0	0	12	7	8	-	--	-	-	-	-
Unigene0000436	0.6832	0.1375	0.8062	0.0841	0.1593	0.5042	0.9594	0.2948	0.7838	0.2658	0.6313	0.1434	10	2	10	1	2	6	12	4	11	4	8	2	-	--	-	-	-	-
Unigene0000437	1.3274	1.3257	1.3827	0.83	1.0036	0.88	5.5458	5.6606	5.7534	0.9684	1.102	0.6639	128	127	113	65	83	69	457	506	532	96	92	61	IRL4	p53-induced protein with a death, partial [Stegodyphus mimosarum]	-	-	-	-
Unigene0000438	0.7367	0.4238	0.7451	0	0	0	0.1232	0.2271	0.439	0.3071	1.3372	0.5523	7	4	6	0	0	0	1	2	4	3	11	5	-	--	-	-	-	-
Unigene0000439	0.8588	0.2593	0.4053	0.423	0.2003	0.3169	0	0	0	0	0.1984	0.2704	10	3	4	4	2	3	0	0	0	0	2	3	-	--	-	-	-	-
Unigene0000440	0.3045	1.2942	0.4392	0.1667	0.6312	0.4993	3.0091	4.6719	2.858	2.7974	1.8368	1.9529	9	38	11	4	16	12	76	128	81	85	47	55	-	PREDICTED: RING finger protein 207 [Crassostrea gigas]	-	-	-	-
Unigene0000441	0.1129	0.5684	0	0	0.2634	0.2778	0	0	0	1.5379	0.9131	0.8296	1	5	0	0	2	2	0	0	0	14	7	7	-	--	-	-	-	-
Unigene0000442	1.2035	0.9995	1.1361	0.1482	0.421	0.296	0.2817	0.2272	0.7845	0	0	0.0632	40	33	32	4	12	8	8	7	25	0	0	2	-	--	-	-	-	-
Unigene0000443	0	0.5335	0.2085	0	0.103	0.2173	1.3438	0.7623	0.6448	0	0	0	0	6	2	0	1	2	13	8	7	0	0	0	-	--	-	-	-	-
Unigene0000444	0.249	1.6709	0.0979	0.1022	0.3871	0.2041	0.1942	0.0895	0	0	0	0	3	20	1	1	4	2	2	1	0	0	0	0	-	--	-	-	-	-
Unigene0000445	15.8723	24.5098	14.4683	12.4574	12.1215	15.1448	32.0243	30.3875	28.1756	5.4121	3.8681	3.9355	910	1396	703	580	596	706	1569	1615	1549	319	192	215	Atg12	PREDICTED: ubiquitin-like protein ATG12 [Crassostrea gigas]	ko04068//FoxO signaling pathway//Signal transduction//Environmental Information Processing;ko04140//Regulation of autophagy//Transport and catabolism//Cellular Processes	-	-	-
Unigene0000446	1.7577	1.1058	2.4813	2.7055	2.4155	2.4705	2.8281	3.0812	4.6479	0.8548	1.1601	0.527	56	35	67	70	66	64	77	91	142	28	32	16	-	--	-	-	-	-
Unigene0000447	5.7442	7.3105	5.3964	2.1175	2.709	2.6999	7.3212	8.4068	8.3941	0.694	0.3592	0.384	314	397	250	94	127	120	342	426	440	39	17	20	-	--	-	-	-	-
Unigene0000448	1.6984	2.0302	1.1273	0	0.2475	0	0	0	0.3321	0.2065	0	0	16	19	9	0	2	0	0	0	3	2	0	0	-	--	-	-	-	-
Unigene0000449	0	0.1504	0	0	0	0	0.3498	0	0.3117	0.9449	0.8631	0.6273	0	2	0	0	0	0	4	0	4	13	10	8	-	--	-	-	-	-
Unigene0000450	2.9534	3.4942	2.3122	7.739	7.4588	8.4524	4.7992	5.4962	6.3059	9.6529	6.1112	10.7231	211	248	140	449	457	491	293	364	432	709	378	730	RCBTB1	PREDICTED: RCC1 and BTB domain-containing protein 1 [Crassostrea gigas]	-	-	-	-
Unigene0000451	1.1242	0.7921	1.0612	0.1384	0.5244	0.4148	1.184	1.0915	1.6414	1.0935	0.7791	0.3539	10	7	8	1	4	3	9	9	14	10	6	3	-	--	-	-	-	-
Unigene0000452	7.1108	14.1371	6.5607	10.3248	10.3321	10.6117	9.9542	12.271	8.4782	5.7316	6.7165	4.4635	642	1268	502	757	800	779	768	1027	734	532	525	384	nsmce1	PREDICTED: non-structural maintenance of chromosomes element 1 homolog [Crassostrea gigas]	-	GO:0005622//intracellular;GO:0005623//cell;GO:0043226//organelle;GO:0043229//intracellular organelle;GO:0044424//intracellular part;GO:0044464//cell part	-	GO:0009987//cellular process;GO:0050896//response to stimulus;GO:0044260//cellular macromolecule metabolic process;GO:0008152//metabolic process;GO:0033554//cellular response to stress;GO:0006950//response to stress;GO:0006974//cellular response to DNA damage stimulus;GO:0051716//cellular response to stimulus;GO:0043170//macromolecule metabolic process;GO:0071704//organic substance metabolic proc…
Unigene0000453	0.2238	0.2253	1.5846	0.2756	0	0	0.131	0	0.2334	0	0.3878	0	2	2	12	2	0	0	1	0	2	0	3	0	-	--	-	-	-	-
Unigene0000454	0	0.9716	0.2135	0	0.0703	0	0.0706	0.3905	0.1258	0.4694	0.7664	0.823	0	16	3	0	1	0	1	6	2	8	11	13	-	--	-	-	-	-
Unigene0000455	1.0794	2.6536	0.8573	2.3133	1.779	1.736	1.7125	1.6123	1.3421	2.4027	2.6254	1.6992	104	254	70	181	147	136	141	144	124	238	219	156	Pgap2	PREDICTED: post-GPI attachment to proteins factor 2-like isoform X2 [Aplysia californica]	-	-	-	-
Unigene0000456	0.2371	0.3182	0.373	0	0	0	0	0	0	1.1529	2.0079	0.5805	3	4	4	0	0	0	0	0	0	15	22	7	-	--	-	-	-	-
Unigene0000457	0.6608	0.3801	0.4455	0.5812	0.2201	0.6966	0.2209	0.2037	0.886	0.0918	0.2181	0	7	4	4	5	2	6	2	2	9	1	2	0	-	--	-	-	-	-
Unigene0000458	0.7226	0.6613	0.0775	0.5258	0.3064	0.1616	3.1902	2.3031	1.5071	0.0639	0.0759	0.3447	22	20	2	13	8	4	83	65	44	2	2	10	C2CD3	C2 domain-containing protein 3 [Crassostrea gigas]	-	-	-	-
Unigene0000459	11.1738	9.0343	11.9025	5.0114	4.8503	4.2461	9.5321	10.1951	11.8002	3.921	5.0274	4.2236	1738	1396	1569	633	647	537	1267	1470	1760	627	677	626	Son	PREDICTED: protein SON-like [Aplysia californica]	-	-	-	-
Unigene0000460	0.3121	0.9424	0.0921	0.3843	0	0.4798	0.6391	1.2625	0.2441	0	0.0901	0	4	12	1	4	0	5	7	15	3	0	1	0	-	--	-	-	-	-
Unigene0000461	0	1.2545	0.1131	0.4722	0.1118	0	0.3365	0.4137	0.1999	0	0	0.2012	0	13	1	4	1	0	3	4	2	0	0	2	PMS1	PREDICTED: PMS1 protein homolog 1 isoform X3 [Crassostrea gigas]	-	-	-	-
Unigene0000462	0.1488	2.3211	0.7022	0.1832	0.1301	0.183	0.3482	0.4815	0.1164	0.1085	0.3007	0.1561	4	62	16	4	3	4	8	12	3	3	7	4	-	--	-	-	-	-
Unigene0000463	0.1764	0.6393	0.1665	2.3896	1.2754	2.3866	0.0826	0.0761	0	0.4118	0.2445	0.8146	5	18	4	55	31	55	2	2	0	12	6	22	-	--	-	-	-	-
Unigene0000464	0.1389	0.7693	0	0	0.081	0.4272	0	0.0749	0	0.7433	0.1605	0.5833	2	11	0	0	1	5	0	1	0	11	2	8	-	--	-	-	-	-
Unigene0000465	0	0	0	0	0	0	0.8487	1.2519	1.5128	0	0	0	0	0	0	0	0	0	10	16	20	0	0	0	-	--	-	-	-	-
Unigene0000466	0.3388	0.5684	0.2665	0	0	0	0.3965	0.4873	0.3533	0.6591	0.1304	0.7111	3	5	2	0	0	0	3	4	3	6	1	6	-	--	-	-	-	-
Unigene0000467	0.4216	2.169	0.2764	0.2884	0.1092	0.2881	1.9733	2.2234	0.6839	0.2734	0.0541	0.4916	9	46	5	5	2	5	36	44	14	6	1	10	At2g47250	ATP-dependent RNA helicase, partial [Biston betularia]	ko03040//Spliceosome//Transcription//Genetic Information Processing	GO:0043227//membrane-bounded organelle;GO:0043231//intracellular membrane-bounded organelle;GO:0043229//intracellular organelle;GO:0044424//intracellular part;GO:0043226//organelle;GO:0005623//cell;GO:0044464//cell part;GO:0005622//intracellular	GO:0042623//ATPase activity, coupled;GO:0016817//hydrolase activity, acting on acid anhydrides;GO:0097367//carbohydrate derivative binding;GO:0016887//ATPase activity;GO:0017111//nucleoside-triphosphatase activity;GO:0097159//organic cyclic compound binding;GO:0001883//purine nucleoside binding;GO:0016787//hydrolase activity;GO:0001882//nucleoside binding;GO:0032549//ribonucleoside binding;GO:001…	GO:0006396//RNA processing;GO:0008152//metabolic process;GO:0044237//cellular metabolic process;GO:0044260//cellular macromolecule metabolic process;GO:0010467//gene expression;GO:0043170//macromolecule metabolic process;GO:1901360//organic cyclic compound metabolic process;GO:0044238//primary metabolic process;GO:0006139//nucleobase-containing compound metabolic process;GO:0009987//cellular proc…
Unigene0000468	0	0.7605	0.4692	0.1469	0.1391	0.2445	0	0	0	0	0	0.2504	0	19	10	3	3	5	0	0	0	0	0	6	-	--	-	-	-	-
Unigene0000469	2.1435	3.4143	1.1118	0.8122	0.6317	1.0429	0.4962	0.4574	0.8352	0.8248	0.789	0.791	91	144	40	28	23	36	18	18	34	36	29	32	-	--	-	-	-	-
Unigene0000470	0.4246	0.8548	0	0.1307	0	0	0.1242	0.5725	0.2214	0	0	0	4	8	0	1	0	0	1	5	2	0	0	0	-	PREDICTED: kelch domain-containing protein 10 [Crassostrea gigas]	-	-	-	-
Unigene0000471	0.1156	1.9777	0.4091	0	0	0	0.9467	1.2468	0.1205	0	0	0	1	17	3	0	0	0	7	10	1	0	0	0	-	--	-	-	-	-
Unigene0000472	0	1.62	0	4.0678	2.0741	9.1672	0	0	0	0.5767	0.587	0.3556	0	19	0	39	21	88	0	0	0	7	6	4	-	--	-	-	-	-
Unigene0000473	0.0729	0.7333	0.2149	0.0897	0	0.1792	3.2395	3.7329	2.2412	0.248	0.4207	0.344	2	20	5	2	0	4	76	95	59	7	10	9	ndc1	PREDICTED: nucleoporin NDC1 [Crassostrea gigas]	ko03013//RNA transport//Translation//Genetic Information Processing	-	-	-
Unigene0000474	0.2179	1.2064	0.3857	0.4025	0.6352	0.402	0	0.2351	0.3409	0.106	0.1258	0.343	2	11	3	3	5	3	0	2	3	1	1	3	-	--	-	-	-	-
Unigene0000475	0.4055	1.2697	0.2126	0.7767	0.6304	0.3324	3.0049	4.2767	1.6913	0.8764	0.5724	0.8983	9	28	4	14	12	6	57	88	36	20	11	19	-	PREDICTED: stress protein DDR48-like [Saccoglossus kowalevskii]	-	-	-	-
Unigene0000476	0	0	0	0	0	0	0.739	0.8515	0.0549	0	0	0	0	0	0	0	0	0	12	15	1	0	0	0	-	--	-	-	-	-
Unigene0000477	0.4947	0.6639	0.2918	0.8122	0.1923	0.7098	1.0612	0.8894	1.4616	0	0	0.0865	6	8	3	8	2	7	11	10	17	0	0	1	-	--	-	-	-	-
Unigene0000478	1.273	1.9221	1.2875	1.4556	1.8025	0.671	6.1715	5.4931	6.8275	2.9187	2.3106	2.0994	14	21	12	13	17	6	58	56	72	33	22	22	-	--	-	-	-	-
Unigene0000479	6.7131	8.9949	6.3137	7.4113	7.0544	6.8619	11.7416	10.1956	11.8098	6.2639	8.137	5.5824	1498	1994	1194	1343	1350	1245	2239	2109	2527	1437	1572	1187	ZNF484	PREDICTED: zinc finger protein 91 [Crassostrea gigas]	-	-	-	-
Unigene0000480	1.354	0.1817	0.6391	0	0	0	0.5281	0.779	0.3765	0.3512	0.1043	0.1895	15	2	6	0	0	0	5	8	4	4	1	2	-	--	-	-	-	-
Unigene0000481	39.5841	28.553	36.6251	42.696	37.3456	38.282	63.5303	62.485	75.5598	48.6238	54.7852	47.245	1362	976	1068	1193	1102	1071	1868	1993	2493	1720	1632	1549	RHO	PREDICTED: LOW QUALITY PROTEIN: ras-like GTP-binding protein RHO [Biomphalaria glabrata]	ko04144//Endocytosis//Transport and catabolism//Cellular Processes;ko04310//Wnt signaling pathway//Signal transduction//Environmental Information Processing;ko04350//TGF-beta signaling pathway//Signal transduction//Environmental Information Processing	GO:0044464//cell part;GO:0005623//cell;GO:0016020//membrane	GO:0001882//nucleoside binding;GO:1901363//heterocyclic compound binding;GO:0032550//purine ribonucleoside binding;GO:0097159//organic cyclic compound binding;GO:0097367//carbohydrate derivative binding;GO:0032549//ribonucleoside binding;GO:0036094//small molecule binding;GO:0001883//purine nucleoside binding;GO:0005488//binding	GO:0065007//biological regulation;GO:0051716//cellular response to stimulus;GO:0007165//signal transduction;GO:0050794//regulation of cellular process;GO:0044699//single-organism process;GO:0050789//regulation of biological process;GO:0009987//cellular process;GO:0035556//intracellular signal transduction;GO:0044700//single organism signaling;GO:0044763//single-organism cellular process;GO:002305…
Unigene0000482	0	0	0.1237	0	0.1222	0.1289	0.2453	0.2261	0.1093	0.7136	1.3315	0.3299	0	0	1	0	1	1	2	2	1	7	11	3	-	--	-	-	-	-
Unigene0000483	0.0783	0.7485	0.4618	0.1446	0.1825	0	1.786	2.0264	1.4284	0	0.0904	0	2	19	10	3	4	0	39	48	35	0	2	0	-	T-cell surface glycoprotein CD1e, membrane-associated [Myotis brandtii]	-	-	-	-
Unigene0000484	2945.3903	2160.4177	3097.3999	3476.9451	3884.7557	3476.4184	2639.0513	2867.8996	2653.7856	2803.9925	3536.5145	2856.8076	129449	94327	115369	124094	146422	124230	99116	116841	111840	126694	134565	119640	RPLP0	PREDICTED: 60S acidic ribosomal protein P0 [Crassostrea gigas]	ko03010//Ribosome//Translation//Genetic Information Processing	GO:0032991//macromolecular complex;GO:0044424//intracellular part;GO:1990904//ribonucleoprotein complex;GO:0030529//intracellular ribonucleoprotein complex;GO:0005622//intracellular;GO:0044464//cell part;GO:0005623//cell	-	GO:0009987//cellular process;GO:0044085//cellular component biogenesis;GO:0044237//cellular metabolic process;GO:0043170//macromolecule metabolic process;GO:0009058//biosynthetic process;GO:0022613//ribonucleoprotein complex biogenesis;GO:0071704//organic substance metabolic process;GO:0008152//metabolic process;GO:0044249//cellular biosynthetic process;GO:1901576//organic substance biosynthetic …
Unigene0000485	1.1047	8.0928	1.3759	0.4534	0.5009	0.151	0.5745	0.1986	0.832	0.8357	0.5671	0	18	131	19	6	7	2	8	3	13	14	8	0	-	--	-	-	-	-
Unigene0000486	0	0	0	0	0	0.0584	0	0	0.0495	2.2164	2.9061	2.491	0	0	0	0	0	1	0	0	1	48	53	50	-	--	-	-	-	-
Unigene0000487	2.979	6.8226	3.3244	4.8485	2.3831	4.4023	2.4051	2.404	2.6732	1.8532	1.5471	1.4056	258	587	244	341	177	310	178	193	222	165	116	116	-	--	-	-	-	-
Unigene0000488	2.4895	13.7646	2.565	1.2107	1.1675	0.954	1.14	1.625	1.5897	2.0618	2.1045	1.6566	276	1516	241	109	111	86	108	167	169	235	202	175	-	--	-	-	-	-
Unigene0000489	1.66	3.4683	1.9917	1.1509	1.407	1.2267	1.6242	1.55	2.0658	3.806	4.6646	3.0889	238	494	242	134	173	143	199	206	284	561	579	422	-	--	-	-	-	-
Unigene0000490	1.7755	5.7772	2.5335	0.9152	0.9148	1.4727	7.7792	7.394	5.7269	1.0442	1.0015	0.7366	43	139	52	18	19	29	161	166	133	26	21	17	-	--	-	-	-	-
Unigene0000491	0.3591	0.6266	0.3108	1.0319	0.4188	0.6478	1.4009	1.9113	1.8976	0.2329	0.2765	0.2764	15	26	11	35	15	22	50	74	76	10	10	11	Tpcn1	PREDICTED: two pore calcium channel protein 1 [Crassostrea gigas]	-	-	-	GO:0044763//single-organism cellular process;GO:0044699//single-organism process;GO:0006810//transport;GO:1902578//single-organism localization;GO:0009987//cellular process;GO:0051179//localization;GO:0055085//transmembrane transport;GO:0044765//single-organism transport;GO:0006811//ion transport;GO:0051234//establishment of localization
Unigene0000492	0.4105	0.5165	0.2422	0	0.8377	0.2524	0.1201	1.2178	0.214	0.1996	0.8298	0.2154	4	5	2	0	7	2	1	11	2	2	7	2	-	--	-	-	-	-
Unigene0000493	0	0	0	0	0	0	0	0	0.2263	0	0	0	0	0	0	0	0	0	0	0	2	0	0	0	-	--	-	-	-	-
Unigene0000494	0.687	1.6136	0.1351	0	0	0.1408	0.536	0	0.3582	0.4455	0.1323	0.3605	6	14	1	0	0	1	4	0	3	4	1	3	-	--	-	-	-	-
Unigene0000495	0.5931	1.1941	0.14	0	0	0	0.6941	0.7038	0.1237	0.1731	0.274	0.1245	10	20	2	0	0	0	10	11	2	3	4	2	-	--	-	-	-	-
Unigene0000496	1.4288	2.5293	2.5579	2.3055	2.9874	3.6962	1.9602	2.0197	1.2331	0.7188	0.2276	0.879	29	51	44	38	52	61	34	38	24	15	4	17	-	--	-	-	-	-
Unigene0000497	0.4869	1.0782	0.2298	0	0	0	0	0.105	0	0	0	0	5	11	2	0	0	0	0	1	0	0	0	0	-	--	-	-	-	-
Unigene0000498	0.1048	0.3165	0.2473	0.1291	0.2444	0.1289	0.1226	0.2261	0.4372	0	0.8473	0.3299	1	3	2	1	2	1	1	2	4	0	7	3	-	--	-	-	-	-
Unigene0000499	0.5561	5.0376	0.4564	0.3573	0.1973	0	0.481	0.4695	0.5547	0.1176	0.1117	0	23	207	16	12	7	0	17	18	22	5	4	0	-	--	-	-	-	-
Unigene0000500	0.3957	3.1867	0	0.6497	0.5383	0.4056	0.6174	0.2134	0.2063	0.5132	0.6094	0.4153	6	48	0	8	7	5	8	3	3	8	8	6	-	--	-	-	-	-
Unigene0000501	2.4944	2.7127	2.9827	2.0158	1.8958	1.0957	9.0046	9.7185	9.2208	19.2048	25.1847	17.261	224	242	227	147	146	80	691	809	794	1773	1958	1477	NCL	PREDICTED: nucleolin-like [Aplysia californica]	-	GO:0043226//organelle;GO:0005622//intracellular;GO:0044464//cell part;GO:0044424//intracellular part;GO:0005623//cell	GO:0005488//binding	-
Unigene0000502	0.1773	0.2677	0.2092	0.3275	0.5168	1.0903	0.3112	0.5738	0.2773	0.4311	0.512	0.5582	2	3	2	3	5	10	3	6	3	5	5	6	-	--	-	-	-	-
Unigene0000503	0.5325	1.6883	0.4712	0.3278	0.4346	0.3602	2.8662	3.7049	2.7209	1.6315	1.1378	1.2014	20	63	15	10	14	11	92	129	98	63	37	43	Gstcd	PREDICTED: glutathione S-transferase C-terminal domain-containing protein [Crassostrea gigas]	-	-	-	-
Unigene0000504	0.5621	0.8173	0.2211	0.1538	0.0728	0.2304	0.1462	0	0.5211	0	0.2886	0.5244	9	13	3	2	1	3	2	0	8	0	4	8	-	PREDICTED: uncharacterized protein LOC102806254 [Saccoglossus kowalevskii]	-	-	-	-
Unigene0000505	5.6253	2.2463	5.705	3.1487	2.4394	2.7445	0.0544	0.2508	0.2424	0.1809	0.3222	0.0976	121	48	104	55	45	48	1	5	5	4	6	2	-	--	-	-	-	-
Unigene0000506	1.1141	2.7674	1.1322	0.7435	0.2808	0.5746	2.2163	3.3884	2.5898	0.3496	0.2283	0.2678	310	765	267	168	67	130	527	874	691	100	55	71	Mylk	PREDICTED: titin-like [Aplysia californica]	-	-	-	-
Unigene0000507	0.757	2.5757	0.7475	0.7092	0.4221	0.425	1.8775	2.0769	1.124	0.5922	0.8933	0.3799	92	311	77	70	44	42	195	234	131	74	94	44	TY3B-G	Transposon Ty3-G Gag-Pol polyprotein [Exaiptasia pallida]	-	-	-	-
Unigene0000508	0.2751	1.6062	0.2272	0.4743	0.7699	0.609	1.9316	2.493	1.4058	0.6155	0.6038	0.7218	10	58	7	14	24	18	60	84	49	23	19	25	-	--	-	-	-	-
Unigene0000509	0.0542	1.1725	0.2877	0.2002	0.1579	0.2332	0.5072	0.8767	0.6215	0.3952	0.0626	0.6254	2	43	9	6	5	7	16	30	22	15	2	22	-	--	-	-	-	-
Unigene0000510	5.3507	8.8787	7.3784	16.5897	20.7478	17.3194	12.3592	12.4492	12.0349	17.1592	21.7119	15.6988	421	694	492	1060	1400	1108	831	908	908	1388	1479	1177	-	--	-	-	-	-
Unigene0000511	0.1917	0.193	0.1131	0.5902	0.7825	1.4148	0	0.1034	0	0.0932	0.3322	0	2	2	1	5	7	12	0	1	0	1	3	0	-	--	-	-	-	-
Unigene0000512	1.2607	2.2709	1.8594	0.3881	0.6383	0.9385	6.1922	4.9568	5.1032	5.4214	4.1577	5.7796	76	136	95	19	33	46	319	277	295	336	217	332	Hs3st5	PREDICTED: heparan sulfate glucosamine 3-O-sulfotransferase 5 [Nanorana parkeri]	ko00534//Glycosaminoglycan biosynthesis - heparan sulfate / heparin//Glycan biosynthesis and metabolism//Metabolism	-	GO:0003824//catalytic activity;GO:0008146//sulfotransferase activity;GO:0016782//transferase activity, transferring sulfur-containing groups;GO:0016740//transferase activity	GO:0065007//biological regulation;GO:0071704//organic substance metabolic process;GO:0044260//cellular macromolecule metabolic process;GO:0006790//sulfur compound metabolic process;GO:0050789//regulation of biological process;GO:0008152//metabolic process;GO:0043170//macromolecule metabolic process;GO:0044237//cellular metabolic process;GO:0044238//primary metabolic process;GO:0044699//single-org…
Unigene0000513	2.0746	0.1958	1.071	3.6723	5.1405	3.0697	1.5932	1.1889	1.2846	2.1756	4.1934	1.973	64	6	28	92	136	77	42	34	38	69	112	58	Stat2	PREDICTED: extensin-2-like [Dasypus novemcinctus]	ko04330//Notch signaling pathway//Signal transduction//Environmental Information Processing;ko04320//Dorso-ventral axis formation//Development//Organismal Systems	-	-	-
Unigene0000514	0.5712	0.4025	0.5392	0.2814	0.3996	0.281	0.2005	0.2465	0.1191	0.3889	0.3959	0.2398	10	7	8	4	6	4	3	4	2	7	6	4	-	PREDICTED: extensin-2-like [Dasypus novemcinctus]	-	-	-	-
Unigene0000515	0.9248	2.5006	0.7488	0.6475	0.74	0.8251	2.5887	2.7581	1.6641	0.4233	0.6493	0.3425	51	137	35	29	35	37	122	141	88	24	31	18	-	--	-	-	-	-
Unigene0000516	3.6251	1.4714	2.3112	0.072	0.0341	0	0.0684	0.0315	0	0.0569	0.2026	0	124	50	67	2	1	0	2	1	0	2	6	0	-	--	-	-	-	-
Unigene0000517	0	0.6888	0	0	0	0	0.2288	0.1055	0.6117	0.4754	0.3387	0.1026	0	7	0	0	0	0	2	1	6	5	3	1	-	--	-	-	-	-
Unigene0000518	0.2011	0.506	0.1186	0	0.2345	0	0	0.7592	0.2097	0.0978	0	0	2	5	1	0	2	0	0	7	2	1	0	0	-	--	-	-	-	-
Unigene0000519	0.3198	0.4292	2.2642	0	0	0.1311	0	0.345	0	0	0.2463	0	3	4	18	0	0	1	0	3	0	0	2	0	-	--	-	-	-	-
Unigene0000520	0.0827	0.6661	0.0976	0.5093	0.4823	1.0173	0.1936	0	0	0.8046	0.0955	0.3472	1	8	1	5	5	10	2	0	0	10	1	4	-	--	-	-	-	-
Unigene0000521	1.1778	2.8386	1.7812	0.6945	0.3868	0.4284	3.2805	3.1673	2.9235	0.5486	0.2491	0.5222	71	170	91	34	20	21	169	177	169	34	13	30	-	--	-	-	-	-
Unigene0000522	0.7303	3.32	0.783	2.8044	2.4266	2.8347	4.0066	4.5661	3.5133	0.6225	0.5488	0.3214	186	840	169	580	530	587	872	1078	858	163	121	78	epg5	PREDICTED: ectopic P granules protein 5 homolog [Crassostrea gigas]	-	-	-	-
Unigene0000523	0.1805	0.9995	0.213	0.1112	0.421	0	0	0.0974	0.7531	0.5268	0	0.0947	2	11	2	1	4	0	0	1	8	6	0	1	-	--	-	-	-	-
Unigene0000524	0.2019	0.3049	0.1191	0	0.1177	0	0.3544	0.4356	0.1053	0.5892	0	0	2	3	1	0	1	0	3	4	1	6	0	0	-	--	-	-	-	-
Unigene0000525	2.3407	7.2923	2.3418	0.4932	0.3321	0.4816	2.1662	2.8226	1.8748	0.1039	0.1234	0.1868	263	814	223	45	32	44	208	294	202	12	12	20	-	--	-	-	-	-
Unigene0000526	1.2793	0.8585	0.8805	0.2626	0.2486	0.1311	0.1248	0	0.1112	0.7259	1.1082	0.2238	12	8	7	2	2	1	1	0	1	7	9	2	-	--	-	-	-	-
Unigene0000527	0.337	2.2386	0.3976	0.0415	0.275	0.1243	0	0.1454	0.3163	0.5244	1.0119	0.5304	10	66	10	1	7	3	0	4	9	16	26	15	-	--	-	-	-	-
Unigene0000528	3.1574	0.9535	2.4837	0.5184	0	0.7766	0.4926	0.3406	0.439	0	0	0	30	9	20	4	0	6	4	3	4	0	0	0	-	--	-	-	-	-
Unigene0000529	1.5297	2.2262	1.1453	1.3995	1.0817	1.2769	2.473	2.8695	2.2615	0.8007	0.6457	0.9026	249	360	158	185	151	169	344	433	353	134	91	140	DNAJC13	PREDICTED: dnaJ homolog subfamily C member 13-like isoform X5 [Crassostrea gigas]	-	-	-	-
Unigene0000530	0.6595	2.0913	0.7004	0.4061	0.3845	0.4056	0.6946	0.1423	0.3095	0.1283	0.1905	0	20	63	18	10	10	10	18	4	9	4	5	0	-	--	-	-	-	-
Unigene0000531	1.0661	0.5366	0.7547	0	0	0	0.2495	0.23	0	0	0	0	10	5	6	0	0	0	2	2	0	0	0	0	-	--	-	-	-	-
Unigene0000532	0.5574	0.0701	0	0.5148	0.1625	0.1714	0.0815	0.1503	0.1453	0.2711	0.4828	0.7311	8	1	0	6	2	2	1	2	2	4	6	10	-	--	-	-	-	-
Unigene0000533	0.9513	0.766	0.1122	0.3514	0	0	0.2226	0	0.2976	0	0	0	10	8	1	3	0	0	2	0	3	0	0	0	-	--	-	-	-	-
Unigene0000534	0	0	0	0	0	0	2.9651	8.9134	1.3212	2.3575	1.9724	1.1562	0	0	0	0	0	0	46	150	23	44	31	20	-	--	-	-	-	-
Unigene0000535	4.5263	4.792	4.6905	5.0053	4.4625	4.639	9.6421	8.6917	9.5304	18.271	19.9495	15.5771	1314	1382	1154	1180	1111	1095	2392	2339	2653	5453	5014	4309	mep-1	PREDICTED: MOG interacting and ectopic P-granules protein 1 [Crassostrea gigas]	-	-	-	-
Unigene0000536	0.1611	2.1085	0.7605	0	0	0.0991	0.4714	0.0869	0.5041	0.2351	0	0.1691	2	26	8	0	0	1	5	1	6	3	0	2	-	--	-	-	-	-
Unigene0000537	0	0	0	0.1824	0.0863	0.2732	0	0	0	0.5762	0.5987	0.7771	0	0	0	2	1	3	0	0	0	8	7	10	-	--	-	-	-	-
Unigene0000538	2.5975	2.298	2.7984	3.5562	3.0006	3.1252	3.7476	3.2024	3.9539	0.2903	0.1025	0.2709	322	283	294	358	319	315	397	368	470	37	11	32	CCDC170	PREDICTED: coiled-coil domain-containing protein 170 [Crassostrea gigas]	-	-	-	-
Unigene0000539	0.9203	7.6425	1.6288	3.5414	2.6827	2.9711	0	0	0	0	0	0	8	66	12	25	20	21	0	0	0	0	0	0	-	--	-	-	-	-
Unigene0000540	0.2044	2.0575	0.804	0.2517	0.3178	0.838	0	0.0735	0	0.0663	0	0	3	30	10	3	4	10	0	1	0	1	0	0	-	--	-	-	-	-
Unigene0000541	0.4894	2.4962	0.5005	0.1205	0.1902	0.2006	2.0237	2.6047	1.191	1.4282	1.3945	1.0273	15	76	13	3	5	5	53	74	35	45	37	30	-	--	-	-	-	-
Unigene0000542	0.3776	0.7602	0.3342	0.465	0	0	0.2209	0.1018	0.1969	0.2755	0.3271	0	4	8	3	4	0	0	2	1	2	3	3	0	-	--	-	-	-	-
Unigene0000543	2.9193	17.2232	2.8705	2.2967	1.7966	2.593	4.46	3.9365	5.5814	0	0.562	0.3404	36	211	30	23	19	26	47	45	66	0	6	4	-	--	-	-	-	-
Unigene0000544	0.0957	1.3002	0.1693	0.1767	0	0.2942	0.056	0.1548	0.2993	0	0.1105	0.2008	2	27	3	3	0	5	1	3	6	0	2	4	-	--	-	-	-	-
Unigene0000545	0	0.1439	0	0.176	0	0	0.0836	0.1542	0	0	0	0	0	2	0	2	0	0	1	2	0	0	0	0	-	--	-	-	-	-
Unigene0000546	0.5013	0.3364	0	0	0.2923	0	0.4889	0.2704	0.1743	0.2438	0.4826	0.5261	6	4	0	0	3	0	5	3	2	3	5	6	-	--	-	-	-	-
Unigene0000547	0.4775	0.6729	1.4648	0.2352	0.2227	0.4698	0.2235	0.309	0.2988	0	0	0	5	7	13	2	2	4	2	3	3	0	0	0	-	--	-	-	-	-
Unigene0000548	4.6159	2.8433	2.2762	12.8951	10.7646	10.6761	0.5643	1.1891	0.6466	26.671	29.9999	20.6779	67	41	28	152	134	126	7	16	9	398	377	286	-	--	-	-	-	-
Unigene0000549	12.5988	10.8106	14.298	4.5787	4.413	4.1034	23.2704	20.7179	25.2042	4.4724	3.8921	4.8776	759	647	730	224	228	201	1198	1157	1456	277	203	280	bysl	PREDICTED: bystin-like [Lingula anatina]	-	-	-	-
Unigene0000550	0.1881	0.3786	0	0	0	0	0.6603	1.7246	0.0981	0	0	0	2	4	0	0	0	0	6	17	1	0	0	0	Oscp1	PREDICTED: protein OSCP1 isoform X3 [Crassostrea gigas]	-	GO:0016020//membrane	-	GO:0010638//positive regulation of organelle organization;GO:0048522//positive regulation of cellular process;GO:0010821//regulation of mitochondrion organization;GO:0065007//biological regulation;GO:0010822//positive regulation of mitochondrion organization;GO:0051128//regulation of cellular component organization;GO:0050789//regulation of biological process;GO:0050794//regulation of cellular pr…
Unigene0000551	0.1255	0.1264	0.2963	0	0	0	0.2938	0.8126	0.5892	0.1832	0.145	0.3294	2	2	4	0	0	0	4	12	9	3	2	5	Caskin1	PREDICTED: caskin-2 isoform X2 [Crassostrea gigas]	-	-	-	-
Unigene0000552	0	0	0	0.1397	0.2646	0	0.1328	0	0.5916	0.9932	2.0967	1.0716	0	0	0	1	2	0	1	0	5	9	16	9	-	--	-	-	-	-
Unigene0000553	3.5448	3.0381	3.1072	1.5964	1.181	1.5944	6.3526	7.4295	7.3513	0.8866	0.8891	1.318	175	149	130	64	50	64	268	340	348	45	38	62	NAPEPLD	PREDICTED: N-acyl-phosphatidylethanolamine-hydrolyzing phospholipase D-like isoform X2 [Aplysia californica]	-	-	-	-
Unigene0000554	0.1199	0.9053	0.283	0	0.2797	0.1475	4.4203	3.7191	2.4699	0.175	0.7964	0.5663	4	30	8	0	8	4	126	115	79	6	23	18	PNMT	PREDICTED: nicotinamide N-methyltransferase-like [Lingula anatina]	ko00760//Nicotinate and nicotinamide metabolism//Metabolism of cofactors and vitamins//Metabolism	-	-	-
Unigene0000555	0.2269	0.1142	0.6693	0.2794	0.5292	0.8372	0	0	0.1183	0.6621	0	0	2	1	5	2	4	6	0	0	1	6	0	0	-	--	-	-	-	-
Unigene0000556	0.0625	0.3772	0.2948	0.3845	0.3641	0.1536	0.4385	0.6064	1.0421	0	0	0	1	6	4	5	5	2	6	9	16	0	0	0	-	--	-	-	-	-
Unigene0000557	4.8766	5.386	4.3156	3.1415	2.7115	2.6378	24.3982	21.5419	26.4403	0.3074	0.3651	0.2488	432	474	324	226	206	190	1847	1769	2246	28	28	21	ADHFE1	PREDICTED: hydroxyacid-oxoacid transhydrogenase, mitochondrial-like isoform X2 [Crassostrea gigas]	-	-	GO:0003824//catalytic activity;GO:0016491//oxidoreductase activity;GO:0043167//ion binding;GO:0005488//binding;GO:0043169//cation binding;GO:0016614//oxidoreductase activity, acting on CH-OH group of donors	GO:0008152//metabolic process;GO:0044710//single-organism metabolic process;GO:0006810//transport;GO:0044699//single-organism process;GO:1902578//single-organism localization;GO:0051234//establishment of localization;GO:0006818//hydrogen transport;GO:0051179//localization;GO:0044765//single-organism transport
Unigene0000558	1.7706	6.82	2.5045	1.7402	0.9769	1.6968	2.0785	2.6572	2.3416	0.8204	0.6839	0.5979	317	1213	380	253	150	247	318	441	402	151	106	102	-	--	-	-	-	-
Unigene0000559	0.1642	1.5422	0.2583	0	0.4466	0.0673	0.5123	0	0	0.1597	0	0.2297	3	28	4	0	7	1	8	0	0	3	0	4	-	--	-	-	-	-
Unigene0000560	1.7565	4.7148	2.0539	4.17	3.2659	4.9627	2.7591	2.7142	3.1849	0.3078	0.4021	0.1162	111	296	110	214	177	255	149	159	193	20	22	7	-	--	-	-	-	-
Unigene0000561	0	1.3012	0	0	0	0	0.8068	1.5804	0.719	0	0.0995	0.3618	0	15	0	0	0	0	8	17	8	0	1	4	-	--	-	-	-	-
Unigene0000562	1.3443	2.1092	1.1854	1.3314	1.2272	1.3356	3.2133	3.5867	3.1081	0.4048	0.3039	0.3012	281	438	210	226	220	227	574	695	623	87	55	60	N4BP2	NEDD4-binding protein 2 [Crassostrea gigas]	-	-	-	-
Unigene0000563	0.3171	1.4895	0.3741	0.1302	0.2465	0.13	0.2474	0.228	0.3307	0	0.9767	0.1109	3	14	3	1	2	1	2	2	3	0	8	1	-	--	-	-	-	-
Unigene0000564	2.7301	3.3054	2.2302	1.8102	2.1037	2.4889	15.605	15.2815	15.6987	8.1615	6.9793	6.0106	286	344	198	154	189	212	1397	1484	1577	879	633	600	-	chromosome 19 open reading frame 47 L homeolog [Xenopus laevis]	-	-	-	-
Unigene0000565	3.834	2.6737	3.8143	3.8109	4.0761	4.0835	8.0053	8.1502	7.3955	1.4015	1.013	1.1045	306	212	258	247	279	265	546	603	566	115	70	84	-	--	-	-	-	-
Unigene0000566	241.4252	203.4994	227.9904	46.1526	40.8325	42.0344	99.3546	108.8169	108.6594	7.7856	9.8923	8.5049	12065	10103	9656	1873	1750	1708	4243	5041	5207	400	428	405	-	si:dkey-29d8.3 [Danio rerio]	-	-	-	-
Unigene0000567	2.2092	1.9526	2.4161	17.451	20.7971	20.9416	2.333	2.4995	3.203	37.5276	51.3469	34.8339	41	36	38	263	331	316	37	43	57	716	825	616	-	--	-	-	-	-
Unigene0000568	0	0	0	0	0	0	0	0	0	1.1822	2.2461	1.2755	0	0	0	0	0	0	0	0	0	20	32	20	-	--	-	-	-	-
Unigene0000569	0	0	0	0	0	0	0	0	0	0.4764	0.1414	0.1285	0	0	0	0	0	0	0	0	0	4	1	1	-	--	-	-	-	-
Unigene0000570	0	0	0	0	0	0	0	0	0	3.4199	3.5009	2.2266	0	0	0	0	0	0	0	0	0	58	50	35	-	--	-	-	-	-
Unigene0000571	0	0	0	0	0.3575	0	0	0	0	15.4087	29.2758	18.6624	0	0	0	0	3	0	0	0	0	155	248	174	-	--	-	-	-	-
Unigene0000572	0	0	0.0469	0.0979	0.2318	0	0	0	0	33.9976	53.7823	37.0558	0	0	1	2	5	0	0	0	0	879	1171	888	-	--	-	-	-	-
Unigene0000573	0.4681	3.5734	1.0127	0.9127	0.5913	0.4798	0.3196	0.0421	0.0814	0.2277	0	0	12	91	22	19	13	10	7	1	2	6	0	0	-	PREDICTED: repetitive proline-rich cell wall protein 2-like [Xenopus tropicalis]	-	-	-	-
Unigene0000574	2.2242	2.2165	3.3593	2.7663	2.4897	2.6534	7.2356	5.9504	7.8863	5.3437	5.1894	4.2248	100	99	128	101	96	97	278	248	340	247	202	181	Otud5	PREDICTED: OTU domain-containing protein 5-B [Crassostrea gigas]	-	-	-	-
Unigene0000575	1.348	2.3935	1.7011	2.3286	2.8599	2.4408	1.5337	1.6562	1.8549	1.4751	1.1678	1.061	72	127	77	101	131	106	70	82	95	81	54	54	-	--	-	-	-	-
Unigene0000576	1.936	3.4706	2.1689	1.6072	1.1414	1.5383	2.7491	3.0388	2.4953	0.7511	0.5653	1.0159	178	317	169	120	90	115	216	259	220	71	45	89	-	PREDICTED: RNA-binding protein FUS-like isoform X3 [Sinocyclocheilus grahami]	-	-	-	-
Unigene0000577	6.6459	4.1493	6.7499	0	0	0	0	0	0.0877	0	0	0	79	49	68	0	0	0	0	0	1	0	0	0	-	--	-	-	-	-
Unigene0000578	0	0	0.2656	4.515	4.1628	3.56	0	0	0	0	0	0	0	0	7	114	111	90	0	0	0	0	0	0	-	--	-	-	-	-
Unigene0000579	0.61	0.614	0.7852	0	0	0	0.2596	0.2393	1.3301	0.0539	0	0	11	11	12	0	0	0	4	4	23	1	0	0	ABCC11	Multidrug resistance-associated protein 5 [Crassostrea gigas]	ko02010//ABC transporters//Membrane transport//Environmental Information Processing	-	-	-
Unigene0000580	51.9701	54.4292	50.9355	48.6168	50.2297	48.2633	194.1885	200.6904	193.5829	87.9313	86.5657	92.4739	6329	6585	5257	4808	5246	4779	20209	22656	22606	11009	9127	10731	Hsp60	heat shock protein 60 [Mizuhopecten yessoensis]	ko03018//RNA degradation//Folding, sorting and degradation//Genetic Information Processing	GO:0044424//intracellular part;GO:0044464//cell part;GO:0005622//intracellular;GO:0005623//cell	GO:0036094//small molecule binding;GO:0032550//purine ribonucleoside binding;GO:0032549//ribonucleoside binding;GO:0001882//nucleoside binding;GO:0001883//purine nucleoside binding;GO:0097159//organic cyclic compound binding;GO:0097367//carbohydrate derivative binding;GO:0005488//binding;GO:1901363//heterocyclic compound binding	GO:0009987//cellular process;GO:0006457//protein folding
Unigene0000581	7.8247	5.796	6.0615	10.8503	9.6098	9.6966	8.8678	9.0282	11.8853	16.4216	16.4745	16.4678	920	677	604	1036	969	927	891	984	1340	1985	1677	1845	Lcp2	PREDICTED: vegetative cell wall protein gp1 isoform X11 [Crassostrea gigas]	-	-	-	-
Unigene0000582	2.7752	3.1144	2.4117	4.341	3.4327	3.8513	4.3008	6.1695	4.2629	1.8422	1.8626	1.4759	148	165	109	188	157	167	196	305	218	101	86	75	LDAH	PREDICTED: lipid droplet-associated hydrolase isoform X2 [Crassostrea gigas]	-	-	-	-
Unigene0000583	0.377	0.3036	0.089	1.1607	1.0551	1.2983	1.2795	1.2608	1.2582	0.2567	0.479	0.0791	10	8	2	25	24	28	29	31	32	7	11	2	-	--	-	-	-	-
Unigene0000584	0.821	0.8264	0.7266	0.1264	0.2393	0.7573	0.4804	0.4428	0.5351	0.2995	0.7112	0.6462	8	8	6	1	2	6	4	4	5	3	6	6	-	--	-	-	-	-
Unigene0000585	0	1.6822	0.1315	0.2744	0	0	0	0.4807	0	0	0	0	0	15	1	2	0	0	0	4	0	0	0	0	-	--	-	-	-	-
Unigene0000586	1.6974	0.122	0.4292	0.5972	0.2827	1.7893	0.2837	0.5232	0	0	0	0.1272	14	1	3	4	2	12	2	4	0	0	0	1	-	--	-	-	-	-
Unigene0000587	0.1224	0	0	0.2262	1.1422	0.9788	0.3582	0.066	0	0.0595	0	0.1285	2	0	0	3	16	13	5	1	0	1	0	2	Fbn2	Fibrillin-1 [Crassostrea gigas]	-	-	-	GO:0044707//single-multicellular organism process;GO:0044767//single-organism developmental process;GO:0032502//developmental process;GO:0032501//multicellular organismal process;GO:0044699//single-organism process
Unigene0000588	0.108	0.8697	0.2549	0.266	0.2519	0.1328	0.3792	1.7476	1.1263	0.3152	0.7485	0.2267	1	8	2	2	2	1	3	15	10	3	6	2	-	--	-	-	-	-
Unigene0000589	0.6943	1.3103	0.8192	0	0	0	0.4062	0.5617	0.4525	0	0	0	8	15	8	0	0	0	4	6	5	0	0	0	-	--	-	-	-	-
Unigene0000590	0.2779	1.0257	0.3826	0.1711	0.4861	0.1709	1.084	1.6988	0.966	0	0.1605	0	6	22	7	3	9	3	20	34	20	0	3	0	-	--	-	-	-	-
Unigene0000591	0.1801	0.846	0	0.2957	0.07	0	0.0702	0.3886	0.0626	0	0	0	3	14	0	4	1	0	1	6	1	0	0	0	-	--	-	-	-	-
Unigene0000592	1.2179	14.8999	1.6582	2.6534	3.0587	2.6501	1.2059	2.1223	0.3908	0	0	0	13	158	15	23	28	23	11	21	4	0	0	0	-	--	-	-	-	-
Unigene0000593	0.1855	0.1867	0.073	2.2081	1.5141	1.9772	0	0	0.0645	0.9022	2.1426	0.7138	3	3	1	29	21	26	0	0	1	15	30	11	-	--	-	-	-	-
Unigene0000594	0.8132	1.2452	0.7656	3.6006	2.5622	2.9365	3.3913	3.061	4.0327	2.6674	2.9976	2.4966	94	143	75	338	254	276	335	328	447	317	300	275	ATG9A	PREDICTED: LOW QUALITY PROTEIN: autophagy-related protein 9A [Crassostrea gigas]	-	-	-	-
Unigene0000595	0.3567	1.0772	0	0	0	0	0	0	0	0	0	0	3	9	0	0	0	0	0	0	0	0	0	0	-	--	-	-	-	-
Unigene0000596	1.7002	3.0218	1.6091	1.5484	1.8999	1.1653	5.2952	5.9036	4.1095	1.2576	1.0126	1.3847	192	339	154	142	184	107	511	618	445	146	99	149	RPAP1	PREDICTED: RNA polymerase II-associated protein 1 [Crassostrea gigas]	-	-	-	-
Unigene0000597	0.485	0	0.2861	0.8958	4.8066	0.8947	0	1.4387	0.1264	0.1179	0.4201	0.5089	4	0	2	6	34	6	0	11	1	1	3	4	-	--	-	-	-	-
Unigene0000598	1.5273	4.42	1.5656	1.6574	1.4804	1.5027	1.966	1.6476	1.762	0.5757	0.43	0.2905	160	460	139	141	133	128	176	160	177	62	39	29	-	--	-	-	-	-
Unigene0000599	0.1066	2.1462	0.629	0	0.2486	0.5245	0.2495	0.92	0.5559	0	0	0.1119	1	20	5	0	2	4	2	8	5	0	0	1	-	--	-	-	-	-
Unigene0000600	1.7713	1.3868	0.6967	1.2522	1.071	0.9682	3.992	5.4494	4.6181	0.0957	0	0	54	42	18	31	28	24	104	154	135	3	0	0	-	--	-	-	-	-
Unigene0000601	0.9203	0.2316	0.4072	0.1417	1.0731	0.1415	0	0	0	0.3357	0.3986	0	8	2	3	1	8	1	0	0	0	3	3	0	-	--	-	-	-	-
Unigene0000602	0.1195	1.0824	0.7049	0.1471	0	0.1469	1.6778	0.3867	0.8722	0	0	0	1	9	5	1	0	1	12	3	7	0	0	0	-	--	-	-	-	-
Unigene0000603	0.1259	0	0.0743	0.0775	0	0.0774	0.1473	0.611	0.1313	0.3061	0.8723	0.2642	2	0	1	1	0	1	2	9	2	5	12	4	-	--	-	-	-	-
Unigene0000604	1.8428	5.1623	1.8597	1.1346	1.032	0.8499	4.1711	4.7345	2.6804	3.8091	1.8905	3.6262	152	423	130	76	73	57	294	362	212	323	135	285	Txnl4b	PREDICTED: thioredoxin-like protein 4B [Aplysia californica]	-	-	-	GO:0009987//cellular process;GO:0071840//cellular component organization or biogenesis;GO:0006996//organelle organization;GO:0000280//nuclear division;GO:0048285//organelle fission;GO:0016043//cellular component organization
Unigene0000605	1.5996	0.7432	2.5409	0	0	0	0	0	0	0.1795	0.0711	0	26	12	35	0	0	0	0	0	0	3	1	0	-	--	-	-	-	-
Unigene0000606	0.9979	3.3003	1.5138	0.3511	1.0804	0.263	0.5839	0.692	0.5946	0.7626	0.5763	0.748	14	46	18	4	13	3	7	9	8	11	7	10	-	--	-	-	-	-
Unigene0000607	0.4077	1.4135	0.7483	0.4462	0.4226	0.3343	3.6575	3.7627	1.9841	0.3084	0.2093	0.0951	9	31	14	8	8	6	69	77	42	7	4	2	-	--	-	-	-	-
Unigene0000608	0.1786	0	0	0	0	0	0	0	0	1.1291	1.4438	0.5622	2	0	0	0	0	0	0	0	0	13	14	6	-	--	-	-	-	-
Unigene0000609	0	0	0	0	0	0	0	0	0	0	0	0	0	0	0	0	0	0	0	0	0	0	0	0	-	PREDICTED: uncharacterized protein LOC105324716 [Crassostrea gigas]	-	-	-	-
Unigene0000610	1.1134	1.2246	1.0158	0.8887	0.4809	0.8495	2.6783	2.7637	2.7954	0.4613	0.3632	0.4328	216	236	167	140	80	134	444	497	520	92	61	80	npat	PREDICTED: cell wall protein DAN4-like [Lingula anatina]	-	-	-	-
Unigene0000611	1.0965	0.7358	2.4439	3.1506	2.6993	1.1988	2.1386	2.7601	3.6847	2.0147	1.1258	0.5114	9	6	17	21	19	8	15	21	29	17	8	4	-	--	-	-	-	-
Unigene0000612	0	0	0	0.3754	0	0	1.0703	1.6033	1.2718	3.3732	3.6975	3.6794	0	0	0	8	0	0	24	39	32	91	84	92	-	--	-	-	-	-
Unigene0000613	0	0.7442	0.1586	0.2483	0.7837	0.248	0.5505	0.29	0	0.7191	0.3105	0.0705	0	11	2	3	10	3	7	4	0	11	4	1	-	--	-	-	-	-
Unigene0000614	3.1114	6.4089	3.6203	2.3414	1.7972	2.3917	2.2587	3.0301	2.3735	0.2242	0.3993	0.2268	216	442	213	132	107	135	134	195	158	16	24	15	-	--	-	-	-	-
Unigene0000615	0.2915	0.4891	0	0.1795	0.5666	0.1195	0.8529	0.629	0.304	0.1891	0	0.204	6	10	0	3	10	2	15	12	6	4	0	4	Celsr3	Protocadherin Fat 4 [Crassostrea gigas]	-	-	-	-
Unigene0000616	3.0993	8.5561	3.8018	0.9825	0.4294	1.0567	6.6431	10.1294	5.5362	0.5373	0.8506	0.4186	101	277	105	26	12	28	185	306	173	18	24	13	-	--	-	-	-	-
Unigene0000617	8.5358	17.8731	9.6007	3.0667	3.2142	1.2859	10.2555	13.2481	12.8667	1.7567	2.4154	1.3766	449	934	428	131	145	55	461	646	649	95	110	69	-	--	-	-	-	-
Unigene0000618	0.0899	0	0.3184	0	0	0.1106	0.3157	0.8732	0	0.175	0.3116	0.0944	1	0	3	0	0	1	3	9	0	2	3	1	-	--	-	-	-	-
Unigene0000619	7.739	13.15	10.2518	8.6832	8.3817	7.4616	1.0606	0.9524	1.0144	0.3496	0.3745	0.4961	1981	3344	2224	1805	1840	1553	232	226	249	92	83	121	Tnip1	PREDICTED: girdin [Crassostrea gigas]	-	-	-	-
Unigene0000620	0.9114	1.0008	0.3911	0.8162	0.5314	0.4586	1.6483	1.6536	1.9442	0.0403	0.0957	0.087	22	24	8	16	11	9	34	37	45	1	2	2	-	--	-	-	-	-
Unigene0000621	0.385	1.4819	0.294	1.1156	0.6867	1.3649	0.7951	0.6353	0.3071	0.749	0.8895	0.7606	17	65	11	40	26	49	30	26	13	34	34	32	-	--	-	-	-	-
Unigene0000622	0	0.1453	0.0681	0	0.0337	0	6.1464	4.6076	4.665	0.1404	0.3	0.2423	0	5	2	0	1	0	182	148	155	5	9	8	-	--	-	-	-	-
Unigene0000623	0	0.1147	0	0.5614	0.6645	0.4205	0	0.123	0	0.2217	0.5266	0	0	1	0	4	5	3	0	1	0	2	4	0	-	--	-	-	-	-
Unigene0000624	0	0.6479	0.3255	0	0.3216	0.5654	0.2152	0.1984	0	0.1789	0.2124	0.193	0	7	3	0	3	5	2	2	0	2	2	2	-	--	-	-	-	-
Unigene0000625	0.8529	0.4292	1.0063	0.175	0.663	0	0.4158	0.46	0.0741	0.4148	0	0.0746	12	6	12	2	8	0	5	6	1	6	0	1	-	--	-	-	-	-
Unigene0000626	1.2924	11.1216	1.4054	1.2482	1.3001	1.6518	1.631	2.7063	1.2156	0.4437	0.5269	0.1862	51	436	47	40	44	53	55	99	46	18	18	7	-	--	-	-	-	-
Unigene0000627	0.5701	0.4695	0.5809	4.3555	2.7646	4.2385	2.2438	1.4675	2.4861	0.5041	0.6734	0.843	44	36	38	273	183	266	148	105	184	40	45	62	DZIP3	Serine/threonine-protein phosphatase 6 regulatory ankyrin repeat subunit A [Crassostrea gigas]	-	-	-	-
Unigene0000628	0.2401	0	0.2833	0	0	0	0.562	0.259	0.8765	0.1168	0	0	2	0	2	0	0	0	4	2	7	1	0	0	-	--	-	-	-	-
Unigene0000629	12.3064	15.7867	11.7053	19.0906	15.0847	18.55	27.2915	27.4255	26.1058	36.9329	28.0302	38.7919	820	1045	661	1033	862	1005	1554	1694	1668	2530	1617	2463	ruvbl2	PREDICTED: ruvB-like 2 isoform X1 [Crassostrea gigas]	-	GO:0031981//nuclear lumen;GO:0044451//nucleoplasm part;GO:1902494//catalytic complex;GO:0031248//protein acetyltransferase complex;GO:0035097//histone methyltransferase complex;GO:0044422//organelle part;GO:0031988//membrane-bounded vesicle;GO:0043234//protein complex;GO:0000785//chromatin;GO:0070013//intracellular organelle lumen;GO:0005622//intracellular;GO:0044446//intracellular organelle part…	GO:0070035//purine NTP-dependent helicase activity;GO:0003677//DNA binding;GO:0017111//nucleoside-triphosphatase activity;GO:0001012//RNA polymerase II regulatory region DNA binding;GO:0097367//carbohydrate derivative binding;GO:0005488//binding;GO:0003678//DNA helicase activity;GO:0032549//ribonucleoside binding;GO:0001883//purine nucleoside binding;GO:0042623//ATPase activity, coupled;GO:001646…	GO:0051246//regulation of protein metabolic process;GO:0009719//response to endogenous stimulus;GO:0051234//establishment of localization;GO:0018193//peptidyl-amino acid modification;GO:0048638//regulation of developmental growth;GO:0016043//cellular component organization;GO:0045893//positive regulation of transcription, DNA-templated;GO:0051098//regulation of binding;GO:0009653//anatomical stru…
Unigene0000630	0	0.2417	0.2833	0	0	0.1477	0	0.1295	0	1.1678	0.5547	0.756	0	2	2	0	0	1	0	1	0	10	4	6	-	--	-	-	-	-
Unigene0000631	3.4967	2.4038	5.6354	2.4155	1.8895	1.5734	2.1956	1.8401	1.512	0.6637	1.2806	0.716	41	28	56	23	19	15	22	20	17	8	13	8	-	--	-	-	-	-
Unigene0000632	0.494	3.2819	0.8938	0.365	0.1152	0.1215	0.501	0.4974	0.2061	0.032	0.6086	0	15	99	23	9	3	3	13	14	6	1	16	0	-	--	-	-	-	-
Unigene0000633	0.5569	1.5498	1.3142	0.4034	0.5348	1.249	3.1434	1.979	1.5373	0.0637	0	0.3438	17	47	34	10	14	31	82	56	45	2	0	10	adat1	PREDICTED: tRNA-specific adenosine deaminase 1-like [Lingula anatina]	-	-	-	-
Unigene0000634	0.3676	1.2157	0.9294	0	0.0612	0.1292	0	0.0566	0.3286	0	0	0	7	23	15	0	1	2	0	1	6	0	0	0	-	--	-	-	-	-
Unigene0000635	0.1183	1.4294	0	0	0.276	0.1455	0	0.1277	0	0	0	0.1242	1	12	0	0	2	1	0	1	0	0	0	1	-	--	-	-	-	-
Unigene0000636	0.5218	0.4202	1.1082	1.2851	0.7301	1.4118	0.8548	0.1126	0.8706	0	0.2411	1.2047	5	4	9	10	6	11	7	1	8	0	2	11	-	--	-	-	-	-
Unigene0000637	0	0.6048	0	0	0	0	0	0.108	0	0.3896	0	0	0	6	0	0	0	0	0	1	0	4	0	0	-	--	-	-	-	-
Unigene0000638	0.35	1.0569	0.2891	0.1437	0.1496	0.2583	0.4915	0.2139	0.7787	1.7362	1.5901	1.2243	30	90	21	10	11	18	36	17	64	153	118	100	-	--	-	-	-	-
Unigene0000639	0.3546	1.0708	0.3138	0	0	0	1.1411	0.2869	0.0924	0.1725	0	0	4	12	3	0	0	0	11	3	1	2	0	0	-	--	-	-	-	-
Unigene0000640	1.5232	7.0973	2.0074	1.8756	1.4395	1.3596	2.1921	2.2328	1.4027	0.7826	0.9577	0.7606	248	1148	277	248	201	180	305	337	219	131	135	118	-	--	-	-	-	-
Unigene0000641	0.1819	0.2288	0	0.4479	0.4241	0.7828	1.1705	1.3733	1.3276	0	0	0	4	5	0	8	8	14	22	28	28	0	0	0	-	--	-	-	-	-
Unigene0000642	0.1746	0.3515	1.1673	0.1433	0.2714	0.2863	0.5448	1.2556	2.3062	0.1132	0.1344	0.3664	3	6	17	2	4	4	8	20	38	2	2	6	-	--	-	-	-	-
Unigene0000643	0.1638	0.1649	0.3865	1.0085	0.2865	0.5036	0.2875	0.1767	0.6833	0.5576	0.3784	1.2892	2	2	4	10	3	5	3	2	8	7	4	15	-	--	-	-	-	-
Unigene0000644	0.8648	0.6964	0.5102	0.1065	0.2017	0.2659	2.3275	0.6997	1.0822	0.4206	1.1487	1.0437	20	16	10	2	4	5	46	15	24	10	23	23	Tsnaxip1	PREDICTED: translin-associated factor X-interacting protein 1 [Crassostrea gigas]	-	-	-	-
Unigene0000645	1.3531	1.1611	1.204	0.2732	0.1035	0.2182	0.7787	1.2443	1.4805	1.4672	2.5365	1.9089	61	52	46	10	4	8	30	52	64	68	99	82	kif22	PREDICTED: kinesin-like protein KIF22 [Aplysia californica]	-	GO:0043226//organelle;GO:0043229//intracellular organelle;GO:0005623//cell;GO:0005622//intracellular;GO:0044464//cell part;GO:0044424//intracellular part	-	-
Unigene0000646	1.5055	1.5154	1.7764	1.3242	0.3762	0.6613	1.1325	1.9721	2.0186	0.4184	0.621	0	14	14	14	10	3	5	9	17	18	4	5	0	-	--	-	-	-	-
Unigene0000647	0.1413	1.5649	0.4169	0.174	0	0.0869	0	0.3049	0.0737	0	0	0.2966	2	22	5	2	0	1	0	4	1	0	0	4	-	--	-	-	-	-
Unigene0000648	0.6983	1.2887	0.3433	0.7883	0.475	0.6442	0.1362	0.1883	0.2428	0.3396	0	0.1221	12	22	5	11	7	9	2	3	4	6	0	2	-	--	-	-	-	-
Unigene0000649	0.2228	0.8972	1.9719	1.9207	0.7794	0.9591	0.5215	1.0817	1.5104	2.4924	3.8605	2.2214	2	8	15	14	6	7	4	9	13	23	30	19	-	--	-	-	-	-
Unigene0000650	0.5395	0.8575	0.8041	0.3497	0.0331	0.2968	0.6147	1.2253	1.303	1.9611	1.4103	1.49	38	60	48	20	2	17	37	80	88	142	86	100	-	RNA-directed DNA polymerase from mobile element jockey [Exaiptasia pallida]	-	-	-	-
Unigene0000651	0.458	0.461	0	1.128	0.5341	0.2817	0.536	0.4941	1.1941	0.4455	1.1903	0.2403	4	4	0	8	4	2	4	4	10	4	9	2	-	--	-	-	-	-
Unigene0000652	0	0.4653	0	0	0	0	0.4057	0.374	0.7232	0.1124	0	0.1213	0	4	0	0	0	0	3	3	6	1	0	1	-	--	-	-	-	-
Unigene0000653	0.3707	2.7722	0.125	0.0652	0.247	0.1303	0	0.2285	0	0.3091	0.1223	0.0556	7	52	2	1	4	2	0	4	0	6	2	1	-	--	-	-	-	-
Unigene0000654	2.8638	5.911	2.8501	2.9388	2.5298	2.1346	6.4993	5.6014	8.1753	0.3376	0.0835	0.3491	198	406	167	165	150	120	384	359	542	24	5	23	PI4KA	PREDICTED: phosphatidylinositol 4-kinase alpha-like [Sinocyclocheilus rhinocerous]	ko04070//Phosphatidylinositol signaling system//Signal transduction//Environmental Information Processing;ko00562//Inositol phosphate metabolism//Carbohydrate metabolism//Metabolism	GO:0044446//intracellular organelle part;GO:0005794//Golgi apparatus;GO:0044444//cytoplasmic part;GO:0044464//cell part;GO:0031090//organelle membrane;GO:0005912//adherens junction;GO:0043231//intracellular membrane-bounded organelle;GO:0005623//cell;GO:0016020//membrane;GO:0044424//intracellular part;GO:0031982//vesicle;GO:0005924//cell-substrate adherens junction;GO:0098588//bounding membrane o…	GO:0005488//binding;GO:0001882//nucleoside binding;GO:0032550//purine ribonucleoside binding;GO:0097367//carbohydrate derivative binding;GO:0016772//transferase activity, transferring phosphorus-containing groups;GO:0097159//organic cyclic compound binding;GO:0016740//transferase activity;GO:0036094//small molecule binding;GO:1901363//heterocyclic compound binding;GO:0001883//purine nucleoside bi…	GO:0007165//signal transduction;GO:0050896//response to stimulus;GO:0044237//cellular metabolic process;GO:0008152//metabolic process;GO:0006793//phosphorus metabolic process;GO:0050794//regulation of cellular process;GO:0044710//single-organism metabolic process;GO:0048017//inositol lipid-mediated signaling;GO:0006796//phosphate-containing compound metabolic process;GO:0050789//regulation of bio…
Unigene0000655	6.3903	2.025	5.4457	2.4773	4.4156	3.9296	3.185	2.6808	4.196	1.036	1.0935	1.6145	54	17	39	17	32	27	23	21	34	9	8	13	NOS	WD repeat-containing protein 93 [Cricetulus griseus]	-	-	-	-
Unigene0000656	0.2378	0.4788	0.2806	0	0	0.2925	0	0.5131	0.248	0	0	0.2496	2	4	2	0	0	2	0	4	2	0	0	2	NOS	WD repeat-containing protein 93 [Cricetulus griseus]	-	-	-	-
Unigene0000657	0.2449	1.8898	0.3853	0	0.4759	0	1.7193	0.9686	1.2769	0.1588	0.0943	0.1713	3	23	4	0	5	0	18	11	15	2	1	2	-	--	-	-	-	-
Unigene0000658	0.7432	1.33	1.0718	0.6101	0.337	0.4063	2.0777	1.6035	1.0765	2.2491	1.5738	2.3399	18	32	22	12	7	8	43	36	25	56	33	54	-	--	-	-	-	-
Unigene0000659	0.5865	1.9681	1.1535	0.2408	0.228	0	0.572	0.3164	0.4078	0.2853	0.1129	0.6156	6	20	10	2	2	0	5	3	4	3	1	6	-	--	-	-	-	-
Unigene0000660	0.5833	0.4697	0.8259	0.1437	0	0.1435	0	0.1259	0.6083	0.3404	0.2695	0	5	4	6	1	0	1	0	1	5	3	2	0	-	--	-	-	-	-
Unigene0000661	0.4497	0.2263	0	0	0	0	0.6578	0.2426	0.5862	0	0.1299	0	4	2	0	0	0	0	5	2	5	0	1	0	-	--	-	-	-	-
Unigene0000662	0.5473	3.5812	0.4036	0.674	0.5186	0.3366	0.5204	0.2952	0.6778	0.1331	0	0	16	104	10	16	13	8	13	8	19	4	0	0	-	--	-	-	-	-
Unigene0000663	0.7961	3.9535	0.6263	0.2614	0.6808	0.5222	0.8695	0.8588	0.2767	0.2065	0.2452	0	15	74	10	4	11	8	14	15	5	4	4	0	-	--	-	-	-	-
Unigene0000664	5.8725	9.1696	6.1016	2.7396	2.5474	2.5266	5.6407	6.8648	7.023	3.9771	3.5073	2.9973	586	909	516	222	218	205	481	635	672	408	303	285	-	--	-	-	-	-
Unigene0000665	0	0	0	0.4134	0	0.4129	0	0.1207	0.2334	0	0	0	0	0	0	3	0	3	0	1	2	0	0	0	-	--	-	-	-	-
Unigene0000666	0.186	0.1872	0.3291	0.229	0	0.2287	2.0673	1.5046	1.2605	0.6331	1.2888	0.5855	2	2	3	2	0	2	19	15	13	7	12	6	-	--	-	-	-	-
Unigene0000667	1.0382	2.6433	1.3691	1.0528	0.1424	1.2017	7.3606	10.277	5.1586	2.7325	1.4813	1.4099	17	43	19	14	2	16	103	156	81	46	21	22	-	--	-	-	-	-
Unigene0000668	0.8015	0.8068	1.6889	0	0.6676	0	0.8709	0.4323	0.5971	0.5012	0.5952	1.0214	14	14	25	0	10	0	13	7	10	9	9	17	-	--	-	-	-	-
Unigene0000669	0.5545	1.8421	0.6543	0.3414	0.2586	0.2046	0.6489	0.2393	0.4627	0.3236	0.0641	0	10	33	10	5	4	3	10	4	8	6	1	0	-	--	-	-	-	-
Unigene0000670	1.3186	3.8611	1.1315	0.7626	0.6057	0.5651	0.4909	0.2586	0.2917	0.0389	0.1846	0.0419	66	192	48	31	26	23	21	12	14	2	8	2	-	--	-	-	-	-
Unigene0000671	0	0	0.0594	0.1241	0.2349	0	0	0.0543	0.1576	0	0	0	0	0	1	2	4	0	0	1	3	0	0	0	-	--	-	-	-	-
Unigene0000672	0.6955	1.2689	0.8206	0.4817	0.6082	0.3742	1.1699	0.5158	1.4959	0.1268	0.2008	0.1825	16	29	16	9	12	7	23	11	33	3	4	4	-	--	-	-	-	-
Unigene0000673	0.0841	0	0	2.279	1.4714	1.4485	0.0984	0	0	0	0	0	1	0	0	22	15	14	1	0	0	0	0	0	-	--	-	-	-	-
Unigene0000674	0.4609	0.0773	0.8157	0.7094	0.9404	0.4251	0.4494	0.4972	0.6008	0.4109	0.2218	0.4433	12	2	18	15	21	9	10	12	15	11	5	11	-	--	-	-	-	-
Unigene0000675	0.1481	0.3727	0.3495	0.7295	0.8635	0.4554	0	0	0	1.1525	0.0855	0.3108	2	5	4	8	10	5	0	0	0	16	1	4	-	PREDICTED: ephrin type-A receptor 3-like [Sinocyclocheilus rhinocerous]	-	-	-	-
Unigene0000676	0.4264	0.2777	0.2368	0.0618	0	0	0	0.0541	0.157	0.5368	0.5505	1.2636	17	11	8	2	0	0	0	2	6	22	19	48	DNAH9	PREDICTED: dynein beta chain, ciliary [Crassostrea gigas]	-	-	-	GO:0009987//cellular process;GO:0044763//single-organism cellular process;GO:0044699//single-organism process;GO:0007017//microtubule-based process
Unigene0000677	8.8702	39.1722	8.5422	10.9837	6.1079	14.3127	14.3989	20.9768	9.5338	8.9404	10.0457	7.9086	359	1575	293	361	212	471	498	787	370	372	352	305	-	--	-	-	-	-
Unigene0000678	0.153	0.2053	0.361	0.0628	0.2973	0.0627	0.4177	0.8252	0.2659	0.744	0.2945	0.3211	3	4	6	1	5	1	7	15	5	15	5	6	-	--	-	-	-	-
Unigene0000679	0.2189	0	0.1291	0.1348	0	0	1.1526	0.9445	0.2283	0.5322	0.1264	1.0336	2	0	1	1	0	0	9	8	2	5	1	9	-	--	-	-	-	-
Unigene0000680	0	0	0	0	0.0936	0.1481	0.2819	0.5631	0	0	0	0	0	0	0	0	2	3	6	13	0	0	0	0	-	--	-	-	-	-
Unigene0000681	1.0718	1.1618	0.3891	0	0.1923	0	0.1929	0.5336	0.2579	0.7217	1.3332	0.6056	13	14	4	0	2	0	2	6	3	9	14	7	-	--	-	-	-	-
Unigene0000682	0.4314	0.0724	0.3393	1.0624	1.8444	1.6801	0.7572	0.2327	0.3749	0.9791	0.2491	1.0563	6	1	4	12	22	19	9	3	5	14	3	14	-	--	-	-	-	-
Unigene0000683	0.6753	0.085	0.0996	0.6237	0.2953	1.142	0	0.0911	0.1761	0.0821	0.0975	0.0886	8	1	1	6	3	11	0	1	2	1	1	1	-	--	-	-	-	-
Unigene0000684	1.7332	1.2259	1.216	0.9229	1.0924	1.6131	0	0	0	0.4101	0.3246	0.8849	37	26	22	16	20	28	0	0	0	9	6	18	Clec4e	PREDICTED: perlucin-like protein [Crassostrea gigas]	-	-	-	-
Unigene0000685	2.0107	9.0441	2.0739	1.264	1.4428	1.3489	2.3694	4.0651	1.4663	0.3282	0.5035	0.2509	143	639	125	73	88	78	144	268	100	24	31	17	-	--	-	-	-	-
Unigene0000686	1.2936	0.2083	0.3663	1.0832	0.4827	0.5091	0.5449	0.4465	0.6475	0.2013	0.3586	0.2172	25	4	6	17	8	8	9	8	12	4	6	4	-	--	-	-	-	-
Unigene0000687	0.4246	0.2137	1.3778	0	0.4951	0	0	0	0	0.6195	0.1226	0	4	2	11	0	4	0	0	0	0	6	1	0	-	--	-	-	-	-
Unigene0000688	1.6466	0.8632	1.1738	0	0	0	0	0	0	0	0	0	48	25	29	0	0	0	0	0	0	0	0	0	-	--	-	-	-	-
Unigene0000689	0.5583	0.281	0.1976	0.1375	0	0	0.784	0.6023	1.9214	0	0	0	10	5	3	2	0	0	12	10	33	0	0	0	-	--	-	-	-	-
Unigene0000690	0.0962	1.7437	0	0.1185	0	0.8285	0.7883	0.1038	0.3011	0.3744	0.2223	0.909	1	18	0	1	0	7	7	1	3	4	2	9	-	--	-	-	-	-
Unigene0000691	0	2.6291	0.4403	0.5907	0.0622	0.6556	2.3079	1.61	2.1123	0.1037	0	0.1119	0	49	7	9	1	10	37	28	38	2	0	2	-	--	-	-	-	-
Unigene0000692	0.2061	0.8299	0.2432	0	0	0	0.1206	0.1112	0	0	0	0.3244	2	8	2	0	0	0	1	1	0	0	0	3	-	--	-	-	-	-
Unigene0000693	0	0	0	0	0.1172	0	4.9414	5.7483	5.2424	0	0	0	0	0	0	0	1	0	42	53	50	0	0	0	-	--	-	-	-	-
Unigene0000694	6.2552	10.0375	8.8323	5.9301	5.89	4.7317	6.8298	10.0229	6.3049	2.4185	3.5067	2.9664	239	381	286	184	193	147	223	355	231	95	116	108	-	--	-	-	-	-
Unigene0000695	4.0054	5.1303	3.193	3.7517	3.1259	3.0333	13.1167	12.9831	13.3799	8.6327	7.1401	7.6921	635	808	429	483	425	391	1777	1908	2034	1407	980	1162	EFTUD2	PREDICTED: 116 kDa U5 small nuclear ribonucleoprotein component [Crassostrea gigas]	ko03040//Spliceosome//Transcription//Genetic Information Processing	-	-	-
Unigene0000696	4.0034	4.6104	3.763	6.2249	3.2439	6.7596	20.4859	23.1306	9.9067	0.726	0.3919	0.5697	118	135	94	149	82	162	516	632	280	22	10	16	-	--	-	-	-	-
Unigene0000697	0.7619	1.0324	1.0028	0.6495	0.393	0.865	2.229	2.0548	2.9185	0.0285	0.0846	0.1538	52	70	58	36	23	48	130	130	191	2	5	10	PLEKHH1	PREDICTED: pleckstrin homology domain-containing family H member 1 isoform X8 [Crassostrea gigas]	-	-	-	-
Unigene0000698	0	0	0	0	0.1387	0	0.1391	0	0	1.1566	0.412	0.3744	0	0	0	0	1	0	1	0	0	10	3	3	-	--	-	-	-	-
Unigene0000699	2.2884	2.9237	2.4925	3.2516	2.3605	2.7063	1.545	0.6646	1.8358	2.8253	3.8632	3.51	26	33	24	30	23	25	15	7	20	33	38	38	-	--	-	-	-	-
Unigene0000700	1.1424	4.9332	1.3345	2.8557	1.2655	3.372	1.6176	1.9964	1.7275	2.3446	1.3855	2.3378	100	429	99	203	95	240	121	162	145	211	105	195	-	--	-	-	-	-
Unigene0000701	1.8782	1.6005	1.6018	2.7708	2.5045	2.9046	4.4175	4.283	4.9064	1.1215	1.3962	1.1709	202	171	146	242	231	254	406	427	506	124	130	120	PLEKHD1	PREDICTED: pleckstrin homology domain-containing family D member 1-like isoform X1 [Crassostrea gigas]	-	-	-	-
Unigene0000702	0.485	1.0651	0.5202	1.4115	0.6169	2.3857	0.7223	0.4756	0.3218	0.2144	0.1018	0.6477	11	24	10	26	12	44	14	10	7	5	2	14	-	--	-	-	-	-
Unigene0000703	0.3263	1.5765	0.077	0.1607	0.4566	0	0.1527	0.2112	0.2042	0	0.2261	0	5	24	1	2	6	0	2	3	3	0	3	0	-	--	-	-	-	-
Unigene0000704	3.087	5.9526	2.0626	0.2748	1.5179	1.3723	1.3492	1.4043	1.5514	0.2894	0.3866	0.3123	83	159	47	6	35	30	31	35	40	8	9	8	-	--	-	-	-	-
Unigene0000705	1.715	0.2726	0.213	0.6669	1.4735	0.7771	0	0	0	2.9852	3.3364	2.9366	19	3	2	6	14	7	0	0	0	34	32	31	-	--	-	-	-	-
Unigene0000706	0.7082	0.7677	0.0643	0.4696	0.127	0.402	0.6375	1.1754	1.0226	0	0	0	13	14	1	7	2	6	10	20	18	0	0	0	-	hypothetical protein LOTGIDRAFT_176315 [Lottia gigantea]	-	-	-	-
Unigene0000707	0	0.4788	0	0	0	0	0.6957	0.3848	0	0.4626	0.8241	0.8735	0	4	0	0	0	0	5	3	0	4	6	7	-	--	-	-	-	-
Unigene0000708	0.1114	0	0	1.2347	0.7794	0.137	0	0	0	0	0	0	2	0	0	18	12	2	0	0	0	0	0	0	Utp11l	PREDICTED: probable U3 small nucleolar RNA-associated protein 11 isoform X2 [Crassostrea gigas]	-	GO:0044464//cell part;GO:0044424//intracellular part;GO:0005622//intracellular;GO:0005623//cell	-	GO:0044699//single-organism process;GO:0009987//cellular process
Unigene0000709	6.8282	6.4231	6.4537	4.0241	5.1341	3.2364	9.359	9.0915	10.5826	4.0152	7.1121	3.2851	397	371	318	190	256	153	465	490	590	240	358	182	Utp11l	PREDICTED: probable U3 small nucleolar RNA-associated protein 11 isoform X2 [Crassostrea gigas]	-	-	-	-
Unigene0000710	0.8487	0.8394	0.8434	1.7786	1.8404	1.4467	2.8228	2.554	3.2765	0.6083	0.6192	0.5469	57	56	48	97	106	79	162	159	211	42	36	35	ZNF91	PREDICTED: zinc finger protein 160 isoform X3 [Bos taurus]	-	GO:0005622//intracellular;GO:0044464//cell part;GO:0005623//cell	-	GO:0010468//regulation of gene expression;GO:0065007//biological regulation;GO:1903506//regulation of nucleic acid-templated transcription;GO:0006355//regulation of transcription, DNA-templated;GO:0010556//regulation of macromolecule biosynthetic process;GO:0009889//regulation of biosynthetic process;GO:0031326//regulation of cellular biosynthetic process;GO:0048523//negative regulation of cellul…
Unigene0000711	0.9694	4.3384	1.2366	0.8872	0.3819	0.3867	1.441	1.4273	1.858	1.5546	1.1348	0.9486	74	329	80	55	25	24	94	101	136	122	75	69	-	--	-	-	-	-
Unigene0000712	1.2833	0	0.2753	1.1493	0.4081	0.4304	0.8191	0.2517	0.365	0.4539	1.7518	0.1224	11	0	2	8	3	3	6	2	3	4	13	1	-	--	-	-	-	-
Unigene0000713	0.0844	0.5948	1.0956	0.1039	0.3937	0.2076	0.5927	0.1821	0.9683	0	0	0	1	7	11	1	4	2	6	2	11	0	0	0	-	--	-	-	-	-
Unigene0000714	0.207	0.2083	0	0.3823	0.362	0.5091	0.1211	0.0558	0.1079	0.1007	0.2391	0	4	4	0	6	6	8	2	1	2	2	4	0	Svep1	sushi, von Willebrand factor type A, EGF and pentraxin domain containing protein 1, partial [Desmognathus wrighti]	-	-	-	-
Unigene0000715	2.0088	1.9588	3.185	2.5509	2.1227	3.0109	0.8815	1.1512	1.6366	11.3571	3.4078	9.6181	32	31	43	33	29	39	12	17	25	186	47	146	-	--	-	-	-	-
Unigene0000716	1.5957	1.0363	1.9132	0.6655	1.2604	1.3927	2.319	1.6936	1.8519	2.253	2.0214	2.4848	62	40	63	21	42	44	77	61	69	90	68	92	-	--	-	-	-	-
Unigene0000717	6.2846	10.9256	5.5512	3.9703	3.6184	3.7027	11.0772	10.2654	11.4156	6.2307	3.4281	6.3862	883	1525	661	453	436	423	1330	1337	1538	900	417	855	Eaf1	PREDICTED: ELL-associated factor 1 [Crassostrea gigas]	-	-	GO:0005515//protein binding;GO:0005488//binding;GO:0019904//protein domain specific binding	GO:0032502//developmental process;GO:0016477//cell migration;GO:0060429//epithelium development;GO:0010646//regulation of cell communication;GO:0040011//locomotion;GO:0009966//regulation of signal transduction;GO:0001667//ameboidal-type cell migration;GO:0044699//single-organism process;GO:0051179//localization;GO:0009987//cellular process;GO:0009888//tissue development;GO:0050794//regulation of …
Unigene0000718	0.1355	1.4324	0.4797	0.2503	0.079	0.8334	0.9515	1.6813	0.9186	0.725	0.1565	0.1422	2	21	6	3	1	10	12	23	13	11	2	2	-	--	-	-	-	-
Unigene0000719	0.6189	2.728	0.6043	1.2351	0.0995	0.7086	2.0477	2.9927	1.7358	2.304	1.0352	2.3067	29	127	24	47	4	27	82	130	78	111	42	103	-	--	-	-	-	-
Unigene0000720	1.0392	1.4645	0.1635	0.3412	0.3231	0	0.0811	0.2989	0.1445	0.2022	0	0	15	21	2	4	4	0	1	4	2	3	0	0	-	--	-	-	-	-
Unigene0000721	0.4973	1.6848	0.3498	1.0835	0.8922	0.9293	2.5741	3.1674	2.2442	0.1861	0.0221	0.0903	52	175	31	92	80	79	230	307	225	20	2	9	Klhl24	Kelch-like protein 24, partial [Crassostrea gigas]	-	-	-	-
Unigene0000722	0	0.7917	0.5156	0.3229	0	0.1075	0.3068	0.1886	0.0911	0.085	0	0.1834	0	9	5	3	0	1	3	2	1	1	0	2	-	--	-	-	-	-
Unigene0000723	0.1085	0.3276	0	0.1336	0	0.2668	0.5078	0.4681	0.2263	0	0.5012	0.1138	1	3	0	1	0	2	4	4	2	0	4	1	-	--	-	-	-	-
Unigene0000724	2.081	0.6501	0.8749	1.62	0.4184	0.8825	1.1196	1.703	2.27	0.9074	1.1051	0.8284	87	27	31	55	15	30	40	66	91	39	40	33	Slc16a14	Monocarboxylate transporter 14 [Crassostrea gigas]	-	-	-	-
Unigene0000725	0.3546	1.3385	0.6276	0.1092	0	0	0.2075	0.4781	0.1849	0	0.2048	0.2791	4	15	6	1	0	0	2	5	2	0	2	3	-	--	-	-	-	-
Unigene0000726	3.0835	2.6791	2.9873	0.6395	0.5299	0.0399	0.8736	0.4902	0.8124	0.0947	0.2624	0.1022	95	82	78	16	14	1	23	14	24	3	7	3	-	--	-	-	-	-
Unigene0000727	0.5647	0	0.6663	0.1391	0.1317	0	0	0.1218	0	0.2197	0.5218	0.237	5	0	5	1	1	0	0	1	0	2	4	2	-	--	-	-	-	-
Unigene0000728	0.489	1.8457	0.9135	0.3011	0.19	0.451	0.5722	0.2637	0.6374	0.0793	0	0	12	45	19	6	4	9	12	6	15	2	0	0	-	--	-	-	-	-
Unigene0000729	0.1012	0.2036	0.3581	0.1868	0.5898	0.3732	0.1184	0.1091	0.8439	0.4428	0.9347	0.3185	2	4	6	3	10	6	2	2	16	9	16	6	-	--	-	-	-	-
Unigene0000730	0.5469	0.5199	0.5019	0.1497	0.1417	0.1495	0.2489	0.8194	0.9189	0.7093	0.6317	0.5102	18	17	14	4	4	4	7	25	29	24	18	16	-	--	-	-	-	-
Unigene0000731	9.1442	10.4544	9.9526	35.0672	40.7429	38.8773	0.1384	0.1913	0.3288	0.5751	0.5691	0.0414	464	527	428	1445	1773	1604	6	9	16	30	25	2	-	--	-	-	-	-
Unigene0000732	1.2048	1.7121	0.7526	0.6109	0.5784	0.523	0	0.0764	0	0	0	0	17	24	9	7	7	6	0	1	0	0	0	0	-	--	-	-	-	-
Unigene0000733	8.0683	44.9724	10.6324	2.1357	2.1542	2.3185	10.1033	11.4695	7.1559	4.9875	4.2242	2.2949	214	1185	239	46	49	50	229	282	182	136	97	58	-	--	-	-	-	-
Unigene0000734	0	0.1363	0	0.1668	0.1579	0.0833	0.5943	1.5888	0.5473	4.5447	3.0112	2.1497	0	8	0	8	8	4	30	87	31	276	154	121	-	PREDICTED: collagen alpha-1(VII) chain-like [Lingula anatina]	-	-	-	-
Unigene0000735	0.2425	0.2441	0.5722	0	0	0.2982	0	0.2616	0.2529	0	0	0	2	2	4	0	0	2	0	2	2	0	0	0	-	--	-	-	-	-
Unigene0000736	0.3517	0.8259	0.6916	1.0104	1.0934	0.1442	0.5487	0.7587	0.2445	0.6841	0.9477	0	3	7	5	7	8	1	4	6	2	6	7	0	-	--	-	-	-	-
Unigene0000737	0.5833	0.3523	0	0.1437	0	0	0	0.1259	0	0.1135	0	0.2449	5	3	0	1	0	0	0	1	0	1	0	2	-	--	-	-	-	-
Unigene0000738	4.4718	6.4214	5.3266	2.8186	4.5718	3.4667	2.8769	2.332	3.2711	8.6582	8.4699	7.9402	211	301	213	108	185	133	116	102	148	420	346	357	-	--	-	-	-	-
Unigene0000739	0.7274	0.6102	0.2861	0.5972	0.2827	0.1491	0.2837	0.6539	0.2529	0.2359	0.2801	0.8906	6	5	2	4	2	1	2	5	2	2	2	7	-	--	-	-	-	-
Unigene0000740	59.8345	34.3162	64.622	30.1308	28.8032	24.6444	60.7953	54.2336	70.8775	70.1765	85.6308	64.6855	3849	2193	3523	1574	1589	1289	3342	3234	4372	4641	4769	3965	Slco2a1	Solute carrier organic anion transporter family member 2B1 [Crassostrea gigas]	-	-	-	-
Unigene0000741	0.6617	0.1665	0.6832	0.6112	0.1929	0.7121	0.3872	0	0.6901	0.1609	0	0	8	2	7	6	2	7	4	0	8	2	0	0	-	--	-	-	-	-
Unigene0000742	1.4017	2.3591	1.5294	4.8069	3.7258	3.7814	2.9277	2.8859	3.0178	4.4054	4.3609	2.7205	186	311	172	518	424	408	332	355	384	601	501	344	Os9	PREDICTED: protein OS-9 [Crassostrea gigas]	ko04141//Protein processing in endoplasmic reticulum//Folding, sorting and degradation//Genetic Information Processing	-	-	-
Unigene0000743	0.144	0.2174	0	1.2413	1.2174	2.878	0	0.1553	0.1502	0	0	0	4	6	0	28	29	65	0	4	4	0	0	0	-	PREDICTED: NACHT and WD repeat domain-containing protein 2 [Crassostrea gigas]	-	-	-	-
Unigene0000744	0.1212	0	0.1431	0.1493	0.2827	0	0	0	0.1264	0.2359	2.5207	0.5089	1	0	1	1	2	0	0	0	1	2	18	4	-	--	-	-	-	-
Unigene0000745	0.2213	0.5013	0.2612	0.2044	0.3226	0.1361	0.0647	0.0597	0.0577	0.7535	0.703	0.1742	4	9	4	3	5	2	1	1	1	14	11	3	-	--	-	-	-	-
Unigene0000746	0.4517	0.4547	0.2665	0.2781	0	0.1389	0.3965	0.2437	0.1178	0.1099	0.7827	0	4	4	2	2	0	1	3	2	1	1	6	0	-	--	-	-	-	-
Unigene0000747	0.1218	0.6132	0.2875	0.6001	0.9945	0.2997	0	0	0	0.237	0.4222	0.1279	1	5	2	4	7	2	0	0	0	2	3	1	-	--	-	-	-	-
Unigene0000748	1.5453	4.3899	1.5867	1.601	1.0482	2.193	0.7216	0.7293	0.4416	110.8278	132.008	90.7322	208	587	181	175	121	240	83	91	57	15336	15383	11637	mask	PREDICTED: ankyrin repeat domain-containing protein 1 [Crassostrea gigas]	-	-	-	-
Unigene0000749	1.0498	0.2536	0.4955	1.1376	1.4689	0.6714	1.8672	1.8119	2.4523	0.9803	0.582	0.5288	25	6	10	22	30	13	38	40	56	24	12	12	-	--	-	-	-	-
Unigene0000750	0	0	0.0646	0.2021	0.0638	0.2019	0.2561	0.1181	0.2283	0	0.1264	0.2297	0	0	1	3	1	3	4	2	4	0	2	4	-	--	-	-	-	-
Unigene0000751	0.2208	0.2223	0.7817	0.5439	0	0	1.6797	0.5956	0.1151	0	0	0	2	2	6	4	0	0	13	5	1	0	0	0	-	--	-	-	-	-
Unigene0000752	6.134	4.645	5.6441	3.5342	3.1169	2.3878	4.6097	4.6137	4.7243	2.1074	3.315	2.9824	218	164	170	102	95	69	140	152	161	77	102	101	PNPLA4	PREDICTED: patatin-like phospholipase domain-containing protein 4 isoform X1 [Vicugna pacos]	ko00830//Retinol metabolism//Metabolism of cofactors and vitamins//Metabolism	-	-	-
Unigene0000753	0.0894	0.3151	0	0	0	0	0.7327	0.2412	0.1866	0.174	0.2583	0.0939	2	7	0	0	0	0	14	5	4	4	5	2	-	--	-	-	-	-
Unigene0000754	0.4549	2.0604	0.8051	1.4003	0.3315	1.6083	0.9315	1.0427	0.4744	2.3228	1.5761	2.4464	8	36	12	20	5	23	14	17	8	42	24	41	-	--	-	-	-	-
Unigene0000755	0.5752	0.0965	0.6787	0	0	0	0	0	0	0.746	0.4429	1.1066	6	1	6	0	0	0	0	0	0	8	4	11	-	--	-	-	-	-
Unigene0000756	0.2179	0.1097	0	0.1342	1.0164	0.268	0	0	0	0.3179	0.2517	0.5717	2	1	0	1	8	2	0	0	0	3	2	5	-	--	-	-	-	-
Unigene0000757	0.0736	0	0	0.0906	0.2575	0.5432	0.4307	0.397	2.3029	0.0716	0	0	1	0	0	1	3	6	5	5	30	1	0	0	-	--	-	-	-	-
Unigene0000758	8.9656	9.0248	12.0382	10.4059	10.935	4.436	1.4471	3.1128	2.4718	5.6134	5.8325	4.8667	87	87	99	82	91	35	12	28	23	56	49	45	-	--	-	-	-	-
Unigene0000759	5.2122	6.7425	6.1635	4.9628	5.5132	4.3336	6.4946	7.9787	6.0226	5.1247	6.0724	4.4776	463	595	464	358	420	313	493	657	513	468	467	379	OPI3	PREDICTED: phosphatidylethanolamine N-methyltransferase isoform X1 [Crassostrea gigas]	ko00564//Glycerophospholipid metabolism//Lipid metabolism//Metabolism	-	GO:0016740//transferase activity;GO:0003824//catalytic activity	-
Unigene0000760	0.3283	0.7711	0.1291	0	0.1276	0.5384	0	0	0	0	0	0	3	7	1	0	1	4	0	0	0	0	0	0	-	--	-	-	-	-
Unigene0000761	7.131	14.8286	9.1172	3.5569	2.1893	3.6857	4.7322	5.2193	4.462	1.0361	1.2303	0.9852	395	816	428	160	104	166	224	268	237	59	59	52	-	--	-	-	-	-
Unigene0000762	0.0642	0.5173	0.1516	0	0.4494	0	0.5262	0.9702	0.6699	0.125	0.8162	0	1	8	2	0	6	0	7	14	10	2	11	0	-	--	-	-	-	-
Unigene0000763	2.2352	1.5187	1.4638	0.8946	0.834	0.5361	2.3933	2.0375	2.3776	0.3479	0.284	0.1994	200	135	111	65	64	39	183	169	204	32	22	17	-	--	-	-	-	-
Unigene0000764	0.3435	1.8672	0.4053	0	0	0	0.3216	0.1482	0.1433	0.3341	0.0794	0.4326	5	27	5	0	0	0	4	2	2	5	1	6	-	--	-	-	-	-
Unigene0000765	1.2565	5.7426	1.8766	3.7007	3.6297	4.3922	4.5566	4.8111	4.1434	3.1765	2.2553	2.2451	222	1008	281	531	550	631	688	788	702	577	345	378	UBFD1	PREDICTED: ubiquitin domain-containing protein UBFD1 [Crassostrea gigas]	-	-	-	-
Unigene0000766	1.0372	0.8031	0.7531	0	0	0.3925	0.5602	0	0.4992	0	0.0922	0.4186	13	10	8	0	0	4	6	0	6	0	1	5	-	--	-	-	-	-
Unigene0000767	1.0848	0.546	0.64	0	0.1265	0.5337	0	0.117	0	0	0	0.2277	10	5	5	0	1	4	0	1	0	0	0	2	-	--	-	-	-	-
Unigene0000768	7.4959	5.8985	8.4857	5.5758	5.7235	6.692	49.8699	43.8385	47.6968	6.6991	6.2849	6.0297	197	154	189	119	129	143	1120	1068	1202	181	143	151	TMEM79	PREDICTED: transmembrane protein 79-like [Saccoglossus kowalevskii]	-	-	-	-
Unigene0000769	0.7512	0.2327	0.3409	0.427	1.0781	0.7818	0.4734	0.187	0.3616	0.1124	0.3337	0.2426	13	4	5	6	16	11	7	3	6	2	5	4	-	--	-	-	-	-
Unigene0000770	1.4803	9.2507	0.5822	0.8734	2.0856	0.5689	5.774	4.4246	3.4412	1.7098	1.0686	1.5211	48	298	16	23	58	15	160	133	107	57	30	47	-	--	-	-	-	-
Unigene0000771	0	0.0912	0	0	0	0	0	0	0	0	0	0	0	1	0	0	0	0	0	0	0	0	0	0	-	--	-	-	-	-
Unigene0000772	0.7643	4.9151	1.478	0.6013	0.7179	0.4439	2.9563	2.6795	2.2583	1.0738	0.9073	0.6907	36	230	59	23	29	17	119	117	102	52	37	31	-	--	-	-	-	-
Unigene0000773	0	0.0806	0.0944	0.5914	0.28	0.4922	1.4986	1.1225	0.1669	0.6228	0.1849	0.504	0	1	1	6	3	5	16	13	2	8	2	6	-	--	-	-	-	-
Unigene0000774	5.0431	4.2124	2.4056	3.6997	3.7535	2.5074	13.5608	14.4111	12.7006	6.1579	6.8166	3.6034	94	78	38	56	60	38	216	249	227	118	110	64	-	--	-	-	-	-
Unigene0000775	0	0.236	0.1383	0.7217	0	0.5767	0	0	0	0.228	0	0.4921	0	2	1	5	0	4	0	0	0	2	0	4	-	--	-	-	-	-
Unigene0000776	0.1044	0	0.862	0	0.8518	0	0	0	0.1088	0.9136	0.2411	0.5476	1	0	7	0	7	0	0	0	1	9	2	5	-	--	-	-	-	-
Unigene0000777	0.4601	0.3474	0.8144	2.2665	0.6707	1.1318	0.6731	0.2482	0.5998	1.0071	0.1329	0.1207	4	3	6	16	5	8	5	2	5	9	1	1	rpl19	ribosomal protein L19e, partial [Lonomia obliqua]	ko03010//Ribosome//Translation//Genetic Information Processing	GO:1990904//ribonucleoprotein complex;GO:0032991//macromolecular complex;GO:0005622//intracellular;GO:0005623//cell;GO:0030529//intracellular ribonucleoprotein complex;GO:0044424//intracellular part;GO:0044464//cell part	-	GO:0008152//metabolic process;GO:0071704//organic substance metabolic process;GO:0010467//gene expression;GO:0043170//macromolecule metabolic process
Unigene0000778	1.0777	0.2712	0	0.6635	0.754	1.1929	0	0	0.3934	0.629	0.7469	0.2262	20	5	0	10	12	18	0	0	7	12	12	4	-	--	-	-	-	-
Unigene0000779	0	0	0	0.8038	1.6915	1.4273	0	0.1565	0	2.3281	0.5864	1.0656	0	0	0	9	20	16	0	2	0	33	7	14	-	--	-	-	-	-
Unigene0000780	0.4572	1.9247	0.0981	0.4607	0.2908	0.2556	1.4106	1.1659	1.6473	0.4852	0.2881	0.3054	11	46	2	9	6	5	29	26	38	12	6	7	-	--	-	-	-	-
Unigene0000781	0.097	0.3905	0	0.3583	0.1131	0.2386	0.454	1.5695	1.7195	0	0	0.1018	1	4	0	3	1	2	4	15	17	0	0	1	-	--	-	-	-	-
Unigene0000782	14.0633	16.7612	14.5774	11.8157	15.2311	10.9001	25.6853	23.2568	25.3345	5.6285	7.2758	4.7658	576	682	506	393	535	363	899	883	995	237	258	186	mrpl54	CLUMA_CG000133, isoform A [Clunio marinus]	-	-	-	-
Unigene0000783	0.9933	1.2998	0.4688	1.5901	2.5481	3.054	3.0221	2.8931	4.9721	2.4154	2.524	2.7102	10	13	4	13	22	25	26	27	48	25	22	26	-	--	-	-	-	-
Unigene0000784	1.9573	2.3412	2.6244	1.1269	0.6669	0.7972	1.1155	1.4122	1.4977	9.0865	7.6337	9.0565	154	183	175	72	45	51	75	103	113	735	520	679	-	--	-	-	-	-
Unigene0000785	0	0	0	0.3973	0.1254	0.529	0	0.348	0	1.3598	0.2484	0.2257	0	0	0	3	1	4	0	3	0	13	2	2	-	--	-	-	-	-
Unigene0000786	0	0.2184	0	0.2672	0.1265	0	0.1269	0.7021	1.4706	0.3165	0	0	0	2	0	2	1	0	1	6	13	3	0	0	-	--	-	-	-	-
Unigene0000787	0.1567	2.7768	0.2589	0.772	0.5848	0.5783	0.0734	0.1353	0	0.3049	0.2172	0.0329	5	88	7	20	16	15	2	4	0	10	6	1	-	--	-	-	-	-
Unigene0000788	6.1503	7.2172	5.6271	3.888	2.6462	4.4495	6.7353	8.0184	7.3743	6.4942	7.6737	10.5963	187	218	145	96	69	110	175	226	215	203	202	307	MORN2	MORN repeat-containing protein 2 [Crassostrea gigas]	-	-	-	-
Unigene0000789	0.161	0.9181	0.1899	1.1231	0.3754	2.0455	0.2511	0.463	0.1678	0.4175	0	0.4504	3	17	3	17	6	31	4	8	3	8	0	8	-	--	-	-	-	-
Unigene0000790	0	0.0973	0.57	1.0707	0.6759	0.3565	0.3392	0.4169	0.1008	0	0.2232	0	0	1	5	9	6	3	3	4	1	0	2	0	-	--	-	-	-	-
Unigene0000791	2.8893	3.7318	3.2244	2.1862	1.4815	2.1406	6.151	5.1634	5.8991	0.8804	1.3269	0.9681	166	213	157	102	73	100	302	275	325	52	66	53	-	--	-	-	-	-
Unigene0000792	0	0	0	0	0	0	0.5731	1.9812	1.0215	0.9528	0.99	0.257	0	0	0	0	0	0	4	15	8	8	7	2	-	--	-	-	-	-
Unigene0000793	2.0967	6.6804	2.7564	1.3879	1.5051	1.5178	5.4009	5.3389	4.9576	1.1576	1.0036	0.9912	333	1054	371	179	205	196	733	786	755	189	138	150	-	--	-	-	-	-
Unigene0000794	1.2784	5.958	1.3778	1.6238	1.7959	1.9313	10.1893	9.2194	6.2041	0.2154	0.186	0.1902	127	588	116	131	153	156	865	849	591	22	16	18	-	--	-	-	-	-
Unigene0000795	0.9027	2.2715	0.3195	0	0.1053	0	0.1056	0.2921	0	0	0	0	10	25	3	0	1	0	1	3	0	0	0	0	-	--	-	-	-	-
Unigene0000796	0.149	0.225	0.0879	0.3669	0	0	0.1744	0.1607	0.3108	0	0.3442	0.0782	2	3	1	4	0	0	2	2	4	0	4	1	-	--	-	-	-	-
Unigene0000797	1.615	5.7595	1.4701	0.6819	1.4527	1.7593	1.1339	4.3306	0.9624	1.7056	2.3451	0.8232	35	124	27	12	27	31	21	87	20	38	44	17	-	--	-	-	-	-
Unigene0000798	0	1.0031	0.2138	0.3347	0	0.1114	0.106	0	0	0	0.1046	0.1902	0	11	2	3	0	1	1	0	0	0	1	2	-	--	-	-	-	-
Unigene0000799	5.2127	9.8803	7.5576	7.0678	5.9166	6.2746	14.5036	13.8489	14.4289	1.6182	0.9928	1.484	188	354	231	207	183	184	447	463	499	60	31	51	-	--	-	-	-	-
Unigene0000800	0.2725	0.2743	0	0.9229	0.3178	0.3352	0.1595	0.294	0.2132	2.0545	1.7314	0.715	4	4	0	11	4	4	2	4	3	31	22	10	-	--	-	-	-	-
Unigene0000801	0	0.1069	0	0.2614	0	0	0	0	0	0	0.7356	0	0	1	0	2	0	0	0	0	0	0	6	0	-	--	-	-	-	-
Unigene0000802	2.2585	9.0531	1.8203	2.6198	1.9281	2.1577	1.8642	2.6431	1.9558	0.5492	0.3144	0.4444	224	892	153	211	164	174	158	243	186	56	27	42	-	--	-	-	-	-
Unigene0000803	0.5412	0.8172	0.2554	0.8997	0.1262	0.6989	2.6916	2.3061	3.4146	0.6054	0.0625	1.0223	20	30	8	27	4	21	85	79	121	23	2	36	FAM135A	PREDICTED: protein FAM135A-like [Crassostrea gigas]	-	-	-	-
Unigene0000804	0.5252	2.6935	0.8557	0.1848	0.4666	0.123	0.6731	0.5396	0.313	0.0487	0.26	0.1575	21	107	29	6	16	4	23	20	12	2	9	6	-	--	-	-	-	-
Unigene0000805	2.9386	15.6525	3.9008	0	0.4283	0.9035	2.1492	2.1133	1.9153	0	0	0	24	127	27	0	3	6	15	16	15	0	0	0	-	--	-	-	-	-
Unigene0000806	0.0788	1.9029	0	0.097	0.0918	0	0	0.085	0.1643	0.6129	0	0.1653	1	24	0	1	1	0	0	1	2	8	0	2	-	--	-	-	-	-
Unigene0000807	0.328	0.066	0.8515	0	0	0	0	0.0708	0	0.3829	0.4547	1.1016	5	1	11	0	0	0	0	1	0	6	6	16	-	--	-	-	-	-
Unigene0000808	6.4339	5.5512	6.6057	0	0.8769	0.2055	0	0.1803	0	0.4877	0.7721	0.5261	77	66	67	0	9	2	0	2	0	6	8	6	-	PREDICTED: glutenin, high molecular weight subunit DY10-like [Salmo salar]	-	-	-	-
Unigene0000809	0.355	1.4294	0.6982	0	0	0	0.5539	0.383	0.7405	0.1151	0	0.621	3	12	5	0	0	0	4	3	6	1	0	5	-	--	-	-	-	-
Unigene0000810	1000.3013	510.8203	1028.434	1225.7874	1529.9932	1249.4398	1448.2478	1160.9413	1425.098	704.8044	698.3131	759.2912	27947	14178	24351	27811	36659	28383	34577	30067	38179	20244	16891	20214	UBB	ubiquitin [Theileria parva strain Muguga] [Theileria parva]	-	GO:0043231//intracellular membrane-bounded organelle;GO:0044464//cell part;GO:0031982//vesicle;GO:0031988//membrane-bounded vesicle;GO:0043227//membrane-bounded organelle;GO:0043229//intracellular organelle;GO:0043226//organelle;GO:0005623//cell;GO:0044424//intracellular part;GO:0005622//intracellular	GO:0005488//binding;GO:0003676//nucleic acid binding;GO:0097159//organic cyclic compound binding;GO:0003723//RNA binding;GO:1901363//heterocyclic compound binding	GO:0044699//single-organism process;GO:0065008//regulation of biological quality;GO:0065007//biological regulation;GO:0042592//homeostatic process;GO:0044763//single-organism cellular process;GO:0009987//cellular process;GO:0019725//cellular homeostasis
Unigene0000811	0.4756	2.9923	0.9821	0.1464	0	0.2925	0.1391	0.1283	0.372	0	0.1373	0.1248	4	25	7	1	0	2	1	1	3	0	1	1	-	--	-	-	-	-
Unigene0000812	0	1.5807	0.1158	0	0	0	0.4594	1.4823	0	0.6683	0.2267	0	0	16	1	0	0	0	4	14	0	7	2	0	-	--	-	-	-	-
Unigene0000813	0.4642	0.1335	0.7824	0	0	0.4893	0.2328	0.3577	0.3457	0	0.1532	0	7	2	10	0	0	6	3	5	5	0	2	0	-	PREDICTED: reticulocyte-binding protein PFD0110w isoform X3 [Crassostrea gigas]	-	-	-	-
Unigene0000814	0.9586	1.6404	1.2443	0.8263	0.5589	0.4716	2.468	4.1366	2.3993	0.373	0.4429	1.1066	10	17	11	7	5	4	22	40	24	4	4	11	-	--	-	-	-	-
Unigene0000815	0.4517	0.6821	0	0.5563	0	0.1389	0	0.2437	0	0.8788	0.6522	0.8296	4	6	0	4	0	1	0	2	0	8	5	7	-	--	-	-	-	-
Unigene0000816	2.6736	12.1001	2.8551	2.0327	2.3772	1.7092	5.6217	6.6512	3.7887	3.8632	3.8296	3.2278	379	1704	343	234	289	197	681	874	515	563	470	436	-	--	-	-	-	-
Unigene0000817	5.477	5.6437	6.3435	6.2119	5.7477	6.2574	11.6883	12.5785	12.1749	11.0614	12.3859	9.6351	380	389	373	350	342	353	693	809	810	789	744	637	-	--	-	-	-	-
Unigene0000818	0.3004	0	0.4726	0.8631	0.7006	0	0	0	0	0	0	0.2102	3	0	4	7	6	0	0	0	0	0	0	2	-	--	-	-	-	-
Unigene0000819	0.6261	0.5252	0.4925	1.0281	0.1217	0.1283	0	0	0	0	0	0	6	5	4	8	1	1	0	0	0	0	0	0	-	--	-	-	-	-
Unigene0000820	2.6086	9.8865	2.9274	2.175	1.7679	2.8378	9.2353	8.7559	7.8097	31.2325	24.0156	24.6379	511	1924	486	346	297	452	1546	1590	1467	6290	4073	4599	-	--	-	-	-	-
Unigene0000821	0.9699	3.2951	1.0014	0.5972	0.2827	1.0438	8.9381	7.5857	8.2183	2.0048	1.9605	1.0179	8	27	7	4	2	7	63	58	65	17	14	8	-	--	-	-	-	-
Unigene0000822	0	0.3458	0.2702	0.423	0	0	0.134	0.247	0.1194	0.1114	0.6613	0.1202	0	3	2	3	0	0	1	2	1	1	5	1	-	--	-	-	-	-
Unigene0000823	1.3244	2.2133	1.5172	1.3221	1.1545	1.7158	2.746	2.6285	2.7623	0.2627	0.2896	0.2969	206	342	200	167	154	217	365	379	412	42	39	44	NADSYN1	PREDICTED: glutamine-dependent NAD(+) synthetase [Crassostrea gigas]	ko00760//Nicotinate and nicotinamide metabolism//Metabolism of cofactors and vitamins//Metabolism	-	GO:0097159//organic cyclic compound binding;GO:0097367//carbohydrate derivative binding;GO:0036094//small molecule binding;GO:1901363//heterocyclic compound binding;GO:0032550//purine ribonucleoside binding;GO:0005488//binding;GO:0003824//catalytic activity;GO:0001882//nucleoside binding;GO:0016787//hydrolase activity;GO:0032549//ribonucleoside binding;GO:0001883//purine nucleoside binding	GO:0009108//coenzyme biosynthetic process;GO:0051188//cofactor biosynthetic process;GO:0055086//nucleobase-containing small molecule metabolic process;GO:0046496//nicotinamide nucleotide metabolic process;GO:1901293//nucleoside phosphate biosynthetic process;GO:0044281//small molecule metabolic process;GO:1901564//organonitrogen compound metabolic process;GO:1901362//organic cyclic compound biosy…
Unigene0000824	2.9661	4.6897	4.5958	2.2321	2.6027	1.4371	2.9275	2.02	1.9684	0.2623	0.9517	0.566	198	311	260	121	149	78	167	125	126	18	55	36	-	--	-	-	-	-
Unigene0000825	3.9721	2.1857	5.0618	2.2826	2.4084	1.6935	0	0.1714	0.3314	0	0.1223	0.3891	75	41	81	35	39	26	0	3	6	0	2	7	-	--	-	-	-	-
Unigene0000826	0.6839	1.7209	0.9414	0.1404	0.9303	0.5607	0	0	0	0	0	0	6	15	7	1	7	4	0	0	0	0	0	0	-	--	-	-	-	-
Unigene0000827	1.6147	2.7575	1.8396	2.578	2.3892	2.9035	3.5706	3.9042	3.5652	1.3107	1.5949	0.9583	145	246	140	188	184	212	274	325	307	121	124	82	-	PREDICTED: RNA-directed DNA polymerase from mobile element jockey-like, partial [Clupea harengus]	-	-	-	-
Unigene0000828	0.7247	2.7592	0.8551	0.8342	0.5327	0.5425	0.9955	1.1386	1.15	1.4251	0.9462	0.6778	46	174	46	43	29	28	54	67	70	93	52	41	-	--	-	-	-	-
Unigene0000829	0.5828	2.2447	0.9568	0.3745	0.1773	0.3117	0.2076	0.5741	0.3964	0.0493	0.3512	0.1064	23	88	32	12	6	10	7	21	15	2	12	4	Myo3b	myosin [Mizuhopecten yessoensis]	ko00520//Amino sugar and nucleotide sugar metabolism//Carbohydrate metabolism//Metabolism	-	-	-
Unigene0000830	0.6959	0.4311	0.1895	1.0548	0.437	0.3292	1.0023	1.2705	0.8374	0.2083	0	0.1124	13	8	3	16	7	5	16	22	15	4	0	2	-	--	-	-	-	-
Unigene0000831	0.2985	1.7337	0.3523	0.3393	0.4284	0.5084	2.2573	2.3039	1.7722	0.2904	0.5305	0.3856	13	75	13	12	16	18	84	93	74	13	20	16	TMEM251	PREDICTED: transmembrane protein 251-like [Biomphalaria glabrata]	-	-	-	-
Unigene0000832	0	0.0776	0.0909	0	0	0.0948	1.2623	2.0779	0.3214	0	0	0	0	1	1	0	0	1	14	25	4	0	0	0	-	--	-	-	-	-
Unigene0000833	1.1967	2.2587	2.4123	0.7368	0.2907	0.368	1.7505	2.313	1.8201	0.1455	0.0576	0.1047	24	45	41	12	5	6	30	43	35	3	1	2	zte25	PREDICTED: cytosolic carboxypeptidase 2-like isoform X3 [Lingula anatina]	-	-	-	-
Unigene0000834	2.4555	10.7804	3.2465	2.1859	1.6214	2.1104	1.3848	1.4362	1.1107	0.7194	0.5809	0.1242	83	362	93	60	47	58	40	45	36	25	17	4	-	--	-	-	-	-
Unigene0000835	5.7076	2.5135	9.6811	3.5142	7.3485	5.4109	10.4359	8.3377	13.2684	23.2479	26.0954	21.4634	48	21	69	24	53	37	75	65	107	201	190	172	-	--	-	-	-	-
Unigene0000836	0.5307	0.4274	1.1273	0.6536	0.3713	0.3917	0.6211	0	0.3321	0.2065	0.2452	0.3342	5	4	9	5	3	3	5	0	3	2	2	3	-	--	-	-	-	-
Unigene0000837	2.5426	1.396	2.1819	0	0	0	0	0	0	0	0	0	22	12	16	0	0	0	0	0	0	0	0	0	-	--	-	-	-	-
Unigene0000838	0.7064	1.3127	0.8335	1.4386	1.3834	1.6707	0.8372	0.85	0.935	3.5941	4.2574	3.5545	78	144	78	129	131	150	79	87	99	408	407	374	-	--	-	-	-	-
Unigene0000839	1.2393	1.4464	1.9286	1.8579	3.0368	2.4741	2.5853	3.0808	3.1656	1.1706	1.307	0.999	69	80	91	84	145	112	123	159	169	67	63	53	-	--	-	-	-	-
Unigene0000840	0.6558	0.7544	0.608	0.2884	0	0.1152	0.4385	0.5053	0.3419	0	0.1623	0.6882	14	16	11	5	0	2	8	10	7	0	3	14	-	--	-	-	-	-
Unigene0000841	0.5025	1.0288	0.603	0.6397	0.576	0.2723	2.5913	3.0227	2.6734	3.877	2.2036	2.887	59	120	60	61	58	26	260	329	301	468	224	323	-	Paired box protein Pax-2-A [Crassostrea gigas]	-	-	-	-
Unigene0000842	0.687	3.0736	0.3603	0.094	0.089	0	1.8759	1.5646	1.6718	0.8168	0.7935	0.6409	9	40	4	1	1	0	21	19	21	11	9	8	-	--	-	-	-	-
Unigene0000843	0.8485	8.9208	1.0754	0.2322	0.7329	0.3092	2.1698	3.3563	1.5404	2.8123	2.4684	1.2862	27	282	29	6	20	8	59	99	47	92	68	39	-	--	-	-	-	-
Unigene0000844	1.4579	4.3896	2.1811	0.6572	0.6223	0.6884	6.9919	8.1166	5.0635	0.1899	0.2556	0.1913	112	335	142	41	41	43	459	578	373	15	17	14	-	Protein phosphatase 1K, mitochondrial [Crassostrea gigas]	-	-	-	-
Unigene0000845	0	0	0	0.4116	0.3897	0.274	0	0	0	0.4335	1.2868	0.1169	0	0	0	3	3	2	0	0	0	4	10	1	-	--	-	-	-	-
Unigene0000846	1.7458	2.1088	1.133	0.3941	0.8143	1.0736	3.5752	4.2061	1.6993	0.5095	0.3025	0.1832	60	72	33	11	24	30	105	134	56	18	9	6	ZNF277	PREDICTED: zinc finger protein 277-like [Crassostrea gigas]	-	-	-	GO:0050896//response to stimulus;GO:0009987//cellular process;GO:0051716//cellular response to stimulus;GO:0006950//response to stress;GO:0033554//cellular response to stress
Unigene0000847	0	0	0	0	0	0	3.0144	2.8316	3.9106	0.5392	0.6403	0.4962	0	0	0	0	0	0	158	161	230	34	34	29	COI	cytochrome c oxidase subunit I (mitochondrion) [Neocalanus robustior]	ko00190//Oxidative phosphorylation//Energy metabolism//Metabolism	GO:0043229//intracellular organelle;GO:0044425//membrane part;GO:0019866//organelle inner membrane;GO:0043227//membrane-bounded organelle;GO:0031967//organelle envelope;GO:0031090//organelle membrane;GO:0031224//intrinsic component of membrane;GO:0044422//organelle part;GO:0044424//intracellular part;GO:0016020//membrane;GO:0044446//intracellular organelle part;GO:0005623//cell;GO:0044464//cell p…	GO:0046872//metal ion binding;GO:0005488//binding;GO:0046906//tetrapyrrole binding;GO:0046914//transition metal ion binding;GO:0003824//catalytic activity;GO:1901363//heterocyclic compound binding;GO:0043167//ion binding;GO:0097159//organic cyclic compound binding;GO:0043169//cation binding	GO:0006810//transport;GO:0044710//single-organism metabolic process;GO:0015980//energy derivation by oxidation of organic compounds;GO:0006818//hydrogen transport;GO:0044237//cellular metabolic process;GO:0015992//proton transport;GO:0006091//generation of precursor metabolites and energy;GO:0044699//single-organism process;GO:0044763//single-organism cellular process;GO:0008152//metabolic proces…
Unigene0000848	1.3075	3.1806	1.9284	1.8784	2.0327	0.938	3.4425	1.4104	2.3861	2.5435	2.3911	4.4594	12	29	15	14	16	7	27	12	21	24	19	39	-	--	-	-	-	-
Unigene0000849	0.5344	0.1537	0.2702	0.376	0.089	0	0.3573	0.1647	0.1592	0	0	0	7	2	3	4	1	0	4	2	2	0	0	0	-	--	-	-	-	-
Unigene0000850	0	0.1137	0	0.1391	0	0.1389	1.3216	1.3401	0.4711	0.2197	0.1304	0.237	0	1	0	1	0	1	10	11	4	2	1	2	-	--	-	-	-	-
Unigene0000851	0.6452	0.3608	0.6767	0.0883	0.0836	0.0882	0	0.0773	0	0.8368	0.5796	0.5266	9	5	8	1	1	1	0	1	0	12	7	7	-	--	-	-	-	-
Unigene0000852	6.3504	11.3213	6.5145	1.5486	1.664	1.448	1.6178	1.424	1.3301	0.3991	0.6902	0.5242	712	1261	619	141	160	132	155	148	143	46	67	56	SLC16A9	PREDICTED: monocarboxylate transporter 12-B-like [Crassostrea gigas]	-	-	-	-
Unigene0000853	2.3226	1.4533	2.3702	0.8503	2.1227	2.2389	1.1753	1.0158	1.6366	0.1221	0.5801	0.3953	37	23	32	11	29	29	16	15	25	2	8	6	-	--	-	-	-	-
Unigene0000854	0.5453	0.3137	0.5975	0.5276	0.0908	0.479	1.0483	0.2941	1.2998	0.0758	0	0.2453	14	8	13	11	2	10	23	7	32	2	0	6	-	--	-	-	-	-
Unigene0000855	1.6315	0.7883	2.233	0	0	0	0	0	0	0	0	0	25	12	29	0	0	0	0	0	0	0	0	0	-	--	-	-	-	-
Unigene0000856	1.1804	2.1501	0.6633	1.6613	1.5075	1.3135	0.592	0.3638	0.5276	0.8201	1.8179	1.1798	21	38	10	24	23	19	9	6	9	15	28	20	-	--	-	-	-	-
Unigene0000857	1.4877	0.2496	1.3897	1.4503	2.0961	2.2109	0.4352	1.6717	1.4868	5.9089	9.0213	5.3343	24	4	19	19	29	29	6	25	23	98	126	82	-	--	-	-	-	-
Unigene0000858	0	0.1169	0.2284	0.0953	0.1805	0	0.5435	0.2923	0.1615	3.3131	6.393	2.5184	0	3	5	2	4	0	12	7	4	88	143	62	-	--	-	-	-	-
Unigene0000859	0.1224	0.1232	0	1.2062	0.1428	0.3012	1.003	0	0	0.7146	0.8485	0	1	1	0	8	1	2	7	0	0	6	6	0	-	--	-	-	-	-
Unigene0000860	0	0.4882	0	0.1194	0	1.1929	1.816	1.8833	1.0115	0	0	0.1018	0	5	0	1	0	10	16	18	10	0	0	1	-	--	-	-	-	-
Unigene0000861	0	0.1147	0.1345	0	0	0.1402	0	0	0	0.9978	1.3165	0.4784	0	1	1	0	0	1	0	0	0	9	10	4	-	PREDICTED: uncharacterized protein LOC105324336 [Crassostrea gigas]	-	-	-	-
Unigene0000862	0.2487	0.1431	0.0839	0.175	0.6215	0.437	2.2871	1.9934	1.5565	0.4148	0.4925	0.5221	7	4	2	4	15	10	55	52	42	12	12	14	DPT	PREDICTED: dermatopontin [Biomphalaria glabrata]	-	-	-	-
Unigene0000863	0.9945	3.7147	1.05	0.3545	0.4578	0.2253	0.7963	1.0164	1.0372	2.6731	1.7836	0.8789	38	141	34	11	15	7	26	36	38	105	59	32	-	--	-	-	-	-
Unigene0000864	0.2511	3.3279	0.1481	0.1031	0	0	0.1469	0	0.2619	0	0	0	6	79	3	2	0	0	3	0	6	0	0	0	Ankrd44	AAEL014741-PA, partial [Aedes aegypti]	-	-	-	-
Unigene0000865	0	0	0	0	0	0	0	0	0	0	0	0	0	0	0	0	0	0	0	0	0	0	0	0	VPS13B	PREDICTED: vacuolar protein sorting-associated protein 13B-like [Octopus bimaculoides]	-	-	-	-
Unigene0000866	0.596	0.3	0	0.1223	0	0.2443	0.1162	0.0536	0	0	0	0.1042	12	6	0	2	0	4	2	1	0	0	0	2	VPS13B	Vacuolar protein sorting-associated protein 13B [Crassostrea gigas]	-	-	-	-
Unigene0000867	1.7725	2.5116	1.3353	0.8395	0.6836	1.308	3.4782	4.1036	3.7822	0.3316	0.1575	0.558	130	183	83	50	43	78	218	279	266	25	10	39	Vps13b	Vacuolar protein sorting-associated protein 13B [Crassostrea gigas]	-	-	-	-
Unigene0000868	0	0	0	0.5162	0.0815	0.6874	0.6541	1.0552	1.0929	0.1359	0	0	0	0	0	6	1	8	8	14	15	2	0	0	Vps13b	PREDICTED: vacuolar protein sorting-associated protein 13B isoform X1 [Crassostrea gigas]	-	-	-	-
Unigene0000869	0.8702	1.6136	0.3108	0.8037	0.3204	0.7886	2.7334	3.9156	3.2002	0.2673	0.1719	0.1923	76	140	23	57	24	56	204	317	268	24	13	16	VPS13B	PREDICTED: vacuolar protein sorting-associated protein 13B isoform X3 [Crassostrea gigas]	-	-	-	-
Unigene0000870	0.2356	0.2371	0.4169	0	0	0	0	0	0	0.2291	1.0883	1.236	2	2	3	0	0	0	0	0	0	2	8	10	-	--	-	-	-	-
Unigene0000871	0.7204	0.1209	0.425	3.5483	3.4999	2.6579	0.1405	0	0.2504	2.5692	2.7735	3.15	6	1	3	24	25	18	1	0	2	22	20	25	-	--	-	-	-	-
Unigene0000872	0	0.2453	0	0	0	0.1498	0	0.1314	0	0.474	0.4222	0.6393	0	2	0	0	0	1	0	1	0	4	3	5	-	--	-	-	-	-
Unigene0000873	0.664	0.5848	0.3917	0	0.0968	0.2041	0.4856	0.3581	0.0866	0.3229	0	0.0871	8	7	4	0	1	2	5	4	1	4	0	1	-	--	-	-	-	-
Unigene0000874	0.4264	2.4528	0.575	0.15	0	0.2248	1.7109	1.38	1.3341	0.1185	0	0	7	40	8	2	0	3	24	21	21	2	0	0	-	Tetratricopeptide repeat protein 6 [Crassostrea gigas]	-	-	-	-
Unigene0000875	0.4399	1.4269	0.9228	0	0.114	0.1202	0	0	0.2039	0	0	0.1026	9	29	16	0	2	2	0	0	4	0	0	2	-	PREDICTED: zinc finger protein 862-like [Saccoglossus kowalevskii]	ko03013//RNA transport//Translation//Genetic Information Processing	-	-	-
Unigene0000876	47.9106	36.0397	53.1245	27.128	32.5955	27.6406	40.034	37.6646	39.9248	11.2004	15.9089	12.2008	1294	967	1216	595	755	607	924	943	1034	311	372	314	CHCHD3	PREDICTED: MICOS complex subunit Mic19-like [Crassostrea gigas]	-	-	-	-
Unigene0000877	3.6867	3.763	3.1681	2.3271	1.2884	2.4004	8.1449	9.8925	9.3802	7.172	5.6539	7.2611	357	362	260	183	107	189	674	888	871	714	474	670	-	PREDICTED: interaptin isoform X3 [Crassostrea gigas]	-	-	-	-
Unigene0000878	0.1206	0.7287	0.1424	0.1486	0.1407	0.5935	0.4941	1.0412	0.8178	0.0587	0	0.1266	2	12	2	2	2	8	7	16	13	1	0	2	-	--	-	-	-	-
Unigene0000879	0.4401	1.8606	0	0.2168	0.2053	0.3248	0.103	0.3798	0.2754	0.0856	0	0	5	21	0	2	2	3	1	4	3	1	0	0	-	--	-	-	-	-
Unigene0000880	1.1827	5.9176	0.903	2.5701	3.4883	2.6525	0.4885	0.0375	0.3265	6.7334	5.1028	3.7966	34	169	22	60	86	62	12	1	9	199	127	104	-	--	-	-	-	-
Unigene0000881	0.9209	5.893	0.8538	2.997	4.8321	3.3978	0.7697	0	0.9604	6.1423	3.1151	2.4161	14	89	11	37	63	42	10	0	14	96	41	35	-	--	-	-	-	-
Unigene0000882	2.4012	9.185	2.55	0	0	0.1477	0	0	0	0	0	0	20	76	18	0	0	1	0	0	0	0	0	0	-	--	-	-	-	-
Unigene0000883	1.2295	1.7375	0.8928	0.99	0.4963	0.9306	3.4587	2.6018	3.5015	1.127	0.2458	0.397	52	73	32	34	18	32	125	102	142	49	9	16	jagn	PREDICTED: protein jagunal homolog 1 [Crassostrea gigas]	-	-	-	-
Unigene0000884	1.7405	0.5532	0.9728	0.3384	0.2136	0.2253	0.3216	0.2965	1.5285	0.7128	3.3858	0.5768	19	6	9	3	2	2	3	3	16	8	32	6	-	--	-	-	-	-
Unigene0000885	1.7727	7.6473	1.6932	0.2079	0.1969	0.2076	0.2963	0.7285	1.2324	1.6421	1.56	1.4174	21	90	17	2	2	2	3	8	14	20	16	16	-	--	-	-	-	-
Unigene0000886	1.2824	0.2766	2.0537	1.4664	1.2818	1.3519	1.9295	1.5811	3.0569	0	0	0	14	3	19	13	12	12	18	16	32	0	0	0	-	--	-	-	-	-
Unigene0000887	0.5327	0.3064	0.4041	0.656	0.1775	0.2808	0.3117	0.4926	0.2381	0.2961	0.1758	0	14	8	9	14	4	6	7	12	6	8	4	0	-	--	-	-	-	-
Unigene0000888	1.9757	2.2834	4.7488	3.4241	4.0955	5.0397	1.2844	0.6315	2.213	26.4775	36.2588	24.8039	27	31	55	38	48	56	15	8	29	372	429	323	-	--	-	-	-	-
Unigene0000889	0.2574	0.4072	0.1736	0.2264	0.0643	0.3166	2.324	2.44	3.7587	0	0	0	14	22	8	10	3	14	108	123	196	0	0	0	Moap1	Retrovirus-related Pol polyprotein from transposon 17.6 [Exaiptasia pallida]	-	-	-	-
Unigene0000890	0	0	0	0.6985	0.6615	0.5581	0.1328	0.3672	0	0.5518	1.0484	0.2381	0	0	0	5	5	4	1	3	0	5	8	2	-	--	-	-	-	-
Unigene0000891	6.3933	9.2944	6.6121	8.7511	7.8856	7.6124	24.68	24.2765	21.1177	2.267	1.6476	2.0449	502	725	440	558	531	486	1656	1767	1590	183	112	153	GRHPR	PREDICTED: glyoxylate reductase/hydroxypyruvate reductase [Crassostrea gigas]	ko00260//Glycine, serine and threonine metabolism//Amino acid metabolism//Metabolism;ko00620//Pyruvate metabolism//Carbohydrate metabolism//Metabolism;ko00630//Glyoxylate and dicarboxylate metabolism//Carbohydrate metabolism//Metabolism	-	GO:0097159//organic cyclic compound binding;GO:0016614//oxidoreductase activity, acting on CH-OH group of donors;GO:0003824//catalytic activity;GO:1901265//nucleoside phosphate binding;GO:0005488//binding;GO:0000166//nucleotide binding;GO:0016491//oxidoreductase activity;GO:0036094//small molecule binding;GO:1901363//heterocyclic compound binding	GO:0044699//single-organism process;GO:0008152//metabolic process;GO:0044710//single-organism metabolic process
Unigene0000892	0.1316	1.258	0.1552	0.081	0.0767	0	0.6158	0.2129	0.1372	0	0	0	2	19	2	1	1	0	8	3	2	0	0	0	-	--	-	-	-	-
Unigene0000893	0.3327	0	1.5704	0.5463	0.9053	0.4092	0	0	0.2313	0	0.2562	0	3	0	12	4	7	3	0	0	2	0	2	0	-	--	-	-	-	-
Unigene0000894	1.2006	0	1.275	0	0.14	0.1477	0.281	0.1295	0.7512	0.1168	0	0.126	10	0	9	0	1	1	2	1	6	1	0	1	-	--	-	-	-	-
Unigene0000895	8.5678	28.9358	7.5327	15.9292	10.3604	20.4549	16.3388	19.5323	11.0179	6.2096	5.0236	5.7397	459	1540	342	693	476	891	748	970	566	342	233	293	-	--	-	-	-	-
Unigene0000896	0.6411	0.9779	1.1462	1.0048	0.6796	0.908	2.8419	2.7875	3.4444	0.737	0.4937	0.4893	33	50	50	42	30	38	125	133	170	39	22	24	Kiaa1161	PREDICTED: SITS-binding protein isoform X1 [Crassostrea gigas]	-	-	-	-
Unigene0000897	1.0464	1.2448	0.3367	0.1171	0.5546	0.819	0.5566	0	0	0.0925	0.2198	0.1997	11	13	3	1	5	7	5	0	0	1	2	2	-	--	-	-	-	-
Unigene0000898	0.1145	0.6916	0	0.564	0	0	0	0.1235	0	0.1114	0.9258	0	1	6	0	4	0	0	0	1	0	1	7	0	-	--	-	-	-	-
Unigene0000899	0.1925	0.4844	1.1355	0	0	0.2367	0.2252	0	0	0.6553	1.1116	1.8179	2	5	10	0	0	2	2	0	0	7	10	18	-	--	-	-	-	-
Unigene0000900	0.4062	1.5901	0.0533	0.1112	0.1053	0.0555	1.2675	2.5318	1.5532	2.5901	1.4597	1.0894	9	35	1	2	2	1	24	52	33	59	28	23	-	--	-	-	-	-
Unigene0000901	4.8953	7.7903	3.9883	0.2296	0.3534	0.2007	2.6733	2.1626	2.5282	0.839	0.377	0.7339	210	332	145	8	13	7	98	86	104	37	14	30	-	--	-	-	-	-
Unigene0000902	0.6509	2.0159	1.8904	4.8705	3.0357	2.463	4.0426	3.6186	4.6991	2.7272	1.0409	2.7847	13	40	32	79	52	40	69	67	90	56	18	53	-	histone deacetylase [Anopheles darlingi]	-	-	-	-
Unigene0000903	0.2195	0.9575	0.1727	0.0901	0	0.09	0.9419	0.7894	0.1526	0	0.169	0	3	13	2	1	0	1	11	10	2	0	2	0	-	--	-	-	-	-
Unigene0000904	1.4794	6.8818	2.1523	1.4857	0.7704	0.9009	1.8656	1.9368	1.5578	1.3272	1.5097	0.9647	103	476	127	84	46	51	111	125	104	95	91	64	-	--	-	-	-	-
Unigene0000905	0	1.692	0.1417	0.4435	0.28	0	0	0	0	0.3504	0.416	0	0	14	1	3	2	0	0	0	0	3	3	0	-	--	-	-	-	-
Unigene0000906	0.3283	1.3219	0.1291	0.1348	0.2552	0.1346	0	0.1181	0.2283	0.8516	0.7584	0.3445	3	12	1	1	2	1	0	1	2	8	6	3	-	--	-	-	-	-
Unigene0000907	0.166	0.5013	0.1959	2.2484	1.4517	1.7353	0.5827	0	0.1298	0.0807	0.1917	0.0871	4	12	4	44	30	34	12	0	3	2	4	2	-	--	-	-	-	-
Unigene0000908	3.5831	5.0111	3.7415	0.7028	1.1832	0.702	0.5937	0.6157	0.3968	3.8245	7.325	4.8917	113	157	100	18	32	18	16	18	12	124	200	147	DYNLRB2	PREDICTED: dynein light chain roadblock-type 2-like isoform X1 [Xenopus laevis]	-	-	-	-
Unigene0000909	2.256	2.3125	2.5154	0.3823	0.1931	0.4327	2.7852	2.9248	3.0217	0.1208	0.0478	0.1738	109	111	103	15	8	17	115	131	140	6	2	8	-	PREDICTED: protocadherin Fat 4-like [Lingula anatina]	-	-	-	-
Unigene0000910	0.0765	1.6161	0.0902	0	0.0446	0.094	1.4762	1.3196	0.9169	0.2603	0.1766	0.2407	2	42	2	0	1	2	33	32	23	7	4	6	C20orf194	C20orf194 protein, partial [Homo sapiens]	-	-	-	-
Unigene0000911	0.0993	1.5997	0.2344	0	1.1582	0.1222	0.2325	0.4286	0.4143	0.4831	0.2295	0.5212	1	16	2	0	10	1	2	4	4	5	2	5	-	--	-	-	-	-
Unigene0000912	10.7415	7.6856	9.0246	5.4644	5.0222	5.2329	42.6269	42.6047	45.3245	2.9834	3.0753	2.8353	823	585	586	340	330	326	2791	3026	3330	235	204	207	ALDH7A1	PREDICTED: alpha-aminoadipic semialdehyde dehydrogenase [Crassostrea gigas]	ko00310//Lysine degradation//Amino acid metabolism//Metabolism;ko00260//Glycine, serine and threonine metabolism//Amino acid metabolism//Metabolism;ko01230//Biosynthesis of amino acids//Global and Overview//Metabolism;ko00330//Arginine and proline metabolism//Amino acid metabolism//Metabolism;ko00620//Pyruvate metabolism//Carbohydrate metabolism//Metabolism;ko00010//Glycolysis / Gluconeogenesis//…	-	-	-
Unigene0000913	1.0842	5.2355	1.1125	2.9605	1.5024	2.7829	0.9194	1.373	0.5572	2.2468	2.1054	1.0389	69	331	60	153	82	144	50	81	34	147	116	63	Crls1	PREDICTED: LOW QUALITY PROTEIN: cardiolipin synthase (CMP-forming)-like [Branchiostoma belcheri]	ko00564//Glycerophospholipid metabolism//Lipid metabolism//Metabolism	-	-	-
Unigene0000914	1.2699	2.1406	0.9871	1.1914	0.7286	1.0412	2.9131	2.9899	2.2598	0.7156	0.3725	0.7087	126	211	83	96	62	84	247	275	215	73	32	67	INPP5A	Type I inositol-1,4,5-trisphosphate 5-phosphatase [Crassostrea gigas]	ko04070//Phosphatidylinositol signaling system//Signal transduction//Environmental Information Processing;ko00562//Inositol phosphate metabolism//Carbohydrate metabolism//Metabolism	-	-	-
Unigene0000915	134.0177	124.8883	131.599	170.9779	158.212	154.8676	288.2193	256.7694	313.4635	372.5659	377.9888	360.6477	20840	19293	17343	21591	21099	19581	38300	37013	46741	59561	50888	53439	Gata3	GATA-binding factor [Azumapecten farreri]	-	-	-	-
Unigene0000916	0.0851	1.5855	0.6028	0.5242	0.3475	0.0524	0.9963	1.791	1.2874	2.4016	2.1143	1.2956	2	37	12	10	7	1	20	39	29	58	43	29	-	--	-	-	-	-
Unigene0000917	0.1573	0.6652	0.1114	0	0.1468	0.1548	0	0.4413	0.0328	0.7958	0.4361	0.6605	5	21	3	0	4	4	0	13	1	26	12	20	-	pol-like protein [Ciona intestinalis]	-	-	-	-
Unigene0000918	0.3905	2.1839	0.4608	0.6412	0.3542	0.6404	3.3004	3.0894	2.715	0.1266	0.3508	0.1366	9	50	9	12	7	12	65	66	60	3	7	3	-	--	-	-	-	-
Unigene0000919	0.4162	0.5985	0.7015	0.2928	0.1387	0	0.2783	0.5772	0.124	0	0.1373	0	7	10	10	4	2	0	4	9	2	0	2	0	-	--	-	-	-	-
Unigene0000920	0	0	0	0	0	0	0	0.0758	0	3.0072	5.9245	4.2768	0	0	0	0	0	0	0	1	0	44	73	58	-	--	-	-	-	-
Unigene0000921	2.5001	1.6178	2.2125	2.5838	2.9152	4.722	4.7018	7.0796	7.9613	3.474	5.4144	3.8418	56	36	42	47	56	86	90	147	171	80	105	82	-	--	-	-	-	-
Unigene0000922	0.1073	0.54	0	0.1321	0.0626	0.132	0.2511	0.5788	0.2238	1.3046	0.4957	0.7882	2	10	0	2	1	2	4	10	4	25	8	14	-	--	-	-	-	-
Unigene0000923	0.0918	0.2309	0	0	0	0	0.4833	0.7425	0.2871	0.6695	0.636	0.8186	2	5	0	0	0	0	9	15	6	15	12	17	-	--	-	-	-	-
Unigene0000924	10.4333	6.5277	12.3011	1.6982	1.9048	1.7264	2.7473	2.9311	2.9277	2.7068	4.3615	3.3252	1271	790	1270	168	199	171	286	331	342	339	460	386	NME8	PREDICTED: thioredoxin domain-containing protein 3 homolog isoform X5 [Crassostrea gigas]	-	-	-	-
Unigene0000925	0.101	1.2194	0.1191	0.2486	0	0.2483	0.4725	0.1089	0	0	0.2332	0	1	12	1	2	0	2	4	1	0	0	2	0	-	Two pore calcium channel protein 2 [Crassostrea gigas]	-	-	-	-
Unigene0000926	0.7672	0.9561	0.6035	0.6298	0.639	0.8986	0.8123	0.67	0.8001	0.1777	0.3376	0.3067	21	26	14	14	15	20	19	17	21	5	8	8	-	--	-	-	-	-
Unigene0000927	1.3065	3.5253	2.3766	5.9885	6.8343	6.7621	2.9516	2.8384	3.5387	5.1363	3.7098	3.5801	72	193	111	268	323	303	139	145	187	291	177	188	-	--	-	-	-	-
Unigene0000928	0	0	0	0	0	0	0	0	0	0.6729	0.6992	0.363	0	0	0	0	0	0	0	0	0	8	7	4	-	--	-	-	-	-
Unigene0000929	2.4591	1.9993	1.7298	2.2711	1.5991	2.152	0.6641	0.6122	0.5918	1.196	2.4034	2.0844	52	42	31	39	29	37	12	12	12	26	44	42	-	--	-	-	-	-
Unigene0000930	2.2359	7.715	2.4055	4.5718	4.594	3.5661	2.9453	3.186	2.656	3.3089	3.1696	2.2022	374	1282	341	621	659	485	421	494	426	569	459	351	-	--	-	-	-	-
Unigene0000931	0.7081	1.5783	0.179	0	0.118	0.0622	0.4735	0.873	0.633	0.2952	0.3505	0	14	31	3	0	2	1	8	16	12	6	6	0	-	--	-	-	-	-
Unigene0000932	2.1233	1.8283	2.082	0.8154	0.6945	0.6688	3.1644	3.0488	3.6571	0.1655	0.3504	0.2058	574	491	477	179	161	147	731	764	948	46	82	53	ALMS1	Alstrom syndrome protein 1 [Crassostrea gigas]	-	-	-	-
Unigene0000933	2.2127	3.4503	2.1717	0.6557	0.5184	0.7312	2.6075	3.2793	2.782	3.2737	2.8006	3.1902	428	663	356	103	86	115	431	588	516	651	469	588	FBXO18	PREDICTED: F-box only protein 18-like isoform X2 [Lingula anatina]	-	-	-	-
Unigene0000934	0.6032	0.1214	0.1424	0.1486	0	0	0.2824	0	0.7549	0	0.1394	0.1266	5	1	1	1	0	0	2	0	6	0	1	1	-	--	-	-	-	-
Unigene0000935	1.5904	0.736	1.7903	2.4536	3.7941	3.1025	23.1239	23.2101	27.2797	2.0626	2.0903	2.4172	87	40	83	109	178	138	1081	1177	1431	116	99	126	-	--	-	-	-	-
Unigene0000936	0	0	0	0	0	0	0	0	0	2.2718	2.7668	2.2311	0	0	0	0	0	0	0	0	0	78	80	71	-	--	-	-	-	-
Unigene0000937	0.0578	2.0359	0	0.4981	0.6738	0.0711	0	0.4364	0.0603	0	0.4672	0.1213	1	35	0	7	10	1	0	7	1	0	7	2	-	--	-	-	-	-
Unigene0000938	0.3533	0.1186	0.139	0.2901	0.2747	0	0.4135	0.5082	0.6141	0	0.136	0.2472	3	1	1	2	2	0	3	4	5	0	1	2	-	--	-	-	-	-
Unigene0000939	1.2225	1.3936	1.1836	3.1203	3.0704	2.7308	2.1092	2.6545	1.7762	11.8102	15.1588	10.0665	234	265	192	485	504	425	345	471	326	2324	2512	1836	TLR2	PREDICTED: interleukin-1 receptor accessory protein-like 1 [Crassostrea gigas]	-	-	-	-
Unigene0000940	0.6715	1.4645	0.3962	0.2756	0	0	0.2619	0.1207	0.7003	0.2177	1.6804	0	6	13	3	2	0	0	2	1	6	2	13	0	-	--	-	-	-	-
Unigene0000941	1.3982	1.3543	0.9339	0.1299	0.0923	0.0973	0.5866	0.498	0.5778	3.3231	3.3215	3.1147	106	102	60	8	6	6	38	35	42	259	218	225	ANKRD60	PREDICTED: protein HOS4 isoform X3 [Crassostrea gigas]	-	-	-	-
Unigene0000942	0	0	0	0.7459	0.9417	0.3725	0	0	0	0.491	0.4664	0.6357	0	0	0	6	8	3	0	0	0	5	4	6	-	--	-	-	-	-
Unigene0000943	0.842	4.0258	1.366	9.2017	0.7363	8.543	15.8875	16.4626	19.3171	1.0237	1.3372	0.8836	8	38	11	71	6	66	129	145	176	10	11	8	-	--	-	-	-	-
Unigene0000944	0.259	0.5214	0.1528	0.4784	0	1.7518	0.6061	0.6984	1.3504	0	0	0	4	8	2	6	0	22	8	10	20	0	0	0	-	--	-	-	-	-
Unigene0000945	0.1517	0.3055	0.8057	0.3737	0	0.4665	0.2663	0.4911	1.0285	0.6642	0.7887	1.1147	2	4	9	4	0	5	3	6	13	9	9	14	-	--	-	-	-	-
Unigene0000946	1.112	0.7801	1.4711	0.249	0.2357	0.0414	0.6309	1.2722	0.9136	0.3278	0.0778	0.2122	33	23	37	6	6	1	16	35	26	10	2	6	-	--	-	-	-	-
Unigene0000947	1.1698	7.0957	1.3265	2.2636	0.9389	2.429	1.76	1.8355	1.2675	4.3889	3.0006	2.2161	77	464	74	121	53	130	99	112	80	297	171	139	-	--	-	-	-	-
Unigene0000948	0	1.2226	0	0.2719	0	0.2716	0	0	0	0.2148	0	0	0	11	0	2	0	2	0	0	0	2	0	0	-	--	-	-	-	-
Unigene0000949	1.2874	1.2566	1.3349	0.2882	0.1365	0.048	1.963	1.515	2.563	0.0379	0	0	33	32	29	6	3	1	43	36	63	1	0	0	-	--	-	-	-	-
Unigene0000950	1.0027	0.3364	0.2366	0.2469	0.0779	0.4111	1.7991	1.4422	1.8822	0.5202	0.5405	0.6314	15	5	3	3	1	5	23	20	27	8	7	9	-	--	-	-	-	-
Unigene0000951	0.1871	0.3013	0.0442	3.5018	3.4031	4.7399	0	0	0	0.2184	0.2161	0.1571	5	8	1	76	78	103	0	0	0	6	5	4	-	PREDICTED: laccase-3 [Crassostrea gigas]	-	-	-	-
Unigene0000952	1.4508	2.1558	0.7337	0.8507	0.4028	0.7647	2.102	1.0434	1.2248	0.1344	0.0798	0.3625	21	31	9	10	5	9	26	14	17	2	1	5	-	--	-	-	-	-
Unigene0000953	0.6918	2.6115	0.102	0.213	0	0	0.2024	0	0.0902	0	0	0	8	30	1	2	0	0	2	0	1	0	0	0	-	--	-	-	-	-
Unigene0000954	6.1676	12.8145	7.3388	2.7408	3.7959	2.3664	5.4404	7.5734	5.5534	6.5758	8.7216	6.5381	593	1224	598	214	313	185	447	675	512	650	726	599	-	--	-	-	-	-
Unigene0000955	1.2146	1.7227	1.7588	2.2434	1.0944	1.2222	0	0.0596	0	0.2148	0	0.0579	22	31	27	33	17	18	0	1	0	4	0	1	-	--	-	-	-	-
Unigene0000956	2.1245	9.4016	2.0339	0.7898	1.4957	0.986	1.032	0.9081	1.2541	3.7821	4.8616	4.8378	53	233	43	16	32	20	22	21	30	97	105	115	-	--	-	-	-	-
Unigene0000957	0.3931	1.0222	0.3479	0.1614	0.382	0.4029	1.265	1.4842	0.7516	0.1912	0	0	12	31	9	4	10	10	33	42	22	6	0	0	Slc16a12	PREDICTED: monocarboxylate transporter 12 isoform X2 [Crassostrea gigas]	-	-	-	-
Unigene0000958	0	0	0	0	0	0	0.8372	1.5435	1.0658	0.0994	0.7083	0	0	0	0	0	0	0	7	14	10	1	6	0	-	--	-	-	-	-
Unigene0000959	2.6833	1.5266	4.9557	0.5746	1.0883	0	5.5973	3.7756	7.7865	0	0.8085	0	23	13	36	4	8	0	41	30	64	0	6	0	-	--	-	-	-	-
Unigene0000960	13.8515	13.6817	13.0209	9.3511	9.3591	9.9188	19.6736	18.7481	19.2869	11.3883	12.9126	10.0575	1441	1414	1148	790	835	839	1749	1808	1924	1218	1163	997	Dnm1	PREDICTED: LOW QUALITY PROTEIN: dynamin-1-like [Biomphalaria glabrata]	ko04144//Endocytosis//Transport and catabolism//Cellular Processes	-	GO:0001883//purine nucleoside binding;GO:0001882//nucleoside binding;GO:0005488//binding;GO:0016462//pyrophosphatase activity;GO:0036094//small molecule binding;GO:0097367//carbohydrate derivative binding;GO:0016817//hydrolase activity, acting on acid anhydrides;GO:0016818//hydrolase activity, acting on acid anhydrides, in phosphorus-containing anhydrides;GO:0003824//catalytic activity;GO:0017111…	-
Unigene0000961	0	0	0	0.0406	0.0768	0	0	0	0	1.2814	3.0812	1.0368	0	0	0	1	2	0	0	0	0	40	81	30	-	mucin 11A [Drosophila melanogaster]	-	-	-	-
Unigene0000962	19.2381	19.8667	18.7697	17.4566	15.5666	17.2252	56.5496	54.6772	58.3141	50.4557	54.9009	48.7944	2934	3010	2426	2162	2036	2136	7370	7730	8528	7911	7249	7091	MTHFSD	PREDICTED: methenyltetrahydrofolate synthase domain-containing protein [Crassostrea gigas]	-	-	-	-
Unigene0000963	1.1431	0.2092	0.1226	0.128	0	0	0.7296	0.4484	0	2.1227	2.4006	3.9261	11	2	1	1	0	0	6	4	0	21	20	36	-	--	-	-	-	-
Unigene0000964	0	0.7841	0.1149	0	0.2271	0	0	0	0	0.1894	0.2249	0.2044	0	8	1	0	2	0	0	0	0	2	2	2	-	--	-	-	-	-
Unigene0000965	0	0	0.1226	0	0	0	0	0	0	0	0.12	0.1091	0	0	1	0	0	0	0	0	0	0	1	1	-	--	-	-	-	-
Unigene0000966	1.4858	10.7	1.3149	11.6336	7.8469	9.3044	0.1956	0.4341	0.1291	6.5699	6.9578	4.1256	240	1717	180	1526	1087	1222	27	65	20	1091	973	635	-	E3 ubiquitin-protein ligase RNF213 [Exaiptasia pallida]	-	-	-	-
Unigene0000967	1.1784	7.1942	0.8917	6.2458	3.8682	5.0723	0.4047	0.3592	0.1202	4.7841	4.7785	2.6077	92	558	59	396	259	322	27	26	9	384	323	194	-	E3 ubiquitin-protein ligase RNF213 [Exaiptasia pallida]	-	-	-	-
Unigene0000972	0	0	0	0	0	0	0	0	0	11.1486	13.9354	9.3905	0	0	0	0	0	0	0	0	0	114	120	89	-	--	-	-	-	-
Unigene0000974	0	0	0	0	0	0	0	0	0	0.7944	1.078	0.6122	0	0	0	0	0	0	0	0	0	7	8	5	-	--	-	-	-	-
Unigene0000975	0.2165	0	0	0	0.1262	0	0	0	0	74.1729	45.6331	85.9892	4	0	0	0	2	0	0	0	0	1409	730	1514	-	--	-	-	-	-
Unigene0000976	0	0	0	0	0	0	0.2024	0	0	15.9822	19.5778	12.7056	0	0	0	0	0	0	2	0	0	190	196	140	-	--	-	-	-	-
Unigene0000981	6.041	6.8081	3.0653	4.4672	2.3122	4.1591	6.6195	4.4772	7.6465	4.964	5.0956	4.9847	393	440	169	236	129	220	368	270	477	332	287	309	-	--	-	-	-	-
Unigene0000982	0.687	1.4523	0	0.5076	0.0801	0.507	0.5628	2.7422	0.5732	0.3341	0.1587	0.1442	10	21	0	6	1	6	7	37	8	5	2	2	-	--	-	-	-	-
Unigene0000983	0.3659	0.221	0.7771	0	0	0	0	0.1579	0.1526	0	0	0	5	3	9	0	0	0	0	2	2	0	0	0	-	--	-	-	-	-
Unigene0000984	8.573	2.902	8.8625	1.7751	2.3885	3.3591	7.28	9.5756	12.3426	3.6898	3.5929	3.344	113	38	99	19	27	36	82	117	156	50	41	42	-	--	-	-	-	-
Unigene0000985	28.9288	26.461	31.9451	30.7136	35.0966	25.2475	34.5371	28.5653	34.0039	230.8592	249.1526	221.3917	3461	3145	3239	2984	3601	2456	3531	3168	3901	28395	25807	25239	birc7-a	inhibitor of apoptosis protein 1 [Ostrea edulis]	ko04120//Ubiquitin mediated proteolysis//Folding, sorting and degradation//Genetic Information Processing	-	-	-
Unigene0000986	1.2149	0.4368	1.1264	0.5343	0.6071	0.4269	0.1016	0	0	0.1688	1.0024	0.4554	14	5	11	5	6	4	1	0	0	2	10	5	-	PREDICTED: uncharacterized protein LOC107396347 [Nothobranchius furzeri]	-	-	-	-
Unigene0000987	2.8515	2.6464	1.8374	2.814	2.476	2.7857	14.6487	12.0205	16.3657	2.9506	2.2424	2.6741	141	130	77	113	105	112	619	551	776	150	96	126	-	PREDICTED: protein pinocchio-like isoform X1 [Bemisia tabaci]	-	-	-	-
Unigene0000988	2.6499	2.4125	2.4125	3.1795	3.0395	2.6437	11.3485	11.8811	12.7353	1.0515	0.6778	0.9853	429	388	331	418	422	348	1570	1783	1977	175	95	152	Zfp26	PREDICTED: zinc finger protein 708 [Bos mutus]	-	-	-	-
Unigene0000989	0	1.0562	0.3537	0.1846	0.1748	0.5531	3.5959	4.3659	1.5632	0	0.6925	0	0	14	4	2	2	6	41	54	20	0	8	0	-	--	-	-	-	-
Unigene0000990	4.6568	4.4792	4.3958	0	0	0	0.1211	0.2233	0	1.0066	0	0	45	43	36	0	0	0	1	2	0	10	0	0	-	--	-	-	-	-
Unigene0000991	8.7787	16.9874	9.4835	3.406	4.4171	3.3278	4.339	4.5837	4.6611	11.6778	13.8439	11.4214	438	842	401	138	189	135	185	212	223	599	598	543	ropn1l	Ropporin-1-like protein [Crassostrea gigas]	-	-	-	-
Unigene0000992	0	0.3	0	0	0	0	0.4649	0.8572	1.0359	0.4831	0.5736	0.6254	0	3	0	0	0	0	4	8	10	5	5	6	-	--	-	-	-	-
Unigene0000993	0.8661	0.1937	1.022	0	0	0	0.2252	0.3114	0.2007	0.0936	0.2223	0.202	9	2	9	0	0	0	2	3	2	1	2	2	-	--	-	-	-	-
Unigene0000994	0.2706	0.4843	0.1064	2.8049	1.9811	2.6443	1.6099	1.7111	1.4817	6.4714	4.0984	6.8716	36	64	12	303	226	286	183	211	189	885	472	871	Ank3	PREDICTED: ankyrin repeat, PH and SEC7 domain containing protein secG-like [Lingula anatina]	-	-	-	-
Unigene0000995	10.5236	23.1631	7.2959	20.7521	11.7902	26.78	42.5339	36.7776	34.3398	14.4817	9.4665	14.0976	434	949	255	695	417	898	1499	1406	1358	614	338	554	Psma5	PREDICTED: proteasome subunit alpha type-5-like [Crassostrea gigas]	ko03050//Proteasome//Folding, sorting and degradation//Genetic Information Processing	GO:0005623//cell;GO:0044464//cell part;GO:0044424//intracellular part;GO:0043226//organelle;GO:0043227//membrane-bounded organelle;GO:0043231//intracellular membrane-bounded organelle;GO:0032991//macromolecular complex;GO:0005622//intracellular;GO:0043229//intracellular organelle;GO:0043234//protein complex	GO:0008233//peptidase activity;GO:0016787//hydrolase activity;GO:0003824//catalytic activity;GO:0070011//peptidase activity, acting on L-amino acid peptides;GO:0004175//endopeptidase activity	GO:0044237//cellular metabolic process;GO:0044248//cellular catabolic process;GO:0019941//modification-dependent protein catabolic process;GO:0043632//modification-dependent macromolecule catabolic process;GO:0044238//primary metabolic process;GO:0009987//cellular process;GO:0051603//proteolysis involved in cellular protein catabolic process;GO:0006508//proteolysis;GO:0019538//protein metabolic p…
Unigene0000996	2.0263	1.9197	2.3909	0.9907	1.2161	0.623	3.2429	3.7932	3.6048	0.7246	0.8605	0.6567	68	64	68	27	35	17	93	118	116	25	25	21	-	--	-	-	-	-
Unigene0000997	0.8384	0.5157	2.4732	0.8603	0.9233	0.401	0.5996	0.3015	0.7772	1.5404	1.7216	1.0754	18	11	45	15	17	7	11	6	16	34	32	22	-	--	-	-	-	-
Unigene0000998	0.4038	0.9146	0.9529	0.2486	0.4708	0.1242	0	0.1089	0	0.7856	1.166	0.1059	4	9	8	2	4	1	0	1	0	8	10	1	-	--	-	-	-	-
Unigene0000999	37.5975	46.9196	37.0139	25.7986	18.3812	25.1257	112.9069	119.5015	114.2488	12.7337	10.0719	15.5687	1660	2058	1385	925	696	902	4260	4891	4837	578	385	655	MRPL3	PREDICTED: 39S ribosomal protein L3, mitochondrial-like [Octopus bimaculoides]	ko03010//Ribosome//Translation//Genetic Information Processing	-	-	-
Unigene0001000	0	0.698	0	0.8539	0.2695	0.4264	0	0	0	0.1124	0.267	0	0	6	0	6	2	3	0	0	0	1	2	0	CD9	Low-density lipoprotein receptor-related protein 5 [Crassostrea gigas]	-	-	-	-
Unigene0001001	0.1172	0.59	0.6916	0	0	0	0.1372	0	0	0	0	0	1	5	5	0	0	0	1	0	0	0	0	0	-	--	-	-	-	-
Unigene0001002	0.2792	0.7306	0.3294	0.4813	0.1628	0.6523	0.8167	1.5057	0.5822	3.8014	3.579	2.3436	10	26	10	14	5	19	25	50	20	140	111	80	-	--	-	-	-	-
Unigene0001003	0.5912	1.7854	0.4651	0.4854	0.9192	0.4848	0.9225	1.2756	1.2331	0.3834	0	0.1034	6	18	4	4	8	4	8	12	12	4	0	1	-	--	-	-	-	-
Unigene0001004	1.3167	1.7374	1.3017	0.6573	1.0789	0.744	2.7485	3.3591	3.136	0.2596	0.2466	0.4108	74	97	62	30	52	34	132	175	169	15	12	22	-	--	-	-	-	-
Unigene0001005	5.2973	35.0203	5.6593	29.6188	9.1819	50.0515	36.4397	42.4344	29.3762	2.2282	2.6459	2.1035	148	972	134	672	220	1137	870	1099	787	64	64	56	-	--	-	-	-	-
Unigene0001006	1.9362	1.1945	1.7687	0.4615	0.6554	0.7681	0.7309	0.6738	2.0191	1.0935	0.2886	1.1798	31	19	24	6	9	10	10	10	31	18	4	18	-	--	-	-	-	-
Unigene0001007	0.4438	3.3303	0.4285	0.3776	0.5928	0.1985	1.6525	1.4798	1.2455	0.3532	0.1305	0.398	55	410	45	38	63	20	175	170	148	45	14	47	-	--	-	-	-	-
Unigene0001008	0	0.3557	0.139	0	0.2747	0	0.4135	0.3812	0	0.1146	0.4081	0.8652	0	3	1	0	2	0	3	3	0	1	3	7	-	--	-	-	-	-
Unigene0001009	0	0	0.1383	0.1443	0.5467	0	0.1372	0.2529	0.489	0	0	0	0	0	1	1	4	0	1	2	4	0	0	0	-	PREDICTED: monocarboxylate transporter 13-like isoform X1 [Crassostrea gigas]	-	-	-	-
Unigene0001010	0.5067	4.3477	0.8257	0.1189	0.197	0.1781	0.7906	0.7028	0.3775	0.8215	0.6132	0.5571	21	179	29	4	7	6	28	27	15	35	22	22	-	--	-	-	-	-
Unigene0001011	2.0005	7.8068	2.1827	1.9742	1.2143	1.4999	5.6041	6.0013	5.3015	0.913	0.728	1.1432	292	1132	270	234	152	178	699	812	742	137	92	159	Osbpl9	PREDICTED: oxysterol-binding protein-related protein 9-like isoform X5 [Crassostrea gigas]	-	-	-	-
Unigene0001012	1.7879	0.5999	0.4688	0	0	0.2443	1.6273	2.143	0.8287	0	0	0	18	6	4	0	0	2	14	20	8	0	0	0	-	--	-	-	-	-
Unigene0001013	3.1875	1.7825	4.4925	1.7809	1.7896	1.1616	0.2418	0	0	0	0	0	108	60	129	49	52	32	7	0	0	0	0	0	unc-89	PREDICTED: BUD13 homolog [Pygocentrus nattereri]	-	-	-	-
Unigene0001014	2.2566	1.7052	2.1346	1.8538	2.143	1.5056	3.3663	3.1687	4.2666	4.9837	5.7039	4.2701	706	530	566	471	575	383	900	919	1280	1603	1545	1273	lgs	PREDICTED: B-cell CLL/lymphoma 9 protein [Crassostrea gigas]	-	-	-	-
Unigene0001015	0.0376	0	0.0443	0.2544	0.1314	0.0231	0	0	0	2.4478	4.7504	3.1139	2	0	2	11	6	1	0	0	0	134	219	158	-	--	-	-	-	-
Unigene0001016	0.2735	1.0226	1.0604	0.1443	0.0911	0.865	1.0059	0.7587	0.163	0.038	0	0.246	7	26	23	3	2	18	22	18	4	1	0	6	Nudt9	Transient receptor potential cation channel subfamily M member 2 [Crassostrea gigas]	ko00230//Purine metabolism//Nucleotide metabolism//Metabolism	-	-	-
Unigene0001017	0.2155	0.217	0	0.1991	0.0628	0.5964	0.1261	0.6975	0.5057	0.2097	0	0.4524	4	4	0	3	1	9	2	12	9	4	0	8	-	--	-	-	-	-
Unigene0001018	0.7184	1.188	1.3018	0.6003	0.718	0.5995	0.1501	0.1384	0.1338	0.2995	0.0296	0	28	46	43	19	24	19	5	5	5	12	1	0	-	--	-	-	-	-
Unigene0001019	0.2248	0.9053	0	0.9691	0.6554	0.4148	0	0	0	0.3281	0	0	2	8	0	7	5	3	0	0	0	3	0	0	-	--	-	-	-	-
Unigene0001020	0.2	1.1408	0.3933	0.4926	0.4664	0.7379	1.8723	2.6609	2.0857	0.2594	0	0	3	17	5	6	6	9	24	37	30	4	0	0	-	--	-	-	-	-
Unigene0001021	0.6109	1.2724	1.1435	0.6745	0.2948	0.6737	2.342	2.3181	1.8675	0.4303	0.0973	0.1327	29	60	46	26	12	26	95	102	85	21	4	6	Ahi1	Jouberin [Crassostrea gigas]	-	-	-	-
Unigene0001022	0.6132	0.5487	1.3667	1.1746	0.5561	1.8435	1.1162	2.499	2.1316	0.4639	0.8657	1.0726	9	8	17	14	7	22	14	34	30	7	11	15	-	--	-	-	-	-
Unigene0001023	0.4424	2.3159	0.4177	0	0	0.1088	0.466	0.5728	0.4153	0.3013	0.0511	0.0464	10	52	8	0	0	2	9	12	9	7	1	1	-	--	-	-	-	-
Unigene0001024	0.7739	3.3541	1.2176	0.8868	0.6392	1.1898	2.2641	2.6553	1.9056	0.2509	0.3725	0.1354	72	310	96	67	51	90	180	229	170	24	30	12	Leprel1	PREDICTED: prolyl 3-hydroxylase 1-like [Aplysia californica]	-	-	GO:0016491//oxidoreductase activity;GO:0003824//catalytic activity;GO:0016705//oxidoreductase activity, acting on paired donors, with incorporation or reduction of molecular oxygen	-
Unigene0001025	0	0.2919	0.1711	0.9997	0.8452	0.3923	0	0.0626	0	1.7486	1.5071	1.3084	0	10	5	28	25	11	0	2	0	62	45	43	-	--	-	-	-	-
Unigene0001026	1.7821	3.4006	1.3897	0.7251	1.2649	0.8195	0.6891	0.5182	0.9373	1.6882	2.9176	1.1872	115	218	76	38	70	43	38	31	58	112	163	73	-	--	-	-	-	-
Unigene0001027	0.2752	2.2561	0.3248	1.0652	0.2292	0.3869	2.6688	3.6055	1.4352	0.3442	0.4542	0.1238	7	57	7	22	5	8	58	85	35	9	10	3	ift57	PREDICTED: intraflagellar transport protein 57 homolog isoform X1 [Biomphalaria glabrata]	-	GO:0044446//intracellular organelle part;GO:0043228//non-membrane-bounded organelle;GO:0044463//cell projection part;GO:0044430//cytoskeletal part;GO:0005856//cytoskeleton;GO:0044464//cell part;GO:0043234//protein complex;GO:0044424//intracellular part;GO:0015630//microtubule cytoskeleton;GO:0043226//organelle;GO:0032991//macromolecular complex;GO:0072372//primary cilium;GO:0005815//microtubule o…	-	GO:0044767//single-organism developmental process;GO:0051246//regulation of protein metabolic process;GO:0052548//regulation of endopeptidase activity;GO:0010604//positive regulation of macromolecule metabolic process;GO:0032502//developmental process;GO:0006915//apoptotic process;GO:0010950//positive regulation of endopeptidase activity;GO:0043281//regulation of cysteine-type endopeptidase activ…
Unigene0001028	0.8857	5.1509	0.658	1.0906	0.5737	2.2592	3.2627	4.494	3.284	0	0.1516	0.0344	27	156	17	27	15	56	85	127	96	0	4	1	-	PREDICTED: ankyrin repeat domain-containing protein 50-like [Halyomorpha halys]	-	-	-	-
Unigene0001029	0	0	0	0	0.14	0.2953	0	0	0	1.1678	3.6056	0.63	0	0	0	0	1	2	0	0	0	10	26	5	-	--	-	-	-	-
Unigene0001030	0.4206	0.0847	0.2978	0	0.0981	0.1035	0.9844	0	0.2632	0.2455	0.2915	0.3531	5	1	3	0	1	1	10	0	3	3	3	4	-	--	-	-	-	-
Unigene0001031	0	0	0	0.1655	0.3135	0.7439	1.2584	1.16	0.4906	0.3922	0.4658	0.1411	0	0	0	2	4	9	16	16	7	6	6	2	-	--	-	-	-	-
Unigene0001032	0.3276	1.1541	0	0.3025	0.0955	0.9065	0.2875	0.4417	0.0854	1.1949	0.1892	0.5157	4	14	0	3	1	9	3	5	1	15	2	6	-	--	-	-	-	-
Unigene0001033	0.7562	0.5709	0.7435	0.0776	0.2204	0	0.9955	0.6118	0.9857	0.3371	0.3275	0.6282	24	18	20	2	6	0	27	18	30	11	9	19	-	Complement C1q tumor necrosis factor-related protein 3 [Crassostrea gigas]	-	-	-	-
Unigene0001034	1.7478	2.4593	1.5967	1.4117	1.8846	1.7798	3.9587	4.8455	3.6455	1.1151	1.0854	0.71	93	130	72	61	86	77	180	239	186	61	50	36	PITRM1	PREDICTED: presequence protease, mitochondrial-like [Lingula anatina]	-	-	-	-
Unigene0001035	0.8445	0.2429	1.4236	0.1486	0	0	0.5647	0.1302	0	0.2347	0.9755	0.2532	7	2	10	1	0	0	4	1	0	2	7	2	-	--	-	-	-	-
Unigene0001036	0.6776	2.3873	0	0	0	0	0.1322	0	0.1178	0.5493	0.2609	0.3556	6	21	0	0	0	0	1	0	1	5	2	3	-	--	-	-	-	-
Unigene0001037	1.6682	0.6936	2.4819	1.1611	0.7189	0.8474	1.2307	0.7824	1.7775	0.8113	1.7174	1.1037	46	19	58	26	17	19	29	20	47	23	41	29	-	--	-	-	-	-
Unigene0001038	1.3186	2.2925	1.2258	0.6888	0.5591	2.0639	1.8235	3.2327	2.1251	0.1555	0	0.0839	33	57	26	14	12	42	39	75	51	4	0	2	-	--	-	-	-	-
Unigene0001039	0.3342	0.4486	0	0.4116	0.6495	0.9591	0.5215	0.6009	1.0457	0.5418	0.386	0.4677	3	4	0	3	5	7	4	5	9	5	3	4	-	--	-	-	-	-
Unigene0001040	0.6558	0.3772	0	0	0	0.2304	0.3289	0.3032	0.1954	0.0911	0.2164	0	7	4	0	0	0	2	3	3	2	1	2	0	-	--	-	-	-	-
Unigene0001041	2.0235	2.2562	3.1957	0.1533	0.0363	0.0766	0	0	0	2.4981	3.4159	2.8259	130	144	174	8	2	4	0	0	0	165	190	173	-	PREDICTED: uncharacterized protein LOC105327945 [Crassostrea gigas]	-	-	-	-
Unigene0001042	1.208	1.0563	2.1452	1.2471	1.1098	1.8008	5.4258	4.6069	6.146	1.3649	2.114	1.3957	99	86	149	83	78	120	380	350	483	115	150	109	spa	PREDICTED: ras-interacting protein RIP3 isoform X1 [Crassostrea gigas]	-	-	-	-
Unigene0001043	2.7245	5.028	2.8933	3.4855	3.4064	3.6673	5.1012	4.9802	5.3669	1.0306	1.3637	1.0325	180	330	162	187	193	197	288	305	340	70	78	65	-	--	-	-	-	-
Unigene0001044	0.929	1.7701	0.7327	3.0701	3.1946	2.8856	1.9635	1.6771	1.8339	7.2016	6.411	5.4866	196	371	131	526	578	495	354	328	371	1562	1171	1103	Fam134c	PREDICTED: protein FAM134C [Crassostrea gigas]	-	-	-	-
Unigene0001045	2.1034	19.6394	2.3963	1.9649	1.4377	1.338	0.2546	1.6431	0.3782	0.6349	0.2513	0	29	269	28	22	17	15	3	21	5	9	3	0	-	--	-	-	-	-
Unigene0001046	2.2708	2.1251	1.7814	1.8591	1.4885	1.3511	2.4059	2.1318	2.9313	2.2983	3.6578	1.9708	370	344	246	246	208	179	335	322	458	385	516	306	SLK	PREDICTED: STE20-like serine/threonine-protein kinase isoform X2 [Crassostrea gigas]	-	-	-	-
Unigene0001047	0.7475	1.7012	0.7478	0.4803	0.3411	0.5796	1.4642	1.8407	1.2541	0.3003	0.2252	0.2729	46	104	39	24	18	29	77	105	74	19	12	16	-	--	-	-	-	-
Unigene0001048	1.428	0.5175	1.6176	0.2814	0.7992	0.7728	2.0052	1.9102	1.787	0.4445	0.3299	0.0599	25	9	24	4	12	11	30	31	30	8	5	1	-	--	-	-	-	-
Unigene0001049	0.1955	3.4441	0.6921	0	0	0	0.572	0.9491	1.2234	0.5705	0.2258	0.1026	2	35	6	0	0	0	5	9	12	6	2	1	-	--	-	-	-	-
Unigene0001050	0	0	0	0	0	0	0	0.1155	0.2233	1.1456	0.6183	0.7865	0	0	0	0	0	0	0	1	2	11	5	7	-	--	-	-	-	-
Unigene0001051	1.0472	1.0039	1.0002	0.6754	1.1629	0.3066	0.7002	0.6993	0.728	0.5335	0.0576	0.9943	21	20	17	11	20	5	12	13	14	11	1	19	-	--	-	-	-	-
Unigene0001052	1.194	1.8887	1.4089	0.7352	0.3978	0.1049	0.2994	0.092	0.3558	0.1659	0	0.358	14	22	14	7	4	1	3	1	4	2	0	4	-	--	-	-	-	-
Unigene0001053	3.3435	4.9101	3.8911	2.0868	3.872	2.1405	3.4838	2.594	2.5793	1.8043	1.8251	1.9467	146	213	144	74	145	76	130	105	108	81	69	81	-	--	-	-	-	-
Unigene0001054	5.0443	8.9744	5.433	12.1705	13.6902	14.0549	4.5987	5.7474	4.4551	20.834	24.6946	22.6626	516	912	471	1011	1201	1169	402	545	437	2191	2187	2209	-	PREDICTED: polypeptide N-acetylgalactosaminyltransferase 5 [Pygocentrus nattereri]	-	-	-	-
Unigene0001055	3.528	12.0411	4.835	7.0144	4.6923	8.1809	8.5795	7.5523	6.7452	1.9839	1.9102	2.5454	192	651	223	310	219	362	399	381	352	111	90	132	gmppab	PREDICTED: mannose-1-phosphate guanyltransferase alpha-A-like isoform X1 [Biomphalaria glabrata]	ko00520//Amino sugar and nucleotide sugar metabolism//Carbohydrate metabolism//Metabolism;ko00051//Fructose and mannose metabolism//Carbohydrate metabolism//Metabolism	-	-	-
Unigene0001056	4.3802	8.9138	4.9401	3.1223	2.93	3.0624	5.0414	5.3681	5.419	11.4011	8.9	11.0778	1154	2333	1103	668	662	656	1135	1311	1369	3088	2030	2781	Chdh	Choline dehydrogenase, mitochondrial [Crassostrea gigas]	ko00260//Glycine, serine and threonine metabolism//Amino acid metabolism//Metabolism	-	-	-
Unigene0001057	0.0621	2.3145	0.1467	0.153	0.1449	0.0764	0.1454	0.3352	0.7777	0	0.2871	0	1	37	2	2	2	1	2	5	12	0	4	0	-	--	-	-	-	-
Unigene0001058	0	1.0619	0	0	0	0	0.823	0.1264	0.2445	0.6841	1.6247	0.369	0	9	0	0	0	0	6	1	2	6	12	3	-	--	-	-	-	-
Unigene0001059	0.8652	0.852	0.5992	0.6485	0.4386	0.6477	0.5722	1.0348	0.8238	0.3293	0.4997	0.0395	46	45	27	28	20	28	26	51	42	18	23	2	-	pol-like protein [Ciona intestinalis]	-	-	-	-
Unigene0001060	0.4922	0.9083	0.2904	0.101	0.0478	0.0504	0.192	0.6195	0.385	0.0798	0.0948	0.0861	12	22	6	2	1	1	4	14	9	2	2	2	-	--	-	-	-	-
Unigene0001061	19.0309	19.0623	21.5406	8.9805	11.7618	8.9528	18.2806	19.3039	21.415	5.1821	6.7018	5.3525	2847	2833	2731	1091	1509	1089	2337	2677	3072	797	868	763	-	--	-	-	-	-
Unigene0001062	1.4616	2.1578	1.5904	1.2598	2.2534	0.9187	1.0262	0.981	1.0669	0.6634	0.8816	0.4601	90	132	83	63	119	46	54	56	63	42	47	27	-	--	-	-	-	-
Unigene0001063	0.9636	1.9861	1.0558	0.7063	0.3478	0.1693	0.349	0.2475	0.6699	2.3433	1.59	2.5522	42	86	39	25	13	6	13	10	28	105	60	106	-	--	-	-	-	-
Unigene0001064	0	0	0	0	0	0	0.2379	0.2193	0.2827	0	0.3131	0.2133	0	0	0	0	0	0	3	3	4	0	4	3	-	--	-	-	-	-
Unigene0001065	0.3685	1.02	0.7608	0.794	0.3222	0.3399	1.6169	1.4409	1.585	0	0	0	8	22	14	14	6	6	30	29	33	0	0	0	tirA	PREDICTED: protein tirA-like isoform X1 [Branchiostoma belcheri]	-	-	-	-
Unigene0001066	4.3758	2.9875	7.902	2.9988	3.372	1.4507	1.7365	1.765	2.0634	1.5545	1.4943	1.1181	115	78	176	64	76	31	39	43	52	42	34	28	-	--	-	-	-	-
Unigene0001067	0.1947	0	0.8043	0	0	0	0	0	0	0.3789	2.2494	2.0438	2	0	7	0	0	0	0	0	0	4	20	20	-	--	-	-	-	-
Unigene0001068	0.2269	1.3704	0.2677	0	0	0	0.3983	0.1224	0.5916	0	0.2621	0.5953	2	12	2	0	0	0	3	1	5	0	2	5	-	--	-	-	-	-
Unigene0001069	1.5242	0.4184	1.5123	0.1706	0	0	0	0	0	0.3032	0.8002	0.3272	44	12	37	4	0	0	0	0	0	9	20	9	-	--	-	-	-	-
Unigene0001070	3.0647	3.9628	2.6656	3.5405	2.4905	3.2874	5.1096	5.5897	5.7002	4.8373	3.9742	3.8231	970	1246	715	910	676	846	1382	1640	1730	1574	1089	1153	DMXL2	DmX-like protein 2 [Crassostrea gigas]	-	-	-	-
Unigene0001071	2.734	3.2077	2.3073	10.022	13.4697	12.5592	1.6526	1.5919	1.4067	1.3033	1.5058	1.1591	302	352	216	899	1276	1128	156	163	149	148	144	122	-	UPF0672 protein C3orf58 [Crassostrea gigas]	-	-	-	-
Unigene0001072	2.8963	3.4234	2.6019	4.0603	3.5304	3.8257	6.7786	5.0707	5.5723	10.5764	11.3296	9.416	419	492	319	477	438	450	838	680	773	1573	1419	1298	Smc5	PREDICTED: structural maintenance of chromosomes protein 5, partial [Crassostrea gigas]	-	GO:0043229//intracellular organelle;GO:0043232//intracellular non-membrane-bounded organelle;GO:0043226//organelle;GO:0043227//membrane-bounded organelle;GO:0005623//cell;GO:0043231//intracellular membrane-bounded organelle;GO:0044424//intracellular part;GO:0005694//chromosome;GO:0005634//nucleus;GO:0005622//intracellular;GO:0043228//non-membrane-bounded organelle;GO:0044422//organelle part;GO:00…	-	GO:0016043//cellular component organization;GO:0007049//cell cycle;GO:0006310//DNA recombination;GO:0044237//cellular metabolic process;GO:0008152//metabolic process;GO:0044710//single-organism metabolic process;GO:0051716//cellular response to stimulus;GO:0044699//single-organism process;GO:0006281//DNA repair;GO:0071704//organic substance metabolic process;GO:0000280//nuclear division;GO:004828…
Unigene0001073	0.3191	1.9274	0.3452	0.0655	0.031	0.1962	0.9336	0.5738	0.7766	0.0517	0	0.0558	12	72	11	2	1	6	30	20	28	2	0	2	-	--	-	-	-	-
Unigene0001074	0.5668	0.6743	0.304	0.9518	0.4206	0.2535	0.5427	0.8338	0.9672	0	0	0.1622	11	13	5	15	7	4	9	15	18	0	0	3	ncapd2	PREDICTED: condensin complex subunit 1-like isoform X4 [Crassostrea gigas]	-	-	-	-
Unigene0001075	0.1119	0.1127	0	0	0.522	0	0.6548	0.1207	0.817	0	0	0	1	1	0	0	4	0	5	1	7	0	0	0	-	--	-	-	-	-
Unigene0001076	4.1171	10.9092	3.3815	4.2497	4.0241	3.2516	8.7382	8.5017	5.6721	7.3713	8.1239	5.9515	408	1074	284	342	342	262	740	781	539	751	697	562	Sde2	PREDICTED: protein SDE2 homolog [Crassostrea gigas]	-	-	-	-
Unigene0001077	0	0.2223	0	0	0	0	0.3876	0.3573	0.4606	0	0	0	0	2	0	0	0	0	3	3	4	0	0	0	ADAMTS9	PREDICTED: A disintegrin and metalloproteinase with thrombospondin motifs 9 isoform X1 [Crassostrea gigas]	-	-	-	-
Unigene0001078	42.02	30.5237	43.3902	33.5759	39.1135	34.2312	104.524	104.9443	109.073	9.6898	9.4531	10.6797	4893	3531	4282	3175	3906	3241	10401	11328	12179	1160	953	1185	KLKB1	Plasma kallikrein [Crassostrea gigas]	ko04610//Complement and coagulation cascades//Immune system//Organismal Systems	-	-	-
Unigene0001079	0.9353	3.0336	1.4714	2.0475	1.9388	2.4923	0.5472	0	0	0.1011	0.3601	0.0545	18	58	24	32	32	39	9	0	0	2	6	1	-	--	-	-	-	-
Unigene0001080	0.9513	3.7565	0.5181	0	0.4266	0.36	2.2263	5.052	1.221	0	0.0845	0	13	51	6	0	5	4	26	64	16	0	1	0	-	--	-	-	-	-
Unigene0001081	4.4376	8.6527	5.2728	3.0762	2.5691	3.7212	11.3118	12.2022	9.5954	1.3885	1.3441	1.205	286	554	288	161	142	195	623	729	593	92	75	74	-	--	-	-	-	-
Unigene0001082	3.2676	4.9012	2.6974	1.002	1.7018	1.366	0.6197	0.9753	1.1448	2.1985	3.0432	2.4262	253	377	177	63	113	86	41	70	85	175	204	179	-	--	-	-	-	-
Unigene0001083	0.6166	2.2758	0.1617	0	0	0	0.1603	0.2956	0.1429	0.1333	0.1583	0	9	33	2	0	0	0	2	4	2	2	2	0	-	--	-	-	-	-
Unigene0001084	0.3948	1.9304	0.0666	1.4586	0.6577	2.7748	0.957	1.3994	0.9999	1.2619	0.5863	1.1838	14	68	2	42	20	80	29	46	34	46	18	40	-	--	-	-	-	-
Unigene0001085	0	0	0	0	0	0	0	0	0	0.7046	1.5539	1.1946	0	0	0	0	0	0	0	0	0	7	13	11	-	--	-	-	-	-
Unigene0001086	1.2164	1.3264	1.5549	0.2496	1.0638	0.4987	0.7117	0.4374	0.3171	1.9719	3.8636	2.7658	12	13	13	2	9	4	6	4	3	20	33	26	-	--	-	-	-	-
Unigene0001087	6.5225	8.558	6.3098	4.9213	6.5504	4.6988	18.2066	16.8924	18.8924	5.2198	6.779	5.1305	1038	1353	851	636	894	608	2476	2492	2883	854	934	778	CLPX	PREDICTED: ATP-dependent Clp protease ATP-binding subunit clpX-like, mitochondrial [Aplysia californica]	-	GO:0031981//nuclear lumen;GO:0044429//mitochondrial part;GO:0043226//organelle;GO:0044444//cytoplasmic part;GO:0009295//nucleoid;GO:0044464//cell part;GO:0005622//intracellular;GO:0032991//macromolecular complex;GO:0005623//cell;GO:0031975//envelope;GO:0070013//intracellular organelle lumen;GO:0019866//organelle inner membrane;GO:0005737//cytoplasm;GO:0043229//intracellular organelle;GO:0044424//…	GO:0005515//protein binding;GO:0003824//catalytic activity;GO:0001882//nucleoside binding;GO:0016462//pyrophosphatase activity;GO:0008047//enzyme activator activity;GO:0032549//ribonucleoside binding;GO:0030234//enzyme regulator activity;GO:0001883//purine nucleoside binding;GO:0016787//hydrolase activity;GO:0016818//hydrolase activity, acting on acid anhydrides, in phosphorus-containing anhydrid…	GO:0030162//regulation of proteolysis;GO:0048522//positive regulation of cellular process;GO:0060255//regulation of macromolecule metabolic process;GO:0010604//positive regulation of macromolecule metabolic process;GO:0065007//biological regulation;GO:0051247//positive regulation of protein metabolic process;GO:0031325//positive regulation of cellular metabolic process;GO:0032268//regulation of c…
Unigene0001088	1.3142	2.0494	1.6651	0.8622	0.8667	0.7287	0.3277	0.4532	0.5617	1.1421	2.1898	0.8705	122	189	131	65	69	55	26	39	50	109	176	77	-	--	-	-	-	-
Unigene0001089	0.2108	0.8487	0.0415	0.0433	0	0	0.0822	0	0.2198	0	0	0	6	24	1	1	0	0	2	0	6	0	0	0	-	--	-	-	-	-
Unigene0001090	0.1129	0.5684	0	0.2781	0	0	0	0	0	0.6591	0.6522	0.237	1	5	0	2	0	0	0	0	0	6	5	2	-	--	-	-	-	-
Unigene0001091	0.5153	1.6597	0.4864	0.1269	0	0	0.4824	0.667	0.2149	0	0.119	0.3244	5	16	4	1	0	0	4	6	2	0	1	3	-	--	-	-	-	-
Unigene0001092	0.4192	0.7384	0.2473	0	0	0.1289	0.2453	0.1131	0.1093	0.3058	0.121	0.22	4	7	2	0	0	1	2	1	1	3	1	2	-	--	-	-	-	-
Unigene0001093	3.0093	6.437	2.6631	0.2316	0.2193	0	0.2201	0	0.1961	0	0	0	32	68	24	2	2	0	2	0	2	0	0	0	-	--	-	-	-	-
Unigene0001094	0.6938	0.5752	0.2889	0.2513	0.1428	0	4.2984	2.8618	2.8942	0.6352	0.1886	1.7133	17	14	6	5	3	0	90	65	68	16	4	40	camA	PREDICTED: caltractin [Crassostrea gigas]	ko04070//Phosphatidylinositol signaling system//Signal transduction//Environmental Information Processing	-	-	-
Unigene0001095	0.3269	1.4258	0.2571	0	0	0.134	0.255	0.7052	0.1136	0.9538	0.6292	0.2287	3	13	2	0	0	1	2	6	1	9	5	2	-	--	-	-	-	-
Unigene0001096	0.0841	0.4234	0.1985	0.518	1.3733	0.1035	0.886	1.2705	0	0	0	0	1	5	2	5	14	1	9	14	0	0	0	0	-	--	-	-	-	-
Unigene0001097	0.745	4.2743	1.6701	1.4678	1.5636	1.0078	0.0872	0.2813	0.6604	0	0	0	20	114	38	32	36	22	2	7	17	0	0	0	-	--	-	-	-	-
Unigene0001098	1.2512	1.1716	1.854	3.6727	2.4259	2.0577	0.1702	0.1256	0.1669	5.5898	3.4281	6.4584	86	80	108	205	143	115	10	8	11	395	204	423	-	--	-	-	-	-
Unigene0001099	1.1242	0.4352	0.102	0.7454	0.605	0	0	0.2799	0	1.43	0.2997	0.5445	13	5	1	7	6	0	0	3	0	17	3	6	At4g09740	cellulase, partial [Haliotis discus]	-	-	-	-
Unigene0001100	11.5403	9.2113	14.4268	12.1449	12.8636	10.0665	13.7722	15.5204	16.5678	3.0906	4.2866	3.4145	454	360	481	388	434	322	463	566	625	125	146	128	-	--	-	-	-	-
Unigene0001101	1.888	1.267	1.3366	1.5499	0.5871	0.6192	1.6202	2.1725	1.3126	0.2449	0.2908	0.2642	30	20	18	20	8	8	22	32	20	4	4	4	-	--	-	-	-	-
Unigene0001102	1.1402	1.6774	1.4488	0	0	0.1079	0.1026	0.2838	0.9146	0	0	0	13	19	14	0	0	1	1	3	10	0	0	0	-	--	-	-	-	-
Unigene0001103	1.1908	0.876	0.5945	0.2256	0	0.1127	1.6079	2.174	1.2419	0.1337	0.3703	0.0481	26	19	11	4	0	2	30	44	26	3	7	1	Asap1	PREDICTED: arf-GAP with SH3 domain, ANK repeat and PH domain-containing protein 2-like [Octopus bimaculoides]	ko04144//Endocytosis//Transport and catabolism//Cellular Processes	-	GO:0043169//cation binding;GO:0043167//ion binding;GO:0005488//binding	-
Unigene0001104	0.3209	1.0684	0.5243	1.0031	0.7771	0.2125	0.8954	0.6923	0.592	0.8163	0.8838	0.4663	13	43	18	33	27	7	31	26	23	34	31	18	-	--	-	-	-	-
Unigene0001105	0.1195	2.8865	0.4229	0.8828	1.2539	0.1469	0.5593	0.6445	0.7476	4.9974	2.4841	0.5016	1	24	3	6	9	1	4	5	6	43	18	4	-	--	-	-	-	-
Unigene0001106	0	0.9119	0.1069	0	0	0.2228	0.7421	0.7819	0.0945	0.2644	0.2093	0	0	10	1	0	0	2	7	8	1	3	2	0	AREL1	PREDICTED: apoptosis-resistant E3 ubiquitin protein ligase 1 isoform X2 [Crassostrea gigas]	-	-	-	-
Unigene0001107	0	0.7999	0	0	0	0	1.0461	1.1787	0.3108	0	0	0	0	8	0	0	0	0	9	11	3	0	0	0	Perp	PREDICTED: transmembrane protein 47 isoform X2 [Crassostrea gigas]	ko04115//p53 signaling pathway//Cell growth and death//Cellular Processes	-	-	GO:0016265//death;GO:0044699//single-organism process;GO:0009987//cellular process;GO:0008219//cell death;GO:0012501//programmed cell death;GO:0006915//apoptotic process;GO:0044763//single-organism cellular process
Unigene0001108	0.9464	8.8849	1.5247	0.2689	0.2547	0.291	0.3407	0.8246	0.9679	1.2746	0.7778	0.7258	52	485	71	12	12	13	16	42	51	72	37	38	-	--	-	-	-	-
Unigene0001109	0.6419	1.5584	0.3564	0.1395	0.2201	0.1858	0.0884	0.1629	0.2363	0.9182	0.1745	0.317	17	41	8	3	5	4	2	4	6	25	4	8	-	--	-	-	-	-
Unigene0001110	19.2826	15.0723	19.2235	26.7492	28.8853	28.6276	42.5501	38.8007	37.4683	32.8231	39.09	29.8378	980	761	828	1104	1259	1183	1848	1828	1826	1715	1720	1445	Tbcb	PREDICTED: tubulin-folding cofactor B-like [Crassostrea gigas]	-	-	-	-
Unigene0001111	0	0.6759	0.5282	0.3445	0	0	1.4406	0.7244	0.817	0.381	0.711	0.1174	0	12	8	5	0	0	22	12	14	7	11	2	-	--	-	-	-	-
Unigene0001112	2.7389	2.9643	3.4748	8.9264	8.9328	8.5354	1.8315	2.3993	2.2335	7.2914	5.4709	7.1319	133	143	143	352	372	337	76	108	104	364	230	330	-	--	-	-	-	-
Unigene0001113	0.6077	2.2021	0.2868	0.7483	1.0629	1.2705	0.8533	1.0489	0.4753	0.2069	0.0702	0.1275	20	72	8	20	30	34	24	32	15	7	2	4	-	--	-	-	-	-
Unigene0001114	0.9246	0.9307	0	0	0	0	0.4057	0.1247	0.2411	0	0.801	0	8	8	0	0	0	0	3	1	2	0	6	0	-	--	-	-	-	-
Unigene0001115	0.0886	1.6954	0.523	0.1092	0.4135	0	0	0	0	0	1.0239	0.3721	1	19	5	1	4	0	0	0	0	0	10	4	-	--	-	-	-	-
Unigene0001116	0.8244	0.6224	1.824	0.8883	0.1202	0.1267	0.3618	0.3335	1.827	0.8019	0.5952	0.3244	8	6	15	7	1	1	3	3	17	8	5	3	-	--	-	-	-	-
Unigene0001117	0	1.2345	0.9647	0	0	0	0.598	0.5513	0.1066	0	0	0	0	12	8	0	0	0	5	5	1	0	0	0	-	--	-	-	-	-
Unigene0001118	0.3733	1.1274	0.4405	0.4597	0.1088	0	0	0	0	0.1816	0.3234	0.0979	4	12	4	4	1	0	0	0	0	2	3	1	-	--	-	-	-	-
Unigene0001119	0.3865	0.778	0	0	0	0	1.1306	0.4169	0.403	0	0	0.1014	4	8	0	0	0	0	10	4	4	0	0	1	-	--	-	-	-	-
Unigene0001120	2.1979	2.9094	2.1755	8.1494	6.2429	6.5154	7.9328	5.7583	8.3877	12.0522	11.0662	13.1891	273	359	229	822	665	658	842	663	999	1539	1190	1561	Traf2	PREDICTED: TNF receptor-associated factor 2 [Crassostrea gigas]	ko04141//Protein processing in endoplasmic reticulum//Folding, sorting and degradation//Genetic Information Processing	-	-	-
Unigene0001121	0.7707	2.4332	0.4134	1.6393	0.6127	0.7325	0.369	0.0378	0.2192	1.7379	2.6706	0.9559	22	69	10	38	15	17	9	1	6	51	66	26	-	--	-	-	-	-
Unigene0001122	0.8934	1.4536	0.4188	0.2562	0.2997	0.6472	1.6469	1.6898	1.5315	0	0	0.0771	73	118	29	17	21	43	115	128	120	0	0	6	-	PREDICTED: neurofilament heavy polypeptide isoform X4 [Crassostrea gigas]	-	-	-	-
Unigene0001123	0.4559	1.4915	0	0.4211	1.9935	0.5607	0	0	0	0	0	0	4	13	0	3	15	4	0	0	0	0	0	0	-	--	-	-	-	-
Unigene0001124	1.6037	2.5941	1.4001	0.6507	0.3459	0.8893	12.8114	12.8804	12.1327	3.0387	4.4222	3.5898	173	278	128	57	32	78	1181	1288	1255	337	413	369	-	--	-	-	-	-
Unigene0001125	1.6092	2.8788	1.4848	2.4605	2.4722	2.6732	4.0339	3.9326	3.3802	2.5	2.6427	2.4171	211	375	165	262	278	285	452	478	425	337	300	302	acp2	lysosomal acid phosphatase precursor [Danio rerio]	ko04142//Lysosome//Transport and catabolism//Cellular Processes	GO:0044464//cell part;GO:0043226//organelle;GO:0005576//extracellular region;GO:0043227//membrane-bounded organelle;GO:0005623//cell;GO:0016020//membrane	GO:0016788//hydrolase activity, acting on ester bonds;GO:0003824//catalytic activity;GO:0016791//phosphatase activity;GO:0016787//hydrolase activity;GO:0042578//phosphoric ester hydrolase activity	GO:0009966//regulation of signal transduction;GO:0055086//nucleobase-containing small molecule metabolic process;GO:0046483//heterocycle metabolic process;GO:0071704//organic substance metabolic process;GO:0006725//cellular aromatic compound metabolic process;GO:0010647//positive regulation of cell communication;GO:0045745//positive regulation of G-protein coupled receptor protein signaling pathw…
Unigene0001126	0	0.7322	0.2146	0.2239	0.2121	0	0.2128	0.6866	0.1897	0.8845	0.105	0.0954	0	8	2	2	2	0	2	7	2	10	1	1	RIOK1	PREDICTED: serine/threonine-protein kinase RIO1-like [Acropora digitifera]	ko03008//Ribosome biogenesis in eukaryotes//Translation//Genetic Information Processing	-	-	-
Unigene0001127	0	0.2233	0.1309	0.1366	0.2586	0	0	0	0	0	0	0.2328	0	2	1	1	2	0	0	0	0	0	0	2	-	--	-	-	-	-
Unigene0001128	1.6374	0.347	0.7118	0.1061	0.4019	0.4239	0.2017	0	0.0899	0	0.1991	0	19	4	7	1	4	4	2	0	1	0	2	0	-	--	-	-	-	-
Unigene0001129	0	0	0.08	1.6688	1.5802	2.1668	0	0	0	0.2636	0.6261	0.2133	0	0	1	20	20	26	0	0	0	4	8	3	-	--	-	-	-	-
Unigene0001130	2.9191	2.1637	2.5676	0.7353	1.0211	0.7507	1.0714	1.3025	1.7712	1.4455	1.5632	1.2672	220	162	164	45	66	46	69	91	128	112	102	91	-	--	-	-	-	-
Unigene0001131	0.963	1.7969	1.1086	0.9834	0.7395	0.9822	1.7041	2.4071	2.6944	0.5483	0.5697	0.4437	41	76	40	34	27	34	62	95	110	24	21	18	Ncan	C-type lectin isoform 1 [Crassostrea gigas]	ko04145//Phagosome//Transport and catabolism//Cellular Processes	-	-	-
Unigene0001132	2.2795	3.7469	2.8898	0.6675	0.4635	0.694	1.2589	1.9193	1.838	0.5814	0.5426	0.5806	820	1339	881	195	143	203	387	640	634	215	169	199	DNAH1	PREDICTED: dynein heavy chain 1, axonemal-like isoform X6 [Crassostrea gigas]	-	-	-	-
Unigene0001133	0.8907	0.8965	1.6168	1.9404	0.8788	0.5056	1.6035	2.2172	1.7862	1.5327	0.9496	0.719	13	13	20	23	11	6	20	30	25	23	12	10	-	--	-	-	-	-
Unigene0001134	0.4258	0.7144	0.1256	0.437	0.4965	0.2619	1.7855	1.3015	0.7031	1.2081	0.4099	1.3406	12	20	3	10	12	6	43	34	19	35	10	36	-	--	-	-	-	-
Unigene0001135	0.5262	3.3901	1.2419	1.296	1.5954	0.6472	0.739	0.2271	0.1098	0.2047	0	0	5	32	10	10	13	5	6	2	1	2	0	0	-	--	-	-	-	-
Unigene0001136	0	0	0.1999	0	0.1975	0	1.5859	0.2741	1.1483	0.0824	0	0	0	0	2	0	2	0	16	3	13	1	0	0	-	--	-	-	-	-
Unigene0001137	0	0.3482	0	0	0.4033	0	1.012	0.8396	0.7215	0	0	0	0	4	0	0	4	0	10	9	8	0	0	0	cmd-1	PREDICTED: calmodulin-like [Biomphalaria glabrata]	ko04070//Phosphatidylinositol signaling system//Signal transduction//Environmental Information Processing	-	-	-
Unigene0001138	1.5812	1.2514	2.4834	0.0671	0	0	0	0.0235	0.0341	0.0424	0.0504	0.1144	145	114	193	5	0	0	0	2	3	4	4	10	-	--	ko03008//Ribosome biogenesis in eukaryotes//Translation//Genetic Information Processing	-	-	-
Unigene0001139	0.7345	1.0521	0.55	1.0262	1.2517	0.6949	3.157	3.2608	1.7087	0.0824	0.0326	0.0741	52	74	33	59	76	40	191	214	116	6	2	5	Ffar4	PREDICTED: free fatty acid receptor 4 [Crassostrea gigas]	-	-	-	-
Unigene0001140	2.0468	1.8631	1.9067	1.013	0.7651	0.9876	3.163	2.7838	3.6613	0.462	0.5486	0.6064	418	378	330	168	134	164	552	527	717	97	97	118	ZNF507	PREDICTED: zinc finger protein 507 [Crassostrea gigas]	-	-	-	-
Unigene0001141	0.7764	0.8931	0.3926	0	0.2586	0	0	0.1196	0.4627	0	0	0	7	8	3	0	2	0	0	1	4	0	0	0	-	--	-	-	-	-
Unigene0001142	0.8223	0.7641	0.2239	0.74	0.4057	0.0778	0.9993	0.7165	1.3853	0.0615	0.1096	0.0996	26	24	6	19	11	2	27	21	42	2	3	3	Inpp5f	Phosphatidylinositide phosphatase SAC2 [Crassostrea gigas]	-	-	GO:0003824//catalytic activity;GO:0016787//hydrolase activity;GO:0016788//hydrolase activity, acting on ester bonds	-
Unigene0001143	0	0	0	0.1443	0.5467	0.5767	0	0	0	0.228	0.1354	0.4921	0	0	0	1	4	4	0	0	0	2	1	4	-	--	-	-	-	-
Unigene0001144	1.0091	1.8811	1.1246	1.2887	0.6755	1.3445	2.4602	1.6027	2.056	0.3363	0.4101	0.2451	108	200	102	112	62	117	225	159	211	37	38	25	gpt2	PREDICTED: alanine aminotransferase 2 [Crassostrea gigas]	ko01200//Carbon metabolism//Global and Overview//Metabolism;ko01230//Biosynthesis of amino acids//Global and Overview//Metabolism;ko00250//Alanine, aspartate and glutamate metabolism//Amino acid metabolism//Metabolism;ko00220//Arginine biosynthesis//Amino acid metabolism//Metabolism;ko01210//2-Oxocarboxylic acid metabolism//Global and Overview//Metabolism	-	-	-
Unigene0001145	0.2053	0	0	0.1264	0	0	4.4434	4.4283	6.8495	0	0	0	2	0	0	1	0	0	37	40	64	0	0	0	-	--	-	-	-	-
Unigene0001146	0.4745	0.2985	0.14	0.1461	0.0692	0.4377	2.4986	3.2951	1.7937	0.2308	0	0.498	16	10	4	4	2	12	72	103	58	8	0	16	-	--	-	-	-	-
Unigene0001147	0.4005	1.3103	0	0	0	0.1232	0	0.216	0.4177	0.0974	0	0	4	13	0	0	0	1	0	2	4	1	0	0	-	--	-	-	-	-
Unigene0001148	0.7591	0.7148	0.4045	3.8296	2.0559	3.1623	1.2322	0.8453	1.0981	3.43	3.479	2.0045	31	29	14	127	72	105	43	32	43	144	123	78	-	--	-	-	-	-
Unigene0001149	2.6839	4.7356	3.6091	10.4452	9.5777	9.9588	5.6059	4.5451	4.9484	41.4455	41.4826	36.7973	530	929	604	1675	1622	1599	946	832	937	8414	7092	6924	optn	PREDICTED: optineurin [Crassostrea gigas]	-	-	GO:0005488//binding;GO:0005515//protein binding	GO:0050789//regulation of biological process;GO:0065007//biological regulation;GO:0009987//cellular process
Unigene0001150	0	0	0	2.044	3.1614	2.9942	0	0	0	0	0	0	0	0	0	30	49	44	0	0	0	0	0	0	-	--	-	-	-	-
Unigene0001151	1.7603	2.3036	3.3234	1.3006	0.5132	0.7578	3.1929	5.5071	5.5074	1.9691	1.22	2.2169	20	26	32	12	5	7	31	58	60	23	12	24	-	PREDICTED: protein MLP1 homolog isoform X2 [Crassostrea gigas]	-	-	-	-
Unigene0001152	1.6297	0.965	2.1492	0.4722	1.5649	0.2358	0	0.6205	0.1999	0.4662	0.4429	0	17	10	19	4	14	2	0	6	2	5	4	0	-	--	-	-	-	-
Unigene0001153	2.3443	5.3096	4.2876	17.7541	19.9553	20.4711	5.3495	5.8167	4.1562	5.3588	2.437	2.3373	20	45	31	123	146	142	39	46	34	47	18	19	-	--	-	-	-	-
Unigene0001154	5.3112	8.7869	6.4737	8.4181	7.0515	7.9118	6.0715	5.1622	5.9958	2.2165	1.6602	1.6188	303	498	313	390	345	367	296	273	328	130	82	88	-	--	-	-	-	-
Unigene0001155	1.023	1.3326	0.7456	0.5187	0.3508	0.222	2.7464	1.7528	2.7613	0.5853	0.7298	1.1999	34	44	21	14	10	6	78	54	88	20	21	38	HDAC10	PREDICTED: histone deacetylase 10 [Crassostrea gigas]	-	-	-	-
Unigene0001156	5.8126	10.0568	5.5862	3.4025	4.1059	4.973	9.8577	12.3953	8.6444	0.6391	0.9146	1.0609	345	593	281	164	209	240	500	682	492	39	47	60	Snrnp25	PREDICTED: U11/U12 small nuclear ribonucleoprotein 25 kDa protein [Crassostrea gigas]	-	-	-	-
Unigene0001157	0.2644	1.3549	0.6807	0.296	0.3643	0.5025	1.1532	0.8297	0.8773	0.3741	0.0833	0.4793	11	56	24	10	13	17	41	32	35	16	3	19	Piga	PREDICTED: N-acetylglucosaminyl-phosphatidylinositol biosynthetic protein-like [Biomphalaria glabrata]	ko00563//Glycosylphosphatidylinositol(GPI)-anchor biosynthesis//Glycan biosynthesis and metabolism//Metabolism	GO:0016020//membrane	-	GO:0009058//biosynthetic process;GO:0008152//metabolic process
Unigene0001158	1.32	0.9091	0.5738	0.3422	0.5671	0.1709	0	0.1499	0.2174	0	0	0	19	13	7	4	7	2	0	2	3	0	0	0	-	--	-	-	-	-
Unigene0001159	0	0	0	1.6706	0	0.1283	0.2442	0	0.2177	0.5075	0.3616	0.6571	0	0	0	13	0	1	2	0	2	5	3	6	-	--	-	-	-	-
Unigene0001160	14.1069	8.8765	14.3251	11.2801	11.9345	9.6137	40.9766	39.5402	51.1525	22.2517	27.1145	20.5724	1155	722	994	750	838	640	2867	3001	4016	1873	1922	1605	-	PREDICTED: transcription factor Sp4-like [Octopus bimaculoides]	-	-	-	-
Unigene0001161	2.7424	11.1381	2.2469	1.8107	1.4831	1.6367	8.0443	11.0562	7.3069	3.3111	3.0317	2.2453	373	1505	259	200	173	181	935	1394	953	463	357	291	SP4	PREDICTED: transcription factor Sp3 [Crassostrea gigas]	-	-	-	-
Unigene0001162	1.0858	1.093	0	0	0	0	0	0	0	1.8777	1.5329	2.279	9	9	0	0	0	0	0	0	0	16	11	18	-	--	-	-	-	-
Unigene0001163	0.1734	0.2908	0.2727	0.2846	0	0	0	0.0623	0.3013	2.8667	4.3385	3.7599	3	5	4	4	0	0	0	1	5	51	65	62	-	--	-	-	-	-
Unigene0001164	0.9246	0.698	0.8182	1.2809	0.2695	0.995	0	0	0	1.1242	1.4684	1.5768	8	6	6	9	2	7	0	0	0	10	11	13	-	--	-	-	-	-
Unigene0001165	0.3342	0.1121	1.3146	0	0	0	0	0	0	2.2757	1.6729	1.0523	3	1	10	0	0	0	0	0	0	21	13	9	-	--	-	-	-	-
Unigene0001166	0.9819	0.1853	0.5069	0.0756	0.3578	0	0.6464	0.5296	0.64	0	0.1418	0.2576	16	3	7	1	5	0	9	8	10	0	2	4	-	--	-	-	-	-
Unigene0001167	13.6883	10.421	13.2361	0.1217	0.1729	0	0.1735	0.2665	0	39.7513	43.7503	43.977	554	419	454	4	6	0	6	10	0	1654	1533	1696	Tspan11	PREDICTED: CD151 antigen-like [Crassostrea gigas]	-	-	-	-
Unigene0001168	0	1.3831	0	0.1128	0.1068	0.2253	0	0.2965	0.1911	0.1782	0	0.9613	0	15	0	1	1	2	0	3	2	2	0	10	-	--	-	-	-	-
Unigene0001169	0.073	0.2203	0.1722	0	0	0	0.5123	0.9445	1.0652	0.2839	0.1685	0	1	3	2	0	0	0	6	12	14	4	2	0	-	--	-	-	-	-
Unigene0001170	0.6768	2.9107	0.2178	0.7576	0.3587	0.8323	0.864	0.5973	0.4491	0.3591	0.5685	0.6457	11	47	3	10	5	11	12	9	7	6	8	10	-	--	-	-	-	-
Unigene0001171	0.7875	4.1136	0.8288	0.5766	0.5708	0.0785	1.7684	3.9493	1.0655	0.6625	0.3934	0.1787	37	192	33	22	23	3	71	172	48	32	16	8	-	--	-	-	-	-
Unigene0001172	0	0	0	21.6563	27.2119	27.6031	2.4826	3.3727	3.9592	0	0	0	0	0	0	315	418	402	38	56	68	0	0	0	-	--	-	-	-	-
Unigene0001173	0.0556	0	0	14.9201	24.6918	19.0029	3.317	2.5182	4.0573	0	0	0	1	0	0	218	381	278	51	42	70	0	0	0	-	--	-	-	-	-
Unigene0001174	0	1.1065	0	0.2707	0	0.5408	1.0291	2.3716	0.1146	0	0	0	0	10	0	2	0	4	8	20	1	0	0	0	-	--	-	-	-	-
Unigene0001175	3.6813	9.0932	3.0048	3.0918	2.4484	3.4506	4.7157	4.4532	3.5596	5.3278	4.4276	4.848	412	1011	285	281	235	314	451	462	382	613	429	517	Ap2s1	PREDICTED: AP-2 complex subunit sigma isoform X2 [Crassostrea gigas]	ko04144//Endocytosis//Transport and catabolism//Cellular Processes	GO:0005623//cell;GO:0044424//intracellular part;GO:0048475//coated membrane;GO:0098796//membrane protein complex;GO:0030117//membrane coat;GO:0005622//intracellular;GO:0030119//AP-type membrane coat adaptor complex;GO:0030131//clathrin adaptor complex;GO:0030118//clathrin coat;GO:0032991//macromolecular complex;GO:0044444//cytoplasmic part;GO:0044425//membrane part;GO:0016020//membrane;GO:0005737…	GO:0005215//transporter activity;GO:0022892//substrate-specific transporter activity	GO:0051234//establishment of localization;GO:0008104//protein localization;GO:0045184//establishment of protein localization;GO:0071702//organic substance transport;GO:0033036//macromolecule localization;GO:0051179//localization;GO:0015031//protein transport;GO:0006810//transport
Unigene0001176	0.1426	0.1435	0	0	0	0	0.6673	1.6916	0.8176	0.4853	0.6586	0.8228	2	2	0	0	0	0	8	22	11	7	8	11	-	--	-	-	-	-
Unigene0001177	0.1618	2.4198	0.5455	1.4517	0.4851	0.4264	0.2164	0.1995	0	0	0.3204	0.2426	7	104	20	51	18	15	8	8	0	0	12	10	SAMD9	PREDICTED: sterile alpha motif domain-containing protein 9-like [Crassostrea gigas]	-	-	-	-
Unigene0001178	0.2779	0.0699	0	0.6844	0.405	0	0	0	0	0	1.4444	0.802	4	1	0	8	5	0	0	0	0	0	18	11	-	--	-	-	-	-
Unigene0001179	0.3092	1.556	0.1216	0.1904	0.9613	0.1901	0.3618	0.4447	0.806	0.7017	0.0595	0.1622	6	30	2	3	16	3	6	8	15	14	1	3	-	--	-	-	-	-
Unigene0001180	1.6198	1.9127	2.2053	1.0357	0.8717	0.6896	0.4739	0.6049	0.2599	0.1212	0	0	52	61	60	27	24	18	13	18	8	4	0	0	-	--	-	-	-	-
Unigene0001181	0.9474	0.8031	0.2354	0.1228	0.0581	0.4293	0.2918	0	0	0.1455	0.1728	0	19	16	4	2	1	7	5	0	0	3	3	0	-	--	-	-	-	-
Unigene0001182	1.26	2.8991	1.147	0.4655	0.4408	0.5535	2.3592	3.0487	2.0462	0.4377	0.3119	0.7367	70	160	54	21	21	25	112	157	109	25	15	39	-	--	-	-	-	-
Unigene0001183	0.6843	0.6888	0.2307	1.2038	0.228	0.3607	0.4576	0.5273	0.1019	0.2853	0.1129	0	7	7	2	10	2	3	4	5	1	3	1	0	-	--	-	-	-	-
Unigene0001184	0	0	0	0.9785	2.0076	1.9953	0	0	0	0.1288	0	0.2085	0	0	0	24	52	49	0	0	0	4	0	6	-	--	-	-	-	-
Unigene0001185	0.8492	1.1754	0.2505	0	0.1238	0	0	0	0.2214	0	0	0	8	11	2	0	1	0	0	0	2	0	0	0	-	--	-	-	-	-
Unigene0001186	0.345	1.2555	0.5949	1.2091	0.3713	2.4805	1.3043	1.0878	0.8302	5.4207	3.433	3.2305	13	47	19	37	12	76	42	38	30	210	112	116	GPX7	PREDICTED: glutathione peroxidase 7-like [Lingula anatina]	ko00480//Glutathione metabolism//Metabolism of other amino acids//Metabolism;ko00590//Arachidonic acid metabolism//Lipid metabolism//Metabolism	-	GO:0003824//catalytic activity;GO:0016491//oxidoreductase activity	-
Unigene0001187	1.2567	1.7772	1.2099	0.3987	0.7012	0.6922	1.9487	1.4887	1.4472	0.0975	0.0534	0.0728	163	229	133	42	78	73	216	179	180	13	6	9	-	Retrovirus-related Pol polyprotein from transposon 412 [Exaiptasia pallida]	-	-	-	-
Unigene0001188	1.0392	0.9763	0.2452	0.5119	0.4039	0	0.0811	0.1495	0	0.1348	0	0	15	14	3	6	5	0	1	2	0	2	0	0	-	--	-	-	-	-
Unigene0001189	0.3567	0.5985	0.1403	0.2928	0	0.1462	0.5566	0.5131	0.372	0	0	0.1248	3	5	1	2	0	1	4	4	3	0	0	1	-	--	-	-	-	-
Unigene0001190	0	0.2203	0.2583	0.2695	0	0.4038	0.7684	0	0.913	0.3193	0	0.3445	0	2	2	2	0	3	6	0	8	3	0	3	-	--	-	-	-	-
Unigene0001191	1.9746	2.8643	2.1074	1.6871	1.0284	1.8965	1.3825	1.6575	1.3998	0.464	0.4421	0.4133	356	513	322	247	159	278	213	277	242	86	69	71	DNAH6	PREDICTED: dynein heavy chain 6, axonemal [Crassostrea gigas]	-	-	-	-
Unigene0001192	0.382	2.9798	0	0	0	0	0	0	0	0	0.1103	0	4	31	0	0	0	0	0	0	0	0	1	0	-	--	-	-	-	-
Unigene0001193	0.7964	0.4454	0.4177	0	0	0.3809	1.7604	0.525	0.3691	0.2582	0	0.325	18	10	8	0	0	7	34	11	8	6	0	7	FAM20B	Protein FAM20B [Crassostrea gigas]	-	GO:0016020//membrane;GO:0005634//nucleus;GO:0005623//cell;GO:0044428//nuclear part;GO:0043231//intracellular membrane-bounded organelle;GO:0044424//intracellular part;GO:0005622//intracellular;GO:0031974//membrane-enclosed lumen;GO:0070013//intracellular organelle lumen;GO:0043229//intracellular organelle;GO:0044422//organelle part;GO:0043233//organelle lumen;GO:0044446//intracellular organelle p…	GO:0016307//phosphatidylinositol phosphate kinase activity;GO:0019200//carbohydrate kinase activity;GO:0003824//catalytic activity;GO:0019205//nucleobase-containing compound kinase activity;GO:0005488//binding;GO:0030234//enzyme regulator activity;GO:1901363//heterocyclic compound binding;GO:0016773//phosphotransferase activity, alcohol group as acceptor;GO:0016772//transferase activity, transfer…	GO:0051128//regulation of cellular component organization;GO:0010821//regulation of mitochondrion organization;GO:0010638//positive regulation of organelle organization;GO:0051130//positive regulation of cellular component organization;GO:0033043//regulation of organelle organization;GO:0010822//positive regulation of mitochondrion organization;GO:0048518//positive regulation of biological proces…
Unigene0001194	1.1236	1.8611	0.923	7.1281	5.0913	5.5449	0.466	0.3375	0.2373	1.1344	1.1006	1.4776	79	130	55	407	307	317	28	22	16	82	67	99	-	--	-	-	-	-
Unigene0001195	2.6584	2.5804	2.6327	1.9875	2.0481	2.5105	7.1661	5.5308	6.1883	4.7561	5.538	4.7328	56	54	47	34	37	43	129	108	125	103	101	95	-	--	-	-	-	-
Unigene0001196	0.5644	2.221	0.6963	0.4423	0.5385	1.0413	4.8037	5.7568	3.4515	1.148	0.4445	1.2655	22	86	23	14	18	33	160	208	129	46	15	47	-	--	-	-	-	-
Unigene0001197	0.332	0.919	0.0979	0	0.0968	0.3062	0	0	0.4328	1.3724	1.3421	0.9581	4	11	1	0	1	3	0	0	5	17	14	11	-	--	-	-	-	-
Unigene0001198	0.114	0	0.8069	0	0.1329	0	0.5335	0.9836	1.0697	0	0	0	1	0	6	0	1	0	4	8	9	0	0	0	-	--	-	-	-	-
Unigene0001199	0.1294	0.1563	0.1221	1.2425	0.905	0.8909	0.1816	0.1116	0.1079	0.9311	0.8068	0.5159	5	6	4	39	30	28	6	4	4	37	27	19	-	PREDICTED: uncharacterized protein LOC105340476 [Crassostrea gigas]	-	-	-	-
Unigene0001200	2.8667	10.2772	2.3709	1.7294	2.2878	1.5267	2.3821	2.2016	1.876	1.6475	1.4764	1.1206	545	1941	382	267	373	236	387	388	342	322	243	203	-	--	-	-	-	-
Unigene0001201	0.6841	1.1189	1.1603	0.9476	0.4487	0.3681	0.6504	0.4381	0.5796	0.2911	0.9876	0.4711	32	52	46	36	18	14	26	19	26	14	40	21	Pm20d2	PREDICTED: peptidase M20 domain-containing protein 2 [Crassostrea gigas]	-	-	-	-
Unigene0001202	0.6183	0.7681	0.683	0.2754	0.4909	0.5016	0.8775	0.8799	1.0015	7.7163	8.9046	5.4949	47	58	44	17	32	31	57	62	73	603	586	398	-	--	-	-	-	-
Unigene0001203	0	0.3364	0	0	0	0.274	0.2607	1.0817	0.3486	0	0	0	0	3	0	0	0	2	2	9	3	0	0	0	Arfgef3	PREDICTED: brefeldin A-inhibited guanine nucleotide-exchange protein 3, partial [Crassostrea gigas]	-	-	-	-
Unigene0001204	1.1396	5.1745	1.1445	0.851	1.3147	0.8648	1.2769	1.4387	0.6195	0.8255	0.8542	0.7507	94	424	80	57	93	58	90	110	49	70	61	59	-	--	-	-	-	-
Unigene0001205	9.6735	11.0827	11.4767	11.9446	12.1746	11.5391	26.9912	25.1818	27.4488	11.2243	6.4502	8.4297	731	832	735	733	789	709	1743	1764	1989	872	422	607	-	--	-	-	-	-
Unigene0001206	0.2218	0.1116	1.4395	1.2292	0.6466	0	0	0	0	0.3236	0	0.9311	2	1	11	9	5	0	0	0	0	3	0	8	-	--	-	-	-	-
Unigene0001207	13.9461	47.8629	17.1773	13.2302	10.2476	9.7881	35.0554	37.8002	34.259	15.5811	12.5357	12.567	3580	12206	3737	2758	2256	2043	7690	8995	8433	4112	2786	3074	Mgea5	PREDICTED: protein O-GlcNAcase [Crassostrea gigas]	-	-	-	-
Unigene0001208	0	0	0	0	0	0.3392	0	0	0	1.6992	0.3186	0.386	0	0	0	0	0	3	0	0	0	19	3	4	-	--	-	-	-	-
Unigene0001209	113.1016	125.2681	100.7832	120.2728	123.3152	121.7802	319.9934	312.4791	281.6354	141.4276	48.4493	192.7297	2602	2863	1965	2247	2433	2278	6291	6664	6213	3345	965	4225	POMP	PREDICTED: proteasome maturation protein [Crassostrea gigas]	ko03050//Proteasome//Folding, sorting and degradation//Genetic Information Processing	-	-	-
Unigene0001210	2.844	2.3208	2.8432	4.047	2.7351	3.3667	0.9732	0.9604	0.9284	4.4568	4.8706	4.0616	1067	865	904	1233	880	1027	312	334	334	1719	1582	1452	At3g26560	PREDICTED: ATP-dependent RNA helicase DEAH12, chloroplastic [Crassostrea gigas]	ko03040//Spliceosome//Transcription//Genetic Information Processing	-	-	-
Unigene0001211	3.8547	5.4603	3.9412	5.5199	4.8201	5.1591	9.6032	8.7681	9.7496	6.693	8.2902	6.8733	442	622	383	514	474	481	941	932	1072	789	823	751	PLSCR2	PREDICTED: phospholipid scramblase 2-like isoform X1 [Lingula anatina]	-	-	-	-
Unigene0001212	0	0.0442	0	1.1901	1.2294	1.1346	1.388	1.2795	1.237	1.9229	1.5222	2.674	0	1	0	22	24	21	27	27	27	45	30	58	-	--	-	-	-	-
Unigene0001213	0.3339	1.5014	0.1051	0.9595	0.3245	0.4791	3.2303	4.4548	2.9368	0.5955	0.3086	0.5841	30	134	8	70	25	35	248	371	253	55	24	50	UBAC1	PREDICTED: ubiquitin-associated domain-containing protein 1 isoform X2 [Crassostrea gigas]	-	-	-	-
Unigene0001214	213.6387	1096.7942	199.4808	735.713	284.0824	1305.7759	1347.6251	1551.6931	902.8536	178.5997	137.5082	144.4124	6297	32116	4983	17610	7181	31294	33944	42397	25518	5412	3509	4056	Serp2	PREDICTED: stress-associated endoplasmic reticulum protein 2-like [Acropora digitifera]	-	GO:0043229//intracellular organelle;GO:0044425//membrane part;GO:0031224//intrinsic component of membrane;GO:0043226//organelle;GO:0044464//cell part;GO:0016020//membrane;GO:0043231//intracellular membrane-bounded organelle;GO:0031090//organelle membrane;GO:0005623//cell;GO:0044424//intracellular part;GO:0044422//organelle part;GO:0043227//membrane-bounded organelle;GO:0005622//intracellular	GO:0005488//binding	GO:0033036//macromolecule localization;GO:0051234//establishment of localization;GO:0008104//protein localization;GO:0051179//localization
Unigene0001215	0.28	0.1879	0	0	0	0	1.529	0.1007	0.3893	0.1816	0.2156	0.2938	3	2	0	0	0	0	14	1	4	2	2	3	-	--	-	-	-	-
Unigene0001216	1.2342	3.0172	1.4753	0.1974	0.243	0.2957	1.0692	1.0894	1.1534	0	0.037	0.0336	77	187	78	10	13	15	57	63	69	0	2	2	-	--	-	-	-	-
Unigene0001217	7.1871	4.6863	8.8237	2.9023	2.4089	1.7177	2.6559	2.9506	4.5517	0.7076	0.7394	0.6107	247	160	257	81	71	48	78	94	150	25	22	20	-	Cytosolic carboxypeptidase 2 [Crassostrea gigas]	-	-	-	-
Unigene0001218	0.5367	0.1801	0.1583	0	0	0	0.4187	0.2895	0.3731	0.435	0.3616	0.2816	12	4	3	0	0	0	8	6	8	10	7	6	-	--	-	-	-	-
Unigene0001219	0.996	1.3553	1.0664	0.7949	1.3119	1.0661	2.5468	2.6462	2.6735	2.5475	2.4925	2.9808	54	73	49	35	61	47	118	133	139	142	117	154	-	--	-	-	-	-
Unigene0001220	0.9207	1.2638	0.6913	0.3092	0.7808	0.6176	0.3918	0.7223	1.0474	0.3664	0.4834	0.2196	22	30	14	6	16	12	8	16	24	9	10	5	-	--	-	-	-	-
Unigene0001221	0.1656	0	0.2606	0	0.1931	0.1358	0.0646	0	0.1151	2.8998	2.4231	1.3905	3	0	4	0	3	2	1	0	2	54	38	24	-	--	-	-	-	-
Unigene0001222	0.4246	2.6713	0.3758	0	0	0	0	0	0	0	0	0	4	25	3	0	0	0	0	0	0	0	0	0	-	--	-	-	-	-
Unigene0001223	1.5326	0.3192	1.8707	0.1952	0.1849	0.455	0.3711	0.057	0.6614	0.4112	0.2442	0	29	6	30	3	3	7	6	1	12	8	4	0	-	PREDICTED: ryanodine receptor 44F-like isoform X2 [Lingula anatina]	-	-	-	-
Unigene0001224	2.0512	3.1249	2.1329	1.7323	1.4571	1.4402	3.366	2.5434	3.9177	0.1758	0.1452	0.2309	261	395	230	179	159	149	366	300	478	23	16	28	RFWD3	PREDICTED: E3 ubiquitin-protein ligase RFWD3 [Crassostrea gigas]	-	-	-	-
Unigene0001225	0.229	0	0	0.141	0	0	0.134	0.1235	0.1194	0.6683	1.4548	0	2	0	0	1	0	0	1	1	1	6	11	0	-	--	-	-	-	-
Unigene0001226	0.9049	0.9108	1.1863	0.4952	0.8206	0.7419	0.353	0.4338	0.7339	0.489	1.1613	0.7386	9	9	10	4	7	6	3	4	7	5	10	7	-	--	-	-	-	-
Unigene0001227	0	0	0	0	0	0	0.7718	0.2372	0.6878	0.4277	0	0.1154	0	0	0	0	0	0	6	2	6	4	0	1	-	--	-	-	-	-
Unigene0001228	0.9254	4.4034	0.4963	0.1036	0.2943	0.3104	0.3938	0.9983	0.4387	0	0	0	11	52	5	1	3	3	4	11	5	0	0	0	-	--	-	-	-	-
Unigene0001229	4.7467	5.5576	5.7483	1.7689	1.5585	1.905	4.546	3.5305	4.3639	0.243	0.707	0.2884	380	442	390	115	107	124	311	262	335	20	49	22	Arp5	PREDICTED: actin-related protein 5-like [Crassostrea gigas]	-	-	-	-
Unigene0001230	0.6131	1.1571	0.6556	1.0852	0.7372	1.0367	0.426	0.744	0.5394	0.5963	0.3098	0.8444	32	60	29	46	33	44	19	36	27	32	14	42	Tigd4	PREDICTED: tigger transposable element-derived protein 4-like [Crassostrea gigas]	-	-	-	-
Unigene0001231	0.2087	0.6303	0.1231	0.1285	0	0.385	0.1221	0.4503	0.1088	0.203	0.8438	0.4381	2	6	1	1	0	3	1	4	1	2	7	4	-	--	-	-	-	-
Unigene0001232	2.1588	7.324	1.6982	1.083	1.212	0.7867	0.6549	0.5175	0.6671	2.6183	1.2006	2.0697	81	273	54	33	39	24	21	18	24	101	39	74	-	--	-	-	-	-
Unigene0001233	0.3822	1.7587	0	0	0	0	0.1278	0.1178	0.2847	0.478	0.1261	0.2292	7	32	0	0	0	0	2	2	5	9	2	4	-	--	-	-	-	-
Unigene0001234	0	0.1937	0	0.5925	1.2344	0.3551	0.1126	0.4153	0.1004	0.0936	0	0	0	2	0	5	11	3	1	4	1	1	0	0	-	--	-	-	-	-
Unigene0001235	0.6275	1.6118	1.4809	2.3448	1.5896	1.4903	0.3039	0.2101	0.1354	0.1684	0.1	0.3406	29	74	58	88	63	56	12	9	6	8	4	15	-	--	-	-	-	-
Unigene0001236	2.863	8.012	3.5197	2.5473	3.4433	2.5625	2.6136	2.1183	2.9076	2.1287	1.6967	1.6832	191	531	199	138	197	139	149	131	186	146	98	107	-	--	-	-	-	-
Unigene0001237	1.597	3.586	2.0293	2.5212	0.9072	2.0648	8.0023	8.0837	7.2596	2.0712	0.9932	1.3751	39	87	42	50	19	41	167	183	170	52	21	32	-	--	-	-	-	-
Unigene0001238	28.6791	18.2099	25.5413	36.1337	39.2271	36.9056	67.9436	61.0749	73.1814	22.8413	19.4061	25.5457	734	463	554	751	861	768	1486	1449	1796	601	430	623	-	PREDICTED: uncharacterized protein C10orf35 homolog [Crassostrea gigas]	-	-	-	-
Unigene0001239	0	0.4337	0.1017	0.4245	0	0	0.3025	0.1859	0.4494	0.1676	0	0	0	5	1	4	0	0	3	2	5	2	0	0	-	--	-	-	-	-
Unigene0001240	0.7361	0	0	0.3626	0.4292	0.5432	0.1723	0.1588	0.4606	1.074	1.5304	0.5407	10	0	0	4	5	6	2	2	6	15	18	7	-	--	-	-	-	-
Unigene0001241	2.5005	5.5811	3.0787	1.8742	1.4578	1.1365	4.071	3.577	1.5306	1.0046	0.8162	0.6845	46	102	48	28	23	17	64	61	27	19	13	12	-	--	-	-	-	-
Unigene0001242	5.4145	6.325	6.0733	4.8154	4.9105	3.124	3.5982	3.0286	3.7295	1.0078	1.467	0.6664	162	188	154	117	126	76	92	84	107	31	38	19	-	PREDICTED: transcriptional regulator ATRX homolog [Saccoglossus kowalevskii]	-	-	-	-
Unigene0001243	2.891	3.0082	2.8985	4.5319	3.1435	3.9154	31.9725	32.6024	37.9817	2.0012	1.6696	1.7031	326	337	277	415	304	359	3081	3408	4107	232	163	183	-	--	-	-	-	-
Unigene0001244	0.1156	0	0.8182	0.2846	0.4043	0.2843	0	0.1247	1.0847	0.1124	0	0.2426	1	0	6	2	3	2	0	1	9	1	0	2	-	--	-	-	-	-
Unigene0001245	0.7478	2.6622	0.495	0.4717	0.2978	0.5608	0.8538	0.8461	0.6657	0.0355	0.0843	0.1531	41	145	23	21	14	25	40	43	35	2	4	8	-	--	-	-	-	-
Unigene0001246	1.0992	0.2213	0.9079	1.489	0.2564	0.9463	1.1577	1.1858	1.1463	0	0.127	0	10	2	7	11	2	7	9	10	10	0	1	0	-	--	-	-	-	-
Unigene0001247	0.0893	0.2696	0.4214	0	0	0	0.209	0.5779	0.3725	0.0869	0	0	1	3	4	0	0	0	2	6	4	1	0	0	-	--	-	-	-	-
Unigene0001248	0	0.1012	0	0	0	0	0.353	0.2169	0.6291	0.2934	0.2323	0	0	1	0	0	0	0	3	2	6	3	2	0	-	--	-	-	-	-
Unigene0001249	0.1124	1.0185	0.1327	0.4153	0.5244	0.1383	0	0.6064	0.469	0.1094	0	0	1	9	1	3	4	1	0	5	4	1	0	0	-	--	-	-	-	-
Unigene0001250	0.1001	0.2016	0	0	0	0.2463	0.3515	0	0	0.487	0.6939	0	1	2	0	0	0	2	3	0	0	5	6	0	-	--	-	-	-	-
Unigene0001251	5.921	2.963	5.19	14.7073	20.5151	14.6058	4.8303	5.0004	5.2574	71.3168	111.1438	62.6703	175	87	130	353	520	351	122	137	149	2167	2844	1765	-	--	-	-	-	-
Unigene0001252	2.9521	4.5643	2.4516	1.7382	2.2528	1.905	5.4523	4.9005	5.2107	3.232	3.9004	2.6917	709	1089	499	339	464	372	1119	1091	1200	798	811	616	e2f4	PREDICTED: transcription factor E2F5 [Crassostrea gigas]	ko04350//TGF-beta signaling pathway//Signal transduction//Environmental Information Processing	-	GO:0005488//binding;GO:0001071//nucleic acid binding transcription factor activity	GO:2001141//regulation of RNA biosynthetic process;GO:0010927//cellular component assembly involved in morphogenesis;GO:0019219//regulation of nucleobase-containing compound metabolic process;GO:0060255//regulation of macromolecule metabolic process;GO:0009889//regulation of biosynthetic process;GO:0010468//regulation of gene expression;GO:0048869//cellular developmental process;GO:1902589//singl…
Unigene0001253	0.9849	2.9743	0.5165	0	0	0	0.1281	0.2361	0.1141	0	0.2528	0	9	27	4	0	0	0	1	2	1	0	2	0	-	--	-	-	-	-
Unigene0001254	0	0.9094	0.2665	0.8344	0.3951	0	0	0	0	0	0	0	0	8	2	6	3	0	0	0	0	0	0	0	-	--	-	-	-	-
Unigene0001255	0.3984	0.7404	0.0723	0.2642	0	0.0377	0.3586	0.3306	0.3196	1.4309	0.4602	0.8684	13	24	2	7	0	1	10	10	10	48	13	27	-	hypothetical protein CGI_10027660 [Crassostrea gigas]	-	-	-	-
Unigene0001256	0.1085	0.1092	0	1.3358	0.1265	0.2668	0	0	0	0	0.7518	0	1	1	0	10	1	2	0	0	0	0	6	0	-	PREDICTED: LOW QUALITY PROTEIN: myosin-4-like [Branchiostoma belcheri]	-	-	-	-
Unigene0001257	0	0.4115	0	0	0	0	0.4784	0	0	0	0	0	0	4	0	0	0	0	4	0	0	0	0	0	-	--	-	-	-	-
Unigene0001258	1.5853	1.2973	1.3535	1.2379	0.511	1.0462	3.5744	3.6566	4.6908	0.0501	0.1191	0.1894	123	100	89	78	34	66	237	263	349	4	8	14	Coro2b	PREDICTED: coronin-2B isoform X6 [Crassostrea gigas]	-	-	-	-
Unigene0001259	0.1183	0	0	0	0.276	0	0	0	0	2.4173	0.5467	0.621	1	0	0	0	2	0	0	0	0	21	4	5	-	--	-	-	-	-
Unigene0001260	0.8445	0.7287	0.4271	2.8228	1.4068	1.1871	0.1412	0.2603	0	0.3521	0.5574	0.2532	7	6	3	19	10	8	1	2	0	3	4	2	-	--	-	-	-	-
Unigene0001261	0	0	0	3.0812	1.3466	1.1836	0	0	0	0.468	1.0004	1.3129	0	0	0	26	12	10	0	0	0	5	9	13	-	--	-	-	-	-
Unigene0001262	0.9422	0.7113	0.9728	1.5953	2.472	2.6073	0.1378	0.1271	0	0.2291	0.2721	0	8	6	7	11	18	18	1	1	0	2	2	0	-	--	-	-	-	-
Unigene0001263	1.4368	4.442	1.9029	0.5777	0.3761	0.4147	1.7842	2.1509	1.6971	0.1925	0.3471	0.1231	196	602	220	64	44	46	208	272	222	27	41	16	-	--	-	-	-	-
Unigene0001264	0.0715	0.054	0.1161	2.0701	2.0436	1.9905	3.0763	3.3857	3.702	16.2123	15.8433	17.6698	8	6	11	188	196	181	294	351	397	1864	1534	1883	F54H12.2	CBN-RNR-2 protein [Caenorhabditis brenneri]	-	-	-	-
Unigene0001265	0.543	0.646	0.4078	0.304	0	0	0	0	0	0.3361	0.3421	0.3627	11	13	7	5	0	0	0	0	0	7	6	7	-	hypothetical protein CGI_10028212 [Crassostrea gigas]	-	-	-	-
Unigene0001266	0.8871	1.0816	0.9442	1.1824	1.125	1.1528	1.4929	1.3713	1.8359	6.3024	6.9452	6.3486	194	235	175	210	211	205	279	278	385	1417	1315	1323	-	PREDICTED: NACHT, LRR and PYD domains-containing protein 3-like [Chrysemys picta bellii]	-	-	-	-
Unigene0001267	0	0	0.0934	1.8517	1.9842	1.5574	2.3617	1.7929	3.2602	6.6591	6.8105	9.9255	0	0	2	38	43	32	51	42	79	173	149	239	-	hypothetical protein CGI_10028212 [Crassostrea gigas]	-	-	-	-
Unigene0001268	0.2659	1.4277	0.3138	0	0	0	0.4149	0.5738	1.4792	0.0862	0.6144	0.4652	3	16	3	0	0	0	4	6	16	1	6	5	-	--	-	-	-	-
Unigene0001269	0	0.1082	0.2538	0.1324	0.6269	0.1323	0.1258	0	0.2243	7.3218	12.2965	5.9811	0	1	2	1	5	1	1	0	2	70	99	53	-	--	-	-	-	-
Unigene0001270	0.5699	0.1147	1.0759	0	0.2658	0.1402	0	0	0	0	0	0	5	1	8	0	2	1	0	0	0	0	0	0	-	--	-	-	-	-
Unigene0001271	1.2866	1.0059	1.1054	0.9229	0.8302	0.9679	1.3156	0.9972	1.1724	0.2187	0.1154	0.3802	103	80	75	60	57	63	90	74	90	18	8	29	Sptbn1	PREDICTED: spectrin beta chain, non-erythrocytic 5 isoform X2 [Crassostrea gigas]	-	-	-	-
Unigene0001272	0.1359	1.6073	0.1603	0.2092	0	0.0836	0.5963	0.7696	0.0709	0.0661	0.4317	0.2139	4	47	4	5	0	2	15	21	2	2	11	6	Clec16a	PREDICTED: protein CLEC16A isoform X2 [Crassostrea gigas]	-	-	-	-
Unigene0001273	0.4141	2.4436	0.4549	0.4924	0.3663	0.4215	1.1864	1.0013	0.5808	0.4028	0.1979	0.1499	29	170	27	28	22	24	71	65	39	29	12	10	-	--	-	-	-	-
Unigene0001274	0.1183	1.4294	0.1396	0	0.138	0	0.5539	0	0	0	0.1367	0	1	12	1	0	1	0	4	0	0	0	1	0	-	--	-	-	-	-
Unigene0001275	2.7415	2.9386	2.0458	0.9489	0.9849	1.6038	4.9075	6.0427	4.0026	1.2396	1.3351	0.6843	185	197	117	52	57	88	283	378	259	86	78	44	HECW2	PREDICTED: E3 ubiquitin-protein ligase HECW2 isoform X2 [Crassostrea gigas]	-	-	GO:0003824//catalytic activity	GO:0044260//cellular macromolecule metabolic process;GO:0032446//protein modification by small protein conjugation;GO:0070647//protein modification by small protein conjugation or removal;GO:0043170//macromolecule metabolic process;GO:0071704//organic substance metabolic process;GO:0009987//cellular process;GO:0008152//metabolic process;GO:0043412//macromolecule modification;GO:0044267//cellular …
Unigene0001276	4.8029	4.2858	5.4119	2.1846	2.4722	2.3202	6.5216	7.6738	8.745	2.8031	2.8488	2.1706	555	492	530	205	245	218	644	822	969	333	285	239	HECW2	PREDICTED: E3 ubiquitin-protein ligase HECW2 isoform X2 [Crassostrea gigas]	-	-	-	-
Unigene0001277	1.0896	0.9597	1.0285	0.0671	0.3176	0.268	2.1675	1.5867	1.0226	0	0	0	40	35	32	2	10	8	68	54	36	0	0	0	imt1	MIPC synthase [Salpingoeca rosetta]	-	-	-	-
Unigene0001278	0.0679	0.5472	0.1603	1.0041	0.9508	1.2535	0.318	0.3665	0.0709	0	0	0.2139	1	8	2	12	12	15	4	5	1	0	0	3	-	--	-	-	-	-
Unigene0001279	0.1272	0.832	0	0.0783	0	0.1564	1.116	0.9602	0.2652	0	0.2938	0.0667	2	13	0	1	0	2	15	14	4	0	4	1	-	--	-	-	-	-
Unigene0001280	0.7852	2.1954	0.2574	0.4834	0.5086	0.1609	0.4594	0.1412	1.1827	0.0849	0	0	18	50	5	9	10	3	9	3	26	2	0	0	-	--	-	-	-	-
Unigene0001281	0	0	0	0.2887	0.2734	0.1442	0	0	0.1222	0.6841	0.4062	0.6151	0	0	0	2	2	1	0	0	1	6	3	5	-	--	-	-	-	-
Unigene0001282	1.0225	0.3217	0.6787	0.787	1.4904	0.5502	0.2244	0	0.3999	1.1811	0.8858	1.8779	16	5	9	10	20	7	3	0	6	19	12	28	-	hypothetical protein [Daphnia magna]	-	-	-	-
Unigene0001283	136.3197	91.5242	173.5634	18.2875	59.5154	21.4017	502.8415	232.5038	370.2271	71.054	67.5833	51.5971	19561	13047	21107	2131	7324	2497	61660	30927	50942	10482	8396	7055	Egr3	PREDICTED: early growth response protein 1-B [Crassostrea gigas]	-	-	GO:0043169//cation binding;GO:0043167//ion binding;GO:0005488//binding	-
Unigene0001284	0.0683	0.2063	0.3225	0.5048	0	0.2521	0	0	0	0	0	0.2151	1	3	4	6	0	3	0	0	0	0	0	3	-	--	-	-	-	-
Unigene0001285	0	0	0	0	0	0	0.2075	0	0	0	0	0	0	0	0	0	0	0	2	0	0	0	0	0	-	--	-	-	-	-
Unigene0001286	45.2627	318.727	56.9842	9.9033	13.6186	10.1891	12.5322	11.4658	13.2336	6.4861	6.6284	4.8773	1120	7835	1195	199	289	205	265	263	314	165	142	115	-	--	-	-	-	-
Unigene0001287	0.2905	0.9747	0.0979	0.2214	0.0323	0.3402	2.0396	1.5817	1.1252	0.7131	0.2556	0.2613	21	70	6	13	2	20	126	106	78	53	16	18	-	PREDICTED: uncharacterized protein LOC109620883 [Crassostrea gigas]	-	-	-	-
Unigene0001288	0	0.0586	0	0	0.1019	0	2.3522	2.5455	2.9773	0.3684	0.5047	0.1529	0	2	0	0	3	0	69	81	98	13	15	5	-	--	-	-	-	-
Unigene0001289	3.426	5.2154	2.9572	2.2133	2.5287	2.7502	4.2066	3.6867	4.4264	0.8783	1.4328	0.7262	406	614	297	213	257	265	426	405	503	107	147	82	MYO1E	PREDICTED: unconventional myosin-Ie isoform X3 [Crassostrea gigas]	-	-	-	-
Unigene0001290	0.6839	0.5736	0.5379	0	0.1329	0.1402	0.6669	0.6148	1.3075	0	0	0	6	5	4	0	1	1	5	5	11	0	0	0	-	--	-	-	-	-
Unigene0001291	0.7279	1.6028	1.0378	0.2614	0.1945	0.2238	1.2954	1.8158	1.5814	0.0738	0.035	0.0637	48	105	58	14	11	12	73	111	100	5	2	4	-	Fibrillin-2 [Habropoda laboriosa]	ko04010//MAPK signaling pathway//Signal transduction//Environmental Information Processing	-	-	-
Unigene0001292	0.1178	1.8968	0	0	0	0.2897	0.2756	0	0.2456	0.2291	0	0	1	16	0	0	0	2	2	0	2	2	0	0	-	--	-	-	-	-
Unigene0001293	0.7232	0.5338	0	1.1874	1.1806	0.8894	0.7334	0.3641	0.4022	0.2345	0.1114	0.2024	15	11	0	20	21	15	13	7	8	5	2	4	-	--	-	-	-	-
Unigene0001294	0.6168	1.6824	0.7748	0.5145	0.5336	0.6607	4.9363	4.3788	4.4406	0.329	0.2528	0.5638	31	84	33	21	23	27	212	204	214	17	11	27	-	--	-	-	-	-
Unigene0001295	0	1.8719	0	0	0	0	0.2176	0.3009	0.4848	0	0	0	0	20	0	0	0	0	2	3	5	0	0	0	-	--	-	-	-	-
Unigene0001296	0.2019	0.2032	0	0.1243	0.3531	0.2483	0	0	0.1053	0.0982	0.6996	0.1059	2	2	0	1	3	2	0	0	1	1	6	1	-	--	-	-	-	-
Unigene0001297	1.3552	0.1364	0.6396	0.751	0.158	0.6667	0	0	0	0	0	0	20	2	8	9	2	8	0	0	0	0	0	0	-	--	-	-	-	-
Unigene0001298	2.8231	5.9747	1.7483	5.0742	4.0688	4.27	1.9288	1.6551	1.2709	1.9614	1.0431	1.9414	322	677	169	470	398	396	188	175	139	230	103	211	-	PREDICTED: FAS-associated death domain protein [Parus major]	-	-	-	-
Unigene0001299	0.2535	0.6926	0.3846	0.9364	0.76	1.4252	0.6356	0.7422	0.9819	1.5498	1.1711	0.57	7	19	9	21	18	32	15	19	26	44	28	15	-	--	-	-	-	-
Unigene0001300	0.1903	0.5745	0.1122	1.4057	0.9983	1.5209	0.8905	2.4628	0.8928	0	0.2198	0.0998	2	6	1	12	9	13	8	24	9	0	2	1	-	--	-	-	-	-
Unigene0001301	1.256	1.167	2.508	3.2122	1.8025	2.2576	2.9395	1.3549	2.4181	0.6578	0.6696	1.6222	13	12	22	27	16	19	26	13	24	7	6	16	-	PREDICTED: zinc finger protein 862-like [Saccoglossus kowalevskii]	-	-	-	-
Unigene0001302	0.0772	0.7768	0.0911	0.4276	0.4499	0.6644	0.2258	0.1665	0.161	0.7506	0.8913	0.6884	2	20	2	9	10	14	5	4	4	20	20	17	-	--	-	-	-	-
Unigene0001303	6.7109	11.2768	6.0985	9.4634	7.2887	10.7496	14.2495	15.5297	15.5208	2.8427	1.3127	3.3226	248	414	191	284	231	323	450	532	550	108	42	117	-	--	-	-	-	-
Unigene0001304	1.2591	0.1811	1.1673	0.443	1.4682	0.6637	0.7367	0.097	1.0317	0	0	0	14	2	11	4	14	6	7	1	11	0	0	0	-	--	-	-	-	-
Unigene0001305	0.6111	0.7599	0.9332	2.3019	1.2156	0.7958	0.3365	0.3102	0.7123	0.3147	0.6644	0.2264	17	21	22	52	29	18	8	8	19	9	16	6	-	--	-	-	-	-
Unigene0001306	2.0051	1.8798	1.1677	0.9114	1.0336	1.1219	3.2225	3.602	3.5539	1.0045	0.4771	0.7225	233	217	115	86	103	106	320	388	396	120	48	80	Lztr1	PREDICTED: leucine-zipper-like transcriptional regulator 1 isoform X2 [Lingula anatina]	-	-	-	-
Unigene0001307	0	0	0	0	0	0	3.7174	5.3851	3.11	0	0.0749	0	0	0	0	0	0	0	98	154	92	0	2	0	-	--	-	-	-	-
Unigene0001308	1.1872	0.8465	1.1673	0	0	0.7909	0.1158	0	0.2063	0.1925	0	0	24	17	20	0	0	13	2	0	4	4	0	0	-	--	-	-	-	-
Unigene0001309	2.23	1.6325	0.1196	0.2496	0.8274	0.2493	0.9489	0.8748	0.5285	0	0	0.1064	22	16	1	2	7	2	8	8	5	0	0	1	-	--	-	-	-	-
Unigene0001310	0.8637	0.3161	0.4632	1.1602	1.1902	1.1588	0	0.4235	0.6551	0.7637	0.3628	0	11	4	5	12	13	12	0	5	8	10	4	0	-	--	-	-	-	-
Unigene0001311	0.1135	0.4568	0.1339	0.1397	0	0	0	0	0	0.5518	0.3931	0.3572	1	4	1	1	0	0	0	0	0	5	3	3	-	--	-	-	-	-
Unigene0001312	0.7835	2.0036	0.5997	0.4694	0.5432	0.5729	0.5451	1.0051	0.7508	0	0.0489	0.0889	37	94	24	18	22	22	22	44	34	0	2	4	-	--	-	-	-	-
Unigene0001313	4.761	3.6552	3.8086	1.3415	2.8228	2.233	4.4854	4.0478	4.4601	0.6672	0.5592	0.6775	118	90	80	27	60	45	95	93	106	17	12	16	-	PREDICTED: chondroitin sulfate proteoglycan 5-like isoform X1 [Chlorocebus sabaeus]	-	-	-	-
Unigene0001314	1.3229	6.6457	1.5461	1.6136	1.4545	2.2624	3.686	4.1591	3.1403	0.9314	1.106	0.8727	105	524	104	104	99	146	250	306	239	76	76	66	-	--	-	-	-	-
Unigene0001315	0.1161	1.5195	0.137	0	0	0	0	0	0	0.3388	0.4024	0.1219	1	13	1	0	0	0	0	0	0	3	3	1	CMD1	PREDICTED: calmodulin-beta-like [Aplysia californica]	ko04070//Phosphatidylinositol signaling system//Signal transduction//Environmental Information Processing	-	GO:0046872//metal ion binding;GO:0043167//ion binding;GO:0005488//binding;GO:0043169//cation binding	-
Unigene0001316	0.1724	0	0.6101	0.7428	1.2058	1.0599	0.4034	0	0.4494	1.0059	0.5972	0.3618	2	0	6	7	12	10	4	0	5	12	6	4	-	--	-	-	-	-
Unigene0001317	0	0.2295	0.269	0	0.2658	0	0	0.3689	0	0	0	0	0	2	2	0	2	0	0	3	0	0	0	0	-	--	-	-	-	-
Unigene0001318	0.8128	0	0.274	0	0	0.1428	0.1359	0	0.3633	0.1129	0.9388	0	7	0	2	0	0	1	1	0	3	1	7	0	-	--	-	-	-	-
Unigene0001319	11.6267	17.1288	10.766	3.7318	3.2601	4.3523	16.7172	18.3496	19.0438	1.8511	1.8066	1.7577	1784	2611	1400	465	429	543	2192	2610	2802	292	240	257	Chc	PREDICTED: clathrin heavy chain-like, partial [Octopus bimaculoides]	ko04144//Endocytosis//Transport and catabolism//Cellular Processes;ko04142//Lysosome//Transport and catabolism//Cellular Processes	GO:0043227//membrane-bounded organelle;GO:0043234//protein complex;GO:0032991//macromolecular complex;GO:0043229//intracellular organelle;GO:0044464//cell part;GO:0044444//cytoplasmic part;GO:0030117//membrane coat;GO:0016020//membrane;GO:0005737//cytoplasm;GO:0044425//membrane part;GO:0043226//organelle;GO:0005623//cell;GO:0048475//coated membrane;GO:0044424//intracellular part;GO:0005622//intra…	GO:0019900//kinase binding;GO:0019899//enzyme binding;GO:0005488//binding;GO:0005515//protein binding	GO:0016043//cellular component organization;GO:0071840//cellular component organization or biogenesis;GO:0006810//transport;GO:0051179//localization;GO:0044763//single-organism cellular process;GO:0044699//single-organism process;GO:0009987//cellular process;GO:0051234//establishment of localization
Unigene0001320	8.9921	18.7154	8.0066	12.405	9.8688	12.5861	26.0366	24.201	25.0941	6.0861	5.7859	5.115	1463	3025	1104	1639	1377	1665	3620	3650	3915	1018	815	793	GABPA	PREDICTED: GA-binding protein alpha chain [Crassostrea gigas]	-	-	-	-
Unigene0001321	0.355	0.5956	0.1396	0.1457	0.552	0.5822	0	0	0	0.1151	0.1367	0	3	5	1	1	4	4	0	0	0	1	1	0	-	--	-	-	-	-
Unigene0001322	0.0747	0.9778	0.2645	0.4601	0.7842	0	0	0	0	0	0	0	1	13	3	5	9	0	0	0	0	0	0	0	-	--	-	-	-	-
Unigene0001323	0.0989	1.2946	0.2335	0	0.9229	0.1217	0.2315	0.1067	0.1032	0	0	0	1	13	2	0	8	1	2	1	1	0	0	0	-	--	-	-	-	-
Unigene0001324	3.746	3.1149	2.9925	4.1258	3.5541	3.1477	7.8686	8.1071	8.3711	26.5696	34.3993	31.3276	161	133	109	144	131	110	289	323	345	1174	1280	1283	mlc-3	myosin essential light chain, partial [Crassostrea gigas]	-	GO:0005623//cell;GO:0005856//cytoskeleton;GO:0015629//actin cytoskeleton;GO:0044464//cell part;GO:0043228//non-membrane-bounded organelle;GO:0044424//intracellular part;GO:0043229//intracellular organelle;GO:0043226//organelle;GO:0005622//intracellular;GO:0043232//intracellular non-membrane-bounded organelle	GO:0043167//ion binding;GO:0046872//metal ion binding;GO:0005488//binding;GO:0043169//cation binding	-
Unigene0001325	0.5842	1.5683	0.8043	1.5588	1.5896	0.7185	1.4813	0.5252	1.4216	0.5683	2.5868	0.7153	6	16	7	13	14	6	13	5	14	6	23	7	-	--	-	-	-	-
Unigene0001326	0.3365	0	0.1985	0	0.0981	0	0	0.1815	0	0.1637	0	0	4	0	2	0	1	0	0	2	0	2	0	0	-	--	-	-	-	-
Unigene0001327	0.4772	0.4003	0.0938	0.4897	0.2782	0.2934	0.4653	0.8579	1.6587	0	0	0.5008	6	5	1	5	3	3	5	10	20	0	0	6	-	--	-	-	-	-
Unigene0001328	2.7231	6.0385	3.3339	0.3025	0.2626	0.2014	0.4552	0.6626	0.427	0.1394	0.1419	0.1289	133	293	138	12	11	8	19	30	20	7	6	6	CTC1	Serine/threonine-protein kinase 32B [Crassostrea gigas]	-	GO:0005622//intracellular;GO:0005694//chromosome;GO:0044464//cell part;GO:0043232//intracellular non-membrane-bounded organelle;GO:0005623//cell;GO:0043228//non-membrane-bounded organelle;GO:0043226//organelle;GO:0043229//intracellular organelle;GO:0044424//intracellular part	-	GO:0009987//cellular process;GO:0032502//developmental process;GO:0044767//single-organism developmental process;GO:0065007//biological regulation;GO:0044699//single-organism process
Unigene0001329	0.2137	1.7207	0.6303	0.1316	0.0623	0.0657	1.0627	0.7491	0.5014	0.052	0	0	4	32	10	2	1	1	17	13	9	1	0	0	-	--	-	-	-	-
Unigene0001330	0.53	2.0006	0.938	1.7404	1.03	2.1184	4.9615	6.1937	6.2179	0.9451	0.3061	0.6952	12	45	18	32	20	39	96	130	135	22	6	15	-	--	-	-	-	-
Unigene0001331	0.4264	1.9316	0.6541	0.5776	0.1989	0.3671	1.9461	2.7601	0.7115	0.7051	0.7881	0.4028	10	45	13	11	4	7	39	60	16	17	16	9	-	--	-	-	-	-
Unigene0001332	6.3875	30.9519	5.8718	6.8595	1.6455	7.262	33.5053	49.8762	40.0447	13.1485	9.1365	8.2622	172	828	134	150	38	159	771	1245	1034	364	213	212	-	--	-	-	-	-
Unigene0001333	1.5384	0.5956	1.3963	0.5829	0	0.1455	0.5539	0	0.2468	0	0.2734	0.2484	13	5	10	4	0	1	4	0	2	0	2	2	-	--	-	-	-	-
Unigene0001334	6.6942	4.3829	6.0814	51.9033	71.4942	54.0244	3.5701	2.1089	3.3361	42.7273	51.2505	34.0067	226	147	174	1423	2070	1483	103	66	108	1483	1498	1094	-	--	-	-	-	-
Unigene0001335	1.5374	0.942	1.1831	0	0.0779	0	0.0782	0.0721	0.1394	0.4551	0.386	0.2806	23	14	15	0	1	0	1	1	2	7	5	4	-	--	-	-	-	-
Unigene0001336	8.8358	23.222	8.584	4.4964	5.2652	5.4735	8.5675	9.0406	9.2629	5.2146	3.1551	3.3639	951	2483	783	393	486	479	788	902	956	577	294	345	-	--	-	-	-	-
Unigene0001337	53.2374	59.3305	53.5335	15.8944	21.3051	15.6654	34.5318	39.771	34.9331	4.8867	7.3383	5.0289	3444	3813	2935	835	1182	824	1909	2385	2167	325	411	310	-	--	-	-	-	-
Unigene0001338	0	0.8341	0.3009	0	0	0.0784	0.5222	0.2751	0.1994	0.434	0.2209	0.1338	0	13	4	0	0	1	7	4	3	7	3	2	-	--	-	-	-	-
Unigene0001339	0.6718	0.5532	0.2882	0.3008	0.1424	0.1502	0.3573	0.2635	0.4458	0.5346	0.5643	0.8972	11	9	4	4	2	2	5	4	7	9	8	14	-	PREDICTED: carboxy-terminal kinesin 2-like [Crassostrea gigas]	-	-	-	-
Unigene0001340	0.4891	1.6879	0.4328	1.312	0.7943	1.5037	1.7169	0.8667	1.4026	3.6018	2.7438	3.2261	28	96	21	61	39	70	84	46	77	212	136	176	-	--	-	-	-	-
Unigene0001341	2.2071	3.0058	1.149	0.2398	0.5299	0.3992	0.6077	0.8403	1.0155	0.8209	0.3749	1.1581	34	46	15	3	7	5	8	12	15	13	5	17	-	--	-	-	-	-
Unigene0001342	0.2603	0.6552	0.2304	1.6831	1.2143	2.0813	1.2186	0.9128	0.8824	0.2532	0.5262	0.3415	4	10	3	21	16	26	16	13	13	4	7	5	-	--	-	-	-	-
Unigene0001343	0.4333	0.2013	0.8259	0.6978	0.3887	0.369	0	0	0.0348	2.0426	1.1935	1.1194	13	6	21	17	10	9	0	0	1	63	31	32	-	--	-	-	-	-
Unigene0001344	0.2703	2.1767	1.212	0.699	0.3782	0.4654	0.5377	0.3208	0.3946	0.2103	0.3747	0.2269	10	80	38	21	12	14	17	11	14	8	12	8	-	--	-	-	-	-
Unigene0001345	0	0	0	1.2492	1.3518	2.6735	1.5828	1.5112	0.9068	1.2687	0.5022	1.5715	0	0	0	21	24	45	28	29	18	27	9	31	-	--	-	-	-	-
Unigene0001346	1.2388	2.8809	1.0585	0	0	0.1051	0.8998	0.8755	0.7128	1.0388	0.7401	0.6276	29	67	21	0	0	2	18	19	16	25	15	14	-	--	-	-	-	-
Unigene0001347	0.0642	0.1293	0	0	0	0	1.0524	0.3465	1.0719	0	0	0.4045	1	2	0	0	0	0	14	5	16	0	0	6	-	--	-	-	-	-
Unigene0001348	4.345	31.9948	4.1409	1.7698	2.4163	1.4798	2.0338	1.8388	1.9519	2.1457	1.5442	1.403	130	951	105	43	62	36	52	51	56	66	40	40	-	PREDICTED: glutamine-rich protein 2-like [Hyalella azteca]	-	-	-	-
Unigene0001349	0.2295	0.4043	0.2708	0.3533	0.1338	0.7058	0.7387	0.3095	0.4788	0.3349	0.464	0.4216	4	7	4	5	2	10	11	5	8	6	7	7	-	--	-	-	-	-
Unigene0001350	2.5374	3.0018	2.423	1.82	2.0131	1.882	12.1218	12.769	12.344	0.8905	0.8762	1.5648	194	228	157	113	132	117	792	905	905	70	58	114	Txndc5	PREDICTED: thioredoxin domain-containing protein 5 [Crassostrea gigas]	ko04141//Protein processing in endoplasmic reticulum//Folding, sorting and degradation//Genetic Information Processing	-	-	-
Unigene0001351	0.5126	0	0.6048	0	0.2989	0	0.8998	0.6912	0.2673	0.0623	0.37	0.2017	8	0	8	0	4	0	12	10	4	1	5	3	SLC46A3	PREDICTED: solute carrier family 46 member 3 [Crassostrea gigas]	-	-	-	-
Unigene0001352	0.687	1.0191	1.3226	0.1781	0.0843	0.0889	0.677	1.0142	1.4706	0	0	0.0759	19	28	31	4	2	2	16	26	39	0	0	2	NME8	PREDICTED: thioredoxin domain-containing protein 3 homolog isoform X9 [Crassostrea gigas]	-	-	-	GO:0009987//cellular process;GO:0006725//cellular aromatic compound metabolic process;GO:1901135//carbohydrate derivative metabolic process;GO:0009209//pyrimidine ribonucleoside triphosphate biosynthetic process;GO:1901293//nucleoside phosphate biosynthetic process;GO:0018130//heterocycle biosynthetic process;GO:0009117//nucleotide metabolic process;GO:0006807//nitrogen compound metabolic process…
Unigene0001353	1.1319	1.1882	1.5169	0.6969	0.4714	0.5171	2.9709	2.4422	3.4486	0.8415	0.9806	0.4582	140	146	159	70	50	52	314	280	409	107	105	54	-	PREDICTED: hybrid signal transduction histidine kinase A isoform X4 [Crassostrea gigas]	-	-	-	-
Unigene0001354	0.9422	4.1493	0.9033	1.0877	1.236	0.8691	2.7564	3.8115	1.1054	0	0	0	16	70	13	15	18	12	40	60	18	0	0	0	-	--	-	-	-	-
Unigene0001355	0.7477	0.1158	0.7466	2.5498	1.945	1.6978	0.0673	0	0.12	0.8952	1.063	0.664	13	2	11	36	29	24	1	0	2	16	16	11	-	--	-	-	-	-
Unigene0001356	0.9305	3.8453	1.2714	0.4222	0.9137	1.024	3.2668	1.902	2.043	0.8575	0.3394	0.3598	19	78	22	7	16	17	57	36	40	18	6	7	-	--	-	-	-	-
Unigene0001357	0.2901	0.292	0.0856	0.5359	0.1691	0.446	0	0	0	1.411	0.6702	1.3701	4	4	1	6	2	5	0	0	0	20	8	18	-	--	-	-	-	-
Unigene0001358	0.6271	2.3185	0.6261	1.7819	1.5327	1.4238	0.2681	0.5203	0.2138	1.8064	1.2814	2.1514	52	191	44	120	109	96	19	40	17	154	92	170	-	--	-	-	-	-
Unigene0001359	1.399	0.9053	1.5329	1.8458	1.2818	1.0447	0.5262	0	0.469	0.9234	0.2308	0.2622	28	18	26	30	22	17	9	0	9	19	4	5	-	--	-	-	-	-
Unigene0001360	0.7033	0.236	0.4149	0.5052	0.1367	0.4325	0.9602	0.9484	1.4669	1.4252	1.0154	0.4921	12	4	6	7	2	6	14	15	24	25	15	8	-	--	-	-	-	-
Unigene0001361	0.4507	0.397	0.5318	0.1388	0.3285	0	0.0659	0.1216	0.235	2.1372	2.7331	0.2365	8	7	8	2	5	0	1	2	4	39	42	4	-	--	-	-	-	-
Unigene0001362	0.548	2.0961	0.4311	0.1799	0.2556	0.1797	0.171	0.6306	0.1143	0	0	0	15	57	10	4	6	4	4	16	3	0	0	0	LIG3	DNA ligase 3 [Crassostrea gigas]	ko03410//Base excision repair//Replication and repair//Genetic Information Processing	-	-	-
Unigene0001363	0	0.3763	0.2205	0	0	0.1532	2.9161	2.8899	2.7937	0.4242	0	0	0	6	3	0	0	2	40	43	43	7	0	0	-	--	-	-	-	-
Unigene0001364	1.2157	2.2786	2.028	1.2389	1.0754	1.1342	1.1283	0.5879	1.3989	0.4893	0.7263	0.5279	29	54	41	24	22	22	23	13	32	12	15	12	-	--	-	-	-	-
Unigene0001365	0.7274	0.4271	0.4292	1.1197	0.8482	0.8947	0	0.0654	0.2529	3.1251	2.4506	0.4453	12	7	6	15	12	12	0	1	4	53	35	7	-	--	-	-	-	-
Unigene0001366	0	0	0	0.2648	0.6896	0.1984	1.3842	0.986	0.6729	3.3471	5.7756	4.0626	0	0	0	4	11	3	22	17	12	64	93	72	-	--	-	-	-	-
Unigene0001367	0.7457	2.0017	0.7333	0.3826	0	0	0.509	0.067	0.2592	0.3627	0.1436	0	12	32	10	5	0	0	7	1	4	6	2	0	-	--	-	-	-	-
Unigene0001368	0.3229	0.195	0.3048	0.5566	1.1295	0.0794	0	0	0.1347	0.3141	0.2984	0.1355	5	3	4	7	15	1	0	0	2	5	4	2	-	PREDICTED: protein FAM234A [Crassostrea gigas]	-	-	-	-
Unigene0001369	0.108	0.2537	0.0425	0.4212	0.2309	0.487	0.969	0.8156	0.2816	1.2957	0.8732	0.9634	6	14	2	19	11	22	46	42	15	74	42	51	Sacs	PREDICTED: sacsin-like isoform X2 [Acropora digitifera]	-	-	-	-
Unigene0001370	0.1767	0.4001	0.469	0.4895	0.103	0.3802	0.5685	0.7623	0.7369	0.0859	0	0	4	9	9	9	2	7	11	16	16	2	0	0	NCKAP5	PREDICTED: nck-associated protein 5-like [Branchiostoma belcheri]	-	-	-	-
Unigene0001371	5.2473	6.3068	5.0826	7.156	5.9542	6.1646	13.069	14.4303	12.8392	0.8989	1.2122	1.8904	335	400	275	371	326	320	713	854	786	59	67	115	ANKRD16	PREDICTED: ankyrin repeat domain-containing protein 16 isoform X1 [Crassostrea gigas]	-	-	-	-
Unigene0001372	0	0.384	0	0.8612	0.1483	0.9384	0.0744	0.2058	0.2652	0.1855	0.1469	0.5338	0	6	0	11	2	12	1	3	4	3	2	8	-	LINE-1 retrotransposable element ORF2 protein [Exaiptasia pallida]	-	-	-	-
Unigene0001373	1.1678	3.2492	0.923	1.0039	0.5395	1.1652	1.4439	1.4261	1.2523	0.5251	0.9925	0.4625	106	293	71	74	42	86	112	120	109	49	78	40	-	--	-	-	-	-
Unigene0001374	0.592	0.9683	0.6548	1.139	0.3883	0.9328	1.6885	1.7761	1.2732	0.6478	0.3419	0.9318	32	52	30	50	18	41	78	89	66	36	16	48	Cd109	C3 and PZP alpha-2-macroglobulin domain-containing protein 8 [Daphnia magna]	-	-	-	-
Unigene0001375	1.5537	7.6016	1.6628	0.8899	0.4845	0.3333	1.1416	1.7345	0.6783	0.2812	0.4591	0.2654	86	418	78	40	23	15	54	89	36	16	22	14	-	--	-	-	-	-
Unigene0001376	0	0	0.0666	0	0	0	0	0.2437	0	2.197	0.1304	1.7185	0	0	1	0	0	0	0	4	0	40	2	29	-	--	-	-	-	-
Unigene0001377	1.358	1.1185	1.214	0.4054	0	0.3037	1.1076	0.5771	1.7596	0.4003	0.0951	0.0864	33	27	25	8	0	6	23	13	41	10	2	2	-	--	-	-	-	-
Unigene0001378	100.5379	129.6842	106.5416	64.7065	69.0185	59.314	200.1965	174.6841	205.8988	59.4405	62.5277	55.1846	10638	13632	9554	5560	6263	5103	18102	17134	20891	6466	5728	5564	FAM213A	PREDICTED: redox-regulatory protein FAM213A-like [Crassostrea gigas]	-	-	-	-
Unigene0001379	0.4614	2.6475	0.1089	0.0568	0	0.1703	0.54	0.5476	0.8181	0.404	0.2132	0.0968	10	57	2	1	0	3	10	11	17	9	4	2	-	--	-	-	-	-
Unigene0001380	0.379	1.6693	0.0559	0.0583	0.2762	0.1748	0.5545	0.4089	0.1482	0.1843	0.2189	0.0497	8	35	1	1	5	3	10	8	3	4	4	1	-	--	-	-	-	-
Unigene0001381	0.1995	2.2085	0.3138	0.1637	0.1551	0.1635	0.5446	0.3586	0.416	0.194	0.0768	0	3	33	4	2	2	2	7	5	6	3	1	0	-	--	-	-	-	-
Unigene0001382	0.6853	5.7694	0.8086	0.1534	0.1453	0.1532	0.8019	0.6721	1.1045	0.0606	0.2878	0.3923	11	92	11	2	2	2	11	10	17	1	4	6	-	--	-	-	-	-
Unigene0001383	6.4827	6.691	6.9287	3.9914	5.012	4.5642	8.0533	9.451	6.3441	5.0263	5.9143	5.1271	276	283	250	138	183	158	293	373	259	220	218	208	-	--	-	-	-	-
Unigene0001384	1.6653	0.6829	1.6739	0.7595	0.2158	0	0	0.1996	0	0	0.0712	0	27	11	23	10	3	0	0	3	0	0	1	0	-	--	-	-	-	-
Unigene0001385	0.2039	0.1466	0.3781	0.0359	0.1019	0.0717	0.3409	0.1257	0.3646	4.3638	7.2344	4.2801	7	5	11	1	3	2	10	4	12	154	215	140	-	--	-	-	-	-
Unigene0001386	0.8413	1.6372	0.9265	2.1409	1.7657	1.5864	0.1969	0	0	0.6001	1.0365	0.2943	15	29	14	31	27	23	3	0	0	11	16	5	ska1	PREDICTED: spindle and kinetochore-associated protein 1 [Crassostrea gigas]	-	GO:0044464//cell part;GO:0043226//organelle;GO:0005819//spindle;GO:0032991//macromolecular complex;GO:0005622//intracellular;GO:0043229//intracellular organelle;GO:0043234//protein complex;GO:0044430//cytoskeletal part;GO:0044446//intracellular organelle part;GO:0044422//organelle part;GO:0043232//intracellular non-membrane-bounded organelle;GO:0005623//cell;GO:0015630//microtubule cytoskeleton;G…	GO:0005488//binding;GO:0015631//tubulin binding;GO:0008092//cytoskeletal protein binding;GO:0005515//protein binding	GO:0044763//single-organism cellular process;GO:0006996//organelle organization;GO:0000226//microtubule cytoskeleton organization;GO:1902589//single-organism organelle organization;GO:0016043//cellular component organization;GO:0009987//cellular process;GO:0007017//microtubule-based process;GO:0007010//cytoskeleton organization;GO:0000280//nuclear division;GO:0048285//organelle fission;GO:0031109…
Unigene0001387	3.8783	3.8229	4.1962	0.2314	0.1565	0.165	1.7588	1.4766	2.2112	3.5636	5.7507	4.5912	289	283	265	14	10	10	112	102	158	273	371	326	Cfap53	PREDICTED: cilia- and flagella-associated protein 53-like [Crassostrea gigas]	-	-	-	-
Unigene0001388	0.1044	0.2626	0.3694	0.4498	0.1825	0.3209	0.2442	0.2252	0.653	0.5075	0.9643	0.7119	2	5	6	7	3	5	4	4	12	10	16	13	-	--	-	-	-	-
Unigene0001389	0.492	2.0259	0.1583	0.0551	0.2086	0.11	0.0523	0.193	0.653	0	0	0	11	45	3	1	4	2	1	4	14	0	0	0	-	--	-	-	-	-
Unigene0001390	0.4159	0.6978	0.3272	6.2825	5.464	4.9106	0	0	0.2313	3.4252	4.3556	4.3066	15	25	10	184	169	144	0	0	8	127	136	148	-	--	-	-	-	-
Unigene0001391	0.3527	1.5532	0.4682	1.3572	0.7711	1.7351	1.1866	1.5695	1.1954	0.0858	0	0.1388	8	35	9	25	15	32	23	33	26	2	0	3	-	--	-	-	-	-
Unigene0001392	1.0992	4.5182	1.189	9.4753	3.8453	7.2103	0.9647	0.6917	0.3821	0	0	0.0961	12	49	11	84	36	64	9	7	4	0	0	1	-	--	-	-	-	-
Unigene0001393	1.6156	1.4488	1.3864	2.0979	0.9933	1.5896	2.0968	2.0597	2.3281	0.5429	0.5089	0.4932	55	49	40	58	29	44	61	65	76	19	15	16	-	--	-	-	-	-
Unigene0001394	0.2537	4.5536	0.1995	1.2495	0.4437	0.52	0.4947	1.0946	0.3086	0	0.0977	0.0887	6	107	4	24	9	10	10	24	7	0	2	2	-	--	-	-	-	-
Unigene0001395	0.2531	0.4671	0.365	0.5194	0.6558	0.3459	0.0987	0.0607	0.1173	0.0547	0.0974	0	18	33	22	30	40	20	6	4	8	4	6	0	-	--	-	-	-	-
Unigene0001396	0.7274	0.2441	0.1431	0.4479	0.2827	1.1929	0	0	0	1.2972	2.1006	2.7355	12	4	2	6	4	16	0	0	0	22	30	43	CRSH1	DnaJ-like protein subfamily C member 5 [Crassostrea gigas]	-	-	-	-
Unigene0001397	5.7793	10.3838	6.306	2.6018	2.0289	1.605	5.3085	4.8937	6.675	35.8445	45.2918	31.3035	93	166	86	34	28	21	73	73	103	593	631	480	-	--	-	-	-	-
Unigene0001398	0.0989	0.249	0.7004	0	0.0577	0.1825	0.521	0.4803	0.3095	0.2406	0.9713	0.5191	2	5	12	0	1	3	9	9	6	5	17	10	ANKRD36	Rapamycin-insensitive companion of mTOR [Crassostrea gigas]	-	-	-	-
Unigene0001399	3.7719	2.561	3.5098	0.9352	0.6937	0.4514	1.0368	0.8602	0.6996	6.8701	8.0849	7.4121	298	201	235	60	47	29	70	63	53	558	553	558	TCTE1	PREDICTED: T-complex-associated testis-expressed protein 1 [Crassostrea gigas]	-	-	-	-
Unigene0001400	5.3204	5.645	6.6851	3.205	4.393	3.9261	6.6466	6.6857	7.3329	1.3427	1.9765	1.8863	370	390	394	181	262	222	395	431	489	96	119	125	slr1101	PREDICTED: universal stress protein in QAH/OAS sulfhydrylase 3'region-like [Octopus bimaculoides]	-	-	-	-
Unigene0001401	0.657	0.3779	0.9968	1.3581	1.1492	1.3853	0	0.0253	0	0.2282	0.1626	0.0985	28	16	36	47	42	48	0	1	0	10	6	4	-	PREDICTED: serine-rich adhesin for platelets-like [Biomphalaria glabrata]	-	-	-	-
Unigene0001402	0.1169	2.472	0.4829	0.72	0	0.0719	0.9579	0.7569	0.3659	0.455	0.1351	0	2	42	7	10	0	1	14	12	6	8	2	0	-	--	-	-	-	-
Unigene0001403	0.1326	0.2002	0.1565	0.1633	0	0.0816	0	0.6438	0.1383	0.387	0	0	2	3	2	2	0	1	0	9	2	6	0	0	-	--	-	-	-	-
Unigene0001404	0.5366	0.5915	0.4824	4.8453	6.9715	5.1221	1.2259	1.4057	2.5313	0.9693	1.0919	0.7776	21	23	16	154	234	163	41	51	95	39	37	29	-	--	-	-	-	-
Unigene0001405	0.1953	0.7534	0.0768	0.1603	0	0.3602	1.6756	0.6319	1.5951	0.0633	0.0752	0.0683	6	23	2	4	0	9	44	18	47	2	2	2	-	DNA-binding protein RFX5 [Crassostrea gigas]	-	-	-	-
Unigene0001406	0.7177	0.7224	0.456	0	0.5794	0.2716	2.7779	2.9778	2.5908	0.2148	0	0	13	13	7	0	9	4	43	50	45	4	0	0	-	--	-	-	-	-
Unigene0001407	0.687	0.3952	1.216	0.3021	0.2289	0.3018	0.2871	0.2118	0.7165	0.6205	0.9069	0.412	14	8	21	5	4	5	5	4	14	13	16	8	-	--	-	-	-	-
Unigene0001408	0.4	1.6105	0.8653	1.4777	1.3992	0.164	0.5461	1.1507	0.6257	0	0	0	6	24	11	18	18	2	7	16	9	0	0	0	-	--	-	-	-	-
Unigene0001409	0.2876	0.2316	0.0679	0	0.1341	0.283	0.0673	0.6825	0.06	1.8463	0.7972	0.4225	5	4	1	0	2	4	1	11	1	33	12	7	-	--	-	-	-	-
Unigene0001410	12.7781	9.7006	13.4582	18.0635	17.9224	22.3168	0.7137	0.3948	0.4453	1.7205	1.3386	2.2083	419	316	374	481	504	595	20	12	14	58	38	69	-	--	-	-	-	-
Unigene0001411	0.1078	1.7899	0.3179	0.2654	0.1885	0	0.1261	0.6394	0.1124	0.5241	0.3112	0	2	33	5	4	3	0	2	11	2	10	5	0	Ccdc138	PREDICTED: coiled-coil domain-containing protein 138 [Crassostrea gigas]	-	-	-	-
Unigene0001412	1.4189	1.2559	1.9918	2.7715	1.7115	1.7752	1.4886	1.2404	3.2911	26.675	28.9631	21.3859	58	51	69	92	60	59	52	47	129	1121	1025	833	Nf1	PREDICTED: neurofibromin isoform X10 [Crassostrea gigas]	-	-	-	-
Unigene0001413	0	0.3233	0.1263	1.0548	0	0.6584	1.1903	0.9818	0.8374	0	0	0	0	6	2	16	0	10	19	17	15	0	0	0	MYLK	PREDICTED: myosin light chain kinase, smooth muscle isoform X4 [Acinonyx jubatus]	ko04510//Focal adhesion//Cellular commiunity//Cellular Processes;ko04810//Regulation of actin cytoskeleton//Cell motility//Cellular Processes;ko04020//Calcium signaling pathway//Signal transduction//Environmental Information Processing;ko04270//Vascular smooth muscle contraction//Circulatory system//Organismal Systems;ko04921//Oxytocin signaling pathway//Endocrine system//Organismal Systems;ko040…	-	-	-
Unigene0001414	0	0	0	0.2443	0.4627	0	0.0774	0.428	1.2414	1.0292	0.3819	0.2776	0	0	0	3	6	0	1	6	18	16	5	4	-	PREDICTED: pre-mRNA-splicing factor 38B-like [Biomphalaria glabrata]	-	-	-	-
Unigene0001415	0.4339	0.1872	0.4388	0.3053	0.4337	1.3723	0.1451	0.6018	0.4525	0	0.2864	0.5204	7	3	6	4	6	18	2	9	7	0	4	8	ODA2	PREDICTED: dynein gamma chain, flagellar outer arm-like [Aplysia californica]	-	GO:0044430//cytoskeletal part;GO:0043234//protein complex;GO:0044424//intracellular part;GO:0015630//microtubule cytoskeleton;GO:0005622//intracellular;GO:0043229//intracellular organelle;GO:0043226//organelle;GO:0044422//organelle part;GO:0044464//cell part;GO:0005623//cell;GO:0044446//intracellular organelle part;GO:0043232//intracellular non-membrane-bounded organelle;GO:0005856//cytoskeleton;…	GO:0016462//pyrophosphatase activity;GO:0001882//nucleoside binding;GO:0003774//motor activity;GO:0016817//hydrolase activity, acting on acid anhydrides;GO:0017111//nucleoside-triphosphatase activity;GO:0032550//purine ribonucleoside binding;GO:0032549//ribonucleoside binding;GO:0001883//purine nucleoside binding;GO:0016818//hydrolase activity, acting on acid anhydrides, in phosphorus-containing …	GO:0044699//single-organism process;GO:0007017//microtubule-based process;GO:0044763//single-organism cellular process;GO:0009987//cellular process
Unigene0001416	1.0081	0.0677	0.6344	0.6621	1.6457	0.7439	0	0.0725	0	0	0	0	15	1	8	8	21	9	0	1	0	0	0	0	-	--	-	-	-	-
Unigene0001417	0.7736	0.4248	0.5256	0.3753	0.328	0.4902	1.5363	1.2898	2.3226	0.6613	1.029	0.3936	33	18	19	13	12	17	56	51	95	29	38	16	tc1a	transposable element tcb1 transposase [Lasius niger]	-	-	-	-
Unigene0001418	1.9237	1.7783	1.9919	1.6437	2.4262	1.7865	1.562	1.8211	1.4329	1.222	0.5441	0.9476	49	45	43	34	53	37	34	43	35	32	12	23	-	--	-	-	-	-
Unigene0001419	1.6818	1.527	3.1907	0.8528	1.1151	0.9734	1.3892	1.6008	1.4444	0.2566	0.4571	0.4153	51	46	82	21	29	24	36	45	42	8	12	12	-	--	-	-	-	-
Unigene0001420	0.2096	2.5318	1.1542	0.2581	0.4073	0	0.0818	0.0754	0.1457	0	0.2421	0.5866	3	36	14	3	5	0	1	1	2	0	3	8	-	--	-	-	-	-
Unigene0001421	0.3503	0.1411	0.6614	0.0863	0.0817	0.0862	0.9839	0.3779	1.2421	0.1363	0	0.2206	5	2	8	1	1	1	12	5	17	2	0	3	-	--	-	-	-	-
Unigene0001422	0.3204	1.2255	0.5292	1.4202	1.1207	1.9701	0	0	0	0	0	0	5	19	7	18	15	25	0	0	0	0	0	0	-	--	-	-	-	-
Unigene0001423	1.377	0.3199	1.3123	0.7174	1.1116	0.7816	4.5242	4.5706	2.5406	14.1666	17.9847	14.5063	26	6	21	11	18	12	73	80	46	275	294	261	Pla2g2e	PREDICTED: acidic phospholipase A2 PLA-1-like [Lingula anatina]	ko00564//Glycerophospholipid metabolism//Lipid metabolism//Metabolism;ko00590//Arachidonic acid metabolism//Lipid metabolism//Metabolism;ko00591//Linoleic acid metabolism//Lipid metabolism//Metabolism;ko00565//Ether lipid metabolism//Lipid metabolism//Metabolism;ko00592//alpha-Linolenic acid metabolism//Lipid metabolism//Metabolism;ko04270//Vascular smooth muscle contraction//Circulatory system//…	-	-	-
Unigene0001424	3.2014	5.5252	3.0818	3.1582	2.4543	3.7706	19.4835	20.0344	19.0295	4.1864	3.4526	4.1455	543	931	443	435	357	520	2824	3150	3095	730	507	670	Tsc1	PREDICTED: hamartin isoform X7 [Crassostrea gigas]	ko04150//mTOR signaling pathway//Signal transduction//Environmental Information Processing	-	-	-
Unigene0001425	0.8706	2.4697	0.4669	0.9746	0.5537	0.9247	0.5557	0.683	0.7428	0.7698	0.32	0.2492	22	62	10	20	12	19	12	16	18	20	7	6	-	--	-	-	-	-
Unigene0001426	0	0.4104	0.3207	0.4184	0.3961	0.0836	0.2385	0	0.0709	0.9914	0.7848	0.2139	0	6	4	5	5	1	3	0	1	15	10	3	-	PREDICTED: death domain-containing protein CRADD-like [Biomphalaria glabrata]	-	-	-	-
Unigene0001427	0.1868	2.4069	0.3527	0.184	0.4356	0.6892	0.0437	0.2418	0.1558	0.1454	0	0.1568	5	64	8	4	10	15	1	6	4	4	0	4	-	--	-	-	-	-
Unigene0001428	0	0.4979	0	0	0	0.1738	0.3308	0.3049	0.3685	0.4124	0	0.2966	0	7	0	0	0	2	4	4	5	6	0	4	-	--	-	-	-	-
Unigene0001429	0.1212	0.2441	0.5007	0.2239	0.8482	0.1491	0.2837	0	0	0	0.2101	0	2	4	7	3	12	2	4	0	0	0	3	0	-	PREDICTED: uncharacterized protein LOC105334618 [Crassostrea gigas]	-	-	-	-
Unigene0001430	0	1.9501	0	0.0795	0	0.0794	0.8312	0.0697	0.202	0.2513	0	0	0	30	0	1	0	1	11	1	3	4	0	0	-	--	-	-	-	-
Unigene0001431	0.373	0.1502	0.1321	0.9647	0.87	0.8717	0.0873	0	0	1.5966	0.9479	1.2136	10	4	3	21	20	19	2	0	0	44	22	31	-	PREDICTED: cingulin-like [Crassostrea gigas]	-	-	-	-
Unigene0001432	3.0535	1.7426	3.0385	8.6773	10.4585	7.757	1.6696	1.3139	1.3064	86.7441	108.9345	86.1845	351	199	296	810	1031	725	164	140	144	10251	10841	9440	Diap2	PREDICTED: baculoviral IAP repeat-containing protein 7-B [Crassostrea gigas]	ko04120//Ubiquitin mediated proteolysis//Folding, sorting and degradation//Genetic Information Processing	-	-	-
Unigene0001433	9.478	11.8226	7.3966	9.67	9.5388	9.4228	31.8669	32.6033	35.036	70.6182	59.1069	61.5142	694	860	459	575	599	561	1994	2213	2460	5316	3747	4292	secG	ankyrin repeat protein [Trichomonas vaginalis G3]	-	-	-	-
Unigene0001434	2.023	1.1824	1.848	1.6876	1.8262	1.5249	0.1527	0.5632	0.1361	0.2539	0	0.4109	31	18	24	21	24	19	2	8	2	4	0	6	-	--	-	-	-	-
Unigene0001435	0.3053	0.7377	0.5765	0.752	0.1424	0.2253	0.0715	0.1318	0.8916	0.1782	0	0	5	12	8	10	2	3	1	2	14	3	0	0	-	--	-	-	-	-
Unigene0001436	0	0.1925	0.1504	0.471	0	0	1.1189	1.1002	1.263	0.434	0	0.4683	0	3	2	6	0	0	15	16	19	7	0	7	-	--	-	-	-	-
Unigene0001437	1.6272	1.1793	1.92	1.2022	1.2143	0.08	1.7518	0.7021	1.086	0.1266	0.9021	0.1366	25	18	25	15	16	1	23	10	16	2	12	2	-	--	-	-	-	-
Unigene0001438	0.7836	3.489	0.8919	1.3168	1.6768	2.0747	1.9957	2.0187	1.8169	2.0175	1.7249	1.5672	85	376	82	116	156	183	185	203	189	225	162	162	MTCH2	PREDICTED: mitochondrial carrier homolog 2-like [Aplysia californica]	-	-	-	-
Unigene0001439	0.5364	1.7397	0.5626	0.7339	0.417	1.3926	1.883	1.543	1.6159	0.1739	0.1377	0.4378	9	29	8	10	6	19	27	24	26	3	2	7	-	--	-	-	-	-
Unigene0001440	0.3342	1.1214	0.6573	2.6523	4.2869	4.5216	2.2598	0.9615	1.4717	0.2167	0.3432	0.5066	9	30	15	58	99	99	52	24	38	6	8	13	-	--	-	-	-	-
Unigene0001441	0.2505	0.1891	0.1478	1.465	0.6571	0.8471	0.2198	0	0.1306	0	0.2893	0	4	3	2	19	9	11	3	0	2	0	4	0	-	--	-	-	-	-
Unigene0001442	0.5126	2.0639	0.9073	0	0.4483	0.1576	0.075	0	0	0	0.148	0	8	32	12	0	6	2	1	0	0	0	2	0	-	--	-	-	-	-
Unigene0001443	16.7646	9.9469	13.2775	36.646	32.103	31.7531	31.8165	30.8092	38.57	36.0585	47.8325	36.2362	587	346	394	1042	964	904	952	1000	1295	1298	1450	1209	ccdc53	PREDICTED: WASH complex subunit CCDC53-like [Biomphalaria glabrata]	ko04144//Endocytosis//Transport and catabolism//Cellular Processes	-	-	-
Unigene0001444	0	0.1042	0	0	0	0	0.1211	0	0	0	0	0	0	1	0	0	0	0	1	0	0	0	0	0	-	--	-	-	-	-
Unigene0001445	0.1249	1.8861	0.5896	0	0.3641	0	0.5116	0.1348	0.3257	0.0608	0.1443	0	2	30	8	0	5	0	7	2	5	1	2	0	-	--	-	-	-	-
Unigene0001446	0	0.3225	0	0	0	0	0	0	0	0.8726	0.9621	0.269	0	5	0	0	0	0	0	0	0	14	13	4	-	--	-	-	-	-
Unigene0001447	0.833	0.258	0.5292	0.1578	0.0747	0	0.9747	0.2074	0.2673	1.8698	1.9982	0.4707	13	4	7	2	1	0	13	3	4	30	27	7	-	--	-	-	-	-
Unigene0001448	0.1137	1.3736	0	0.07	0.3978	0.1399	0.1996	0.1227	0	0.8296	0.1313	0.0597	2	24	0	1	6	2	3	2	0	15	2	1	-	--	-	-	-	-
Unigene0001449	0.2411	0.9707	0.4526	0.2429	0.6389	0.4313	1.1413	1.0048	1.0057	0.7035	1.0126	0.6325	22	88	35	18	50	32	89	85	88	66	80	55	Mkln1	PREDICTED: muskelin-like [Octopus bimaculoides]	-	-	-	-
Unigene0001450	0.028	0.0846	0	0.207	0.0653	0.1378	0.3933	0.4835	0.1168	2.9425	1.5853	2.9983	1	3	0	6	2	4	12	16	4	108	49	102	-	PREDICTED: uncharacterized protein LOC105347136 isoform X4 [Crassostrea gigas]	-	-	-	-
Unigene0001451	0.9112	3.3905	0.96	1.102	0.6451	0.8805	1.5804	1.1936	1.3236	0.9022	0.3947	0.3586	56	207	50	55	34	44	83	68	78	57	21	21	-	Serine/threonine-protein phosphatase 6 regulatory ankyrin repeat subunit A [Crassostrea gigas]	-	-	-	-
Unigene0001452	0.6554	0.6597	0.6919	1.0619	1.1664	0.8061	0	0.0744	0.0719	0	0	0	19	19	17	25	29	19	0	2	2	0	0	0	-	PREDICTED: E3 ubiquitin-protein ligase TRIM22 isoform X2 [Crassostrea gigas]	-	-	-	-
Unigene0001453	0.3031	0.061	0.8583	0	0.2121	0.3728	0.4256	0.7193	1.2644	0.7076	0.14	0.1272	5	1	12	0	3	5	6	11	20	12	2	2	-	--	-	-	-	-
Unigene0001454	0	1.4338	0.1528	0.1595	0	0.2389	0.2273	1.4667	0.2701	0	0	0	0	22	2	2	0	3	3	21	4	0	0	0	DNAH1	PREDICTED: dynein heavy chain 1, axonemal-like [Lingula anatina]	-	GO:0043228//non-membrane-bounded organelle;GO:0044424//intracellular part;GO:0030286//dynein complex;GO:0032991//macromolecular complex;GO:0043226//organelle;GO:0044464//cell part;GO:0044446//intracellular organelle part;GO:0044430//cytoskeletal part;GO:0005856//cytoskeleton;GO:0043232//intracellular non-membrane-bounded organelle;GO:0044422//organelle part;GO:1902494//catalytic complex;GO:004323…	GO:0016818//hydrolase activity, acting on acid anhydrides, in phosphorus-containing anhydrides;GO:0016462//pyrophosphatase activity;GO:1901363//heterocyclic compound binding;GO:0032550//purine ribonucleoside binding;GO:0005488//binding;GO:0016817//hydrolase activity, acting on acid anhydrides;GO:0003774//motor activity;GO:0032549//ribonucleoside binding;GO:0001883//purine nucleoside binding;GO:00…	GO:0007017//microtubule-based process;GO:0044699//single-organism process;GO:0044763//single-organism cellular process;GO:0009987//cellular process
Unigene0001455	11.599	33.3299	13.2212	6.2792	6.2588	6.2817	12.7291	14.3673	12.0086	10.9886	10.1812	9.3032	1383	3948	1336	608	640	609	1297	1588	1373	1347	1051	1057	-	--	-	-	-	-
Unigene0001456	1.2391	1.7961	0.9942	0.5493	0.4046	0.061	1.334	2.3526	2.2226	0.1928	0.3435	0.2081	25	36	17	9	7	1	23	44	43	4	6	4	-	--	-	-	-	-
Unigene0001457	0.4487	0.3952	0.2647	0.2762	0.0654	0	0.7219	0.363	0.117	2.6185	2.2673	1.236	8	7	4	4	1	0	11	6	2	48	35	21	-	--	-	-	-	-
Unigene0001458	0.83	0.8772	1.2731	0	0	0	0.0971	0.0448	0.1731	0.5651	0.4793	0.9581	20	21	26	0	0	0	2	1	4	14	10	22	-	--	-	-	-	-
Unigene0001459	3.2456	3.1622	4.0755	3.2059	3.9465	3.3087	2.3357	2.6774	1.9367	0.574	0.421	0.5829	187	181	199	150	195	155	115	143	107	34	21	32	-	--	-	-	-	-
Unigene0001460	0.8923	2.2455	1.4763	1.481	0.9387	0.9543	1.1123	1.2451	0.7788	0.2547	0.1792	0.2748	92	230	129	124	83	80	98	119	77	27	16	27	HHIPL1	HHIP-like protein 2 [Crassostrea gigas]	-	-	-	-
Unigene0001461	0.6566	3.1946	0.2583	0.1348	0.0638	0	0.064	0.059	0	0.1597	0.5056	0	12	58	4	2	1	0	1	1	0	3	8	0	-	--	-	-	-	-
Unigene0001462	0.0631	0.127	0.2233	0.1554	0	0	1.2552	0.2723	0	0.9819	0.8745	0.3311	1	2	3	2	0	0	17	4	0	16	12	5	-	--	-	-	-	-
Unigene0001463	0	0	0	0	0	0	0.7383	1.5655	1.0528	0	0	0	0	0	0	0	0	0	10	23	16	0	0	0	-	PREDICTED: dipeptidase 1-like [Lingula anatina]	-	-	-	-
Unigene0001464	0.1869	1.1288	0.2205	1.3809	0.4359	0.4597	0.9477	0.7393	1.4293	0.9696	0.7196	0.7192	3	18	3	18	6	6	13	11	22	16	10	11	-	--	-	-	-	-
Unigene0001465	1.5016	12.0035	0.7296	0.6526	0.824	0.1086	1.9639	0.7623	2.1187	0.8592	0.9182	1.2978	17	135	7	6	8	1	19	8	23	10	9	14	-	--	-	-	-	-
Unigene0001466	0.4671	3.1344	0.4986	0.4656	0.7002	0.4924	0.6767	0.5039	0.6263	1.4495	2.2864	0.8403	21	140	19	17	27	18	26	21	27	67	89	36	-	--	-	-	-	-
Unigene0001467	1.3974	2.7578	2.1118	1.5004	0.7545	1.0667	3.6087	3.9282	4.6733	1.2856	1.0893	1.1269	203	398	260	177	94	126	448	529	651	192	137	156	Kif13a	PREDICTED: kinesin-like protein KIF13A [Limulus polyphemus]	-	-	-	-
Unigene0001468	3.9389	5.7284	4.6748	3.0456	1.9894	2.225	5.4267	6.2626	7.5468	2.9292	1.5077	2.6677	344	497	346	216	149	158	405	507	632	263	114	222	KIF13B	PREDICTED: kinesin-like protein KIF13B, partial [Crassostrea gigas]	-	-	-	-
Unigene0001469	1.8888	1.1479	2.0185	1.0094	0.8311	0.7889	3.4614	3.6138	3.7909	1.6639	1.1526	0.561	53	32	48	23	20	18	83	94	102	48	28	15	KIF13A	PREDICTED: kinesin-like protein KIF13A isoform X10 [Octopus bimaculoides]	-	-	-	-
Unigene0001470	0.3517	2.2025	0.5993	0.0481	0.41	0.0481	0.1372	0	0.163	0.076	0.1354	0.205	9	56	13	1	9	1	3	0	4	2	3	5	-	--	-	-	-	-
Unigene0001471	2.6791	3.283	2.2602	3.0281	3.7351	3.4859	4.3921	4.5934	5.0276	2.801	3.3635	2.4856	414	504	296	380	495	438	580	658	745	445	450	366	LRRC16A	PREDICTED: F-actin-uncapping protein LRRC16A isoform X19 [Crassostrea gigas]	-	-	-	-
Unigene0001472	1.5495	0.12	1.6877	0.5871	0	0.3665	0.6974	0.2572	0.7458	0.1159	0	0	26	2	24	8	0	5	10	4	12	2	0	0	-	--	-	-	-	-
Unigene0001473	2.6296	1.8601	3.1028	5.0323	5.7458	4.3996	2.3426	3.0029	3.397	9.6437	12.7104	9.1243	222	156	222	345	416	302	169	235	275	837	929	734	UBE2J2	PREDICTED: ubiquitin-conjugating enzyme E2 J2 [Crassostrea gigas]	ko04120//Ubiquitin mediated proteolysis//Folding, sorting and degradation//Genetic Information Processing;ko04141//Protein processing in endoplasmic reticulum//Folding, sorting and degradation//Genetic Information Processing	-	-	-
Unigene0001474	0.0854	0.6015	0.1511	1.9709	1.6672	3.2019	0.2497	0.3223	0.178	0.3736	0.0493	0.1792	4	28	6	75	67	122	10	14	8	18	2	8	-	Ubiquitin-60S ribosomal protein L40 [Exaiptasia pallida]	-	-	-	-
Unigene0001475	2.8645	2.0691	2.488	0.7839	1.0206	0.6524	0.2483	0.4292	0.4426	1.3415	1.6237	1.2247	216	155	159	48	66	40	16	30	32	104	106	88	-	--	-	-	-	-
Unigene0001476	0.4254	0	0.5736	0.5986	0.2126	0.4484	0.3556	0.4589	0.2535	0.4729	0.4211	0.5102	7	0	8	8	3	6	5	7	4	8	6	8	-	--	-	-	-	-
Unigene0001477	4.6804	4.388	5.0895	0	0	0	0	0	0.0957	1.9192	1.113	4.1414	102	95	94	0	0	0	0	0	2	43	21	86	-	hypothetical protein CGI_10006949 [Crassostrea gigas]	-	-	-	-
Unigene0001478	0	0	0.0744	0.3108	0.4414	0.8536	0.2953	0	0.0658	1.4115	1.6033	0.8608	0	0	1	4	6	11	4	0	1	23	22	13	-	--	-	-	-	-
Unigene0001479	2.7034	1.5632	2.9862	9.6327	12.9442	10.3281	0.4038	0.3723	0.3599	0.5595	0.4651	0.3018	47	27	44	136	193	146	6	6	6	10	7	5	-	--	-	-	-	-
Unigene0001480	3.7382	3.3174	4.6269	4.8287	4.8214	4.4849	2.5354	2.5183	2.7686	20.0355	27.7745	16.6687	245	216	257	257	271	239	142	153	174	1350	1576	1041	-	--	-	-	-	-
Unigene0001481	0.5009	0.3151	0.4433	0.4626	0.146	0.7701	0.2198	0.8781	1.6978	0.3045	0	0	8	5	6	6	2	10	3	13	26	5	0	0	-	--	-	-	-	-
Unigene0001482	0.3107	0.4379	0.1467	0.0765	0.2898	0.0764	1.0181	0.9385	1.1665	0	0	0.3913	5	7	2	1	4	1	14	14	18	0	0	6	-	--	-	-	-	-
Unigene0001483	0	0.493	0.1651	0.0862	0	0.043	0.6141	0.868	1.2404	0.6125	0.4041	0.4038	0	14	4	2	0	1	15	23	34	18	10	11	-	--	-	-	-	-
Unigene0001484	0.421	0.4238	0.8072	0.1296	0	0.1294	0	0.3406	0.3293	1.638	1.5196	1.0493	8	8	13	2	0	2	0	6	6	32	25	19	-	PREDICTED: cohesin subunit SA-1-like isoform X2 [Crassostrea gigas]	-	-	-	-
Unigene0001485	0.7152	3.0595	0.0703	0.2202	0.2085	0.0733	0.5579	0.1286	0.2486	0.4638	0.3442	0.3753	12	51	1	3	3	1	8	2	4	8	5	6	-	--	-	-	-	-
Unigene0001486	0.5086	2.304	0.8252	0.1566	0	0.0782	0	0.6173	1.1935	0.1855	0.2938	0	8	36	11	2	0	1	0	9	18	3	4	0	-	--	-	-	-	-
Unigene0001487	0.2186	4.5116	0.7094	0.101	0.0319	0.0672	0.1599	0.3833	0.1995	0.1329	0.0947	0.2008	8	164	22	3	1	2	5	13	7	5	3	7	-	--	-	-	-	-
Unigene0001488	0.6934	2.0359	0.5455	0.2846	0.4043	0.5686	1.6229	0.7481	1.6874	0	0.3337	0.4852	12	35	8	4	6	8	24	12	28	0	5	8	-	--	-	-	-	-
Unigene0001489	0	1.2386	0.2904	0.1515	0.0717	0.227	0.216	0.531	0.5133	0.0598	0.2132	0.1937	0	20	4	2	1	3	3	8	8	1	3	3	-	--	-	-	-	-
Unigene0001490	1.7534	0.7896	1.9601	0.0568	0.0538	0.0568	0.108	0.0498	0.0962	0.0898	0.3731	0	38	17	36	1	1	1	2	1	2	2	7	0	-	--	-	-	-	-
Unigene0001491	1.2703	1.053	1.058	0.3681	1.4812	0.919	1.8362	1.5315	0.9351	0.7268	0.6041	0.3137	17	14	12	4	17	10	21	19	12	10	7	4	-	--	-	-	-	-
Unigene0001492	0.9266	1.4349	0.7149	0.7899	0.4987	0.0877	1.0009	0.3076	1.0035	0	0	0.1496	26	40	17	18	12	2	24	8	27	0	0	4	-	--	-	-	-	-
Unigene0001493	0.2511	1.9588	0.2222	0	0	0	0.1469	0.2032	0.1964	0	0	0	4	31	3	0	0	0	2	3	3	0	0	0	-	--	-	-	-	-
Unigene0001494	0.4432	0.9369	0.1046	0.1637	0	0.2726	0.2075	0.9563	0.6934	0.1293	0.3584	0	10	21	2	3	0	5	4	20	15	3	7	0	DNAH6	PREDICTED: dynein heavy chain 6, axonemal-like, partial [Aplysia californica]	-	-	GO:0003824//catalytic activity;GO:0016787//hydrolase activity;GO:0016462//pyrophosphatase activity;GO:0016817//hydrolase activity, acting on acid anhydrides;GO:0017111//nucleoside-triphosphatase activity;GO:0016818//hydrolase activity, acting on acid anhydrides, in phosphorus-containing anhydrides	-
Unigene0001495	0	0	0	0	0	0	0	0	0.054	4.3077	4.4272	3.2071	0	0	0	0	0	0	0	0	2	171	148	118	-	--	-	-	-	-
Unigene0001496	0	0	0	0.4523	0.9994	0.7529	0.2149	0.7265	0.6384	0	0	0.257	0	0	0	6	14	10	3	11	10	0	0	4	-	--	-	-	-	-
Unigene0001497	0.4787	1.807	0.4707	0	0	0	1.5872	1.4631	0.9152	0.4656	0.1843	0.2512	12	45	10	0	0	0	34	34	22	12	4	6	-	--	-	-	-	-
Unigene0001498	2.1153	1.1465	3.2639	0.6011	0.8854	1.134	1.4598	1.2287	1.4141	0.1583	0.1253	0.2846	39	21	51	9	14	17	23	21	25	3	2	5	-	--	-	-	-	-
Unigene0001499	2.1922	1.6906	1.9609	0.0435	0	0.087	0	0	0	0.2923	0.1021	0.2226	124	95	94	2	0	4	0	0	0	17	5	12	-	PREDICTED: collagen alpha-1(II) chain-like [Chrysemys picta bellii]	-	-	-	-
Unigene0001500	0.2047	0.3297	0.5315	0.1008	0.0955	0.3525	0.8146	0.5743	0.5978	0.1593	0.2838	0.9024	5	8	11	2	2	7	17	13	14	4	6	21	-	--	-	-	-	-
Unigene0001501	2.4825	15.1968	2.7122	1.2001	0.9649	0.5654	3.1847	2.4598	2.2629	0.4829	0.4673	0.7333	135	821	125	53	45	25	148	124	118	27	22	38	Tprkb	PREDICTED: EKC/KEOPS complex subunit Tprkb [Crassostrea gigas]	-	-	-	-
Unigene0001502	0.0512	0.2835	0.1813	0.4099	0.4777	0.7557	0	0.2762	0.1602	4.1839	1.8335	3.493	2	11	6	13	16	24	0	10	6	168	62	130	-	--	-	-	-	-
Unigene0001503	1.292	1.1767	0.363	0.0758	2.1522	1.5133	1.5839	1.3938	1.3474	1.9749	0.2843	2.1307	21	19	5	1	30	20	22	21	21	33	4	33	-	--	-	-	-	-
Unigene0001504	0.6611	0.9003	1.5601	0.3831	0.3628	0.3348	0.1365	0	0.3244	0	0.4492	0.4081	17	23	34	8	8	7	3	0	8	0	10	10	-	PREDICTED: uncharacterized protein LOC105317204 [Crassostrea gigas]	-	-	-	-
Unigene0001505	1.6949	3.4122	1.4073	0.8117	0.366	1.1581	0	0.0677	0	0	0	0.0659	54	108	38	21	10	30	0	2	0	0	0	2	-	--	-	-	-	-
Unigene0001506	1.6904	3.0448	1.5747	0.2921	0.2421	0.3283	0.4511	0.4799	0.8041	0.0288	0.1028	0.0311	57	102	45	8	7	9	13	15	26	1	3	1	-	--	-	-	-	-
Unigene0001507	0.1864	1.2511	0.0733	3.367	0.2898	2.5221	0.2909	0.6033	0.4536	0.6649	0.5742	0.3913	3	20	1	44	4	33	4	9	7	11	8	6	-	--	-	-	-	-
Unigene0001508	3.6788	2.8485	3.4059	0.3485	0.5939	0.6961	3.6426	2.3811	3.6594	0.1101	0.2615	0.2376	65	50	51	5	9	10	55	39	62	2	4	4	-	--	-	-	-	-
Unigene0001509	3.5689	4.0447	3.7105	2.9043	2.6191	2.916	2.2634	1.7096	3.5006	1.1774	1.1243	0.9691	286	322	252	189	180	190	155	127	269	97	78	74	-	--	-	-	-	-
Unigene0001510	0.0896	1.3982	0.1057	0.1103	0	0	0.4195	0.0967	0.4673	1.046	0.3105	0.1411	2	31	2	2	0	0	8	2	10	24	6	3	-	--	-	-	-	-
Unigene0001511	2.5985	2.2633	2.653	2.5864	3.1869	3.5436	2.0482	2.6724	2.1763	1.7287	2.5815	2.1477	193	167	167	156	203	214	130	184	155	132	166	152	-	nuclease harbi1 [Lasius niger]	-	-	-	-
Unigene0001512	0	0.2923	0.2856	1.6092	0.7337	0.7739	0	0	0	0.4708	1.174	0.0508	0	6	5	27	13	13	0	0	0	10	21	1	-	--	-	-	-	-
Unigene0001513	0.4542	0.9559	0.4872	0.5593	0.0963	0.2031	0.2899	0.5345	0.7751	0.4016	0.7154	0.8233	11	23	10	11	2	4	6	12	18	10	15	19	-	--	-	-	-	-
Unigene0001514	0.0935	0.6589	0.331	0.403	0.0545	0.345	0.383	0.7565	0.9752	0.091	0	0	2	14	6	7	1	6	7	15	20	2	0	0	-	ankyrin repeat-containing protein, partial [Adineta vaga]	-	-	-	-
Unigene0001515	0	0.5138	0.0548	0	0.1623	0	0.4344	0.851	0.242	1.8506	0.5896	0.7792	0	11	1	0	3	0	8	17	5	41	11	16	-	--	-	-	-	-
Unigene0001516	0.3842	2.0242	0.2569	0.9148	0.6273	0.6774	1.0492	1.4922	0.4675	0.5108	0.1479	0.2554	30	157	17	58	42	43	70	108	35	41	10	19	-	--	-	-	-	-
Unigene0001517	0.0602	1.8778	0.1065	0.5187	0.3158	0.4441	0.176	0.0974	0.0628	0.439	0.7298	0.6315	2	62	3	14	9	12	5	3	2	15	21	20	-	AAEL001143-PA [Aedes aegypti]	-	-	-	-
Unigene0001518	0.1234	0.6209	0.1456	0.2279	0.2158	0.1517	0.7939	0.7319	2.1869	0.12	0	0	2	10	2	3	3	2	11	11	34	2	0	0	Abcb4	P-glycoprotein [Anadara sativa]	ko02010//ABC transporters//Membrane transport//Environmental Information Processing	-	-	-
Unigene0001519	0.1275	0.2567	0.1504	0.3925	0	0.784	0	0	0	0.496	0.2945	0.4014	2	4	2	5	0	10	0	0	0	8	4	6	PCED1A	PREDICTED: PC-esterase domain-containing protein 1A-like [Lingula anatina]	-	-	-	-
Unigene0001520	0	0.4558	0.2671	0.5576	0	0.2088	2.0531	1.2211	0.8263	0.4955	0.1307	0	0	8	4	8	0	3	31	20	14	9	2	0	-	PREDICTED: E3 ubiquitin-protein ligase znrf3 [Crassostrea gigas]	-	-	-	-
Unigene0001521	494.8622	250.0884	485.7627	609.2378	699.3699	595.884	605.1944	616.4686	732.353	492.1558	553.3971	476.4397	21649	10869	18010	21644	26239	21196	22625	25000	30722	22135	20960	19861	TIMM17B	PREDICTED: mitochondrial import inner membrane translocase subunit Tim17-B-like [Octopus bimaculoides]	-	GO:0044425//membrane part;GO:0031224//intrinsic component of membrane;GO:0016020//membrane	GO:0008565//protein transporter activity;GO:0022892//substrate-specific transporter activity;GO:0022891//substrate-specific transmembrane transporter activity;GO:0022857//transmembrane transporter activity;GO:0022884//macromolecule transmembrane transporter activity;GO:0008320//protein transmembrane transporter activity;GO:0005215//transporter activity	GO:0033036//macromolecule localization;GO:0051234//establishment of localization;GO:0071702//organic substance transport;GO:0051179//localization;GO:0008104//protein localization;GO:0006810//transport;GO:0045184//establishment of protein localization;GO:0015031//protein transport
Unigene0001522	29.2297	37.2184	29.8386	40.164	46.2532	36.1538	32.4505	28.9266	33.4351	23.6795	24.5597	22.4309	1053	1332	911	1175	1429	1059	999	966	1155	877	766	770	-	--	-	-	-	-
Unigene0001523	1.5299	0.8983	2.0308	1.0989	0.669	0.7056	0	0	0.0665	0.186	0	0.2007	24	14	27	14	9	9	0	0	1	3	0	3	-	--	-	-	-	-
Unigene0001524	1.9883	7.1826	2.368	4.3247	1.8201	4.0451	21.3969	19.7249	19.6498	3.4161	2.361	3.0617	107	384	108	189	84	177	984	984	1014	189	110	157	MICU3	PREDICTED: calcium uptake protein 3, mitochondrial-like [Crassostrea gigas]	-	-	-	-
Unigene0001525	0.3895	0.4901	0.3447	0.7194	0.5109	0.8682	0	0	0	1.7522	0.4218	1.0985	16	20	12	24	18	29	0	0	0	74	15	43	-	--	-	-	-	-
Unigene0001526	6.9439	3.809	5.5697	2.4019	4.003	1.5353	0.0913	0.4208	0.2848	1.3281	1.0364	0.8188	178	97	121	50	88	32	2	10	7	35	23	20	-	--	-	-	-	-
Unigene0001527	31.7251	25.419	29.0008	31.3419	33.4286	29.0178	63.0747	59.8539	63.909	80.7811	101.5094	71.7034	6352	5056	4921	5096	5740	4724	10792	11109	12270	16628	17596	13680	eif3a	Eukaryotic translation initiation factor 3 subunit A [Crassostrea gigas]	ko03013//RNA transport//Translation//Genetic Information Processing	GO:0044444//cytoplasmic part;GO:0005737//cytoplasm;GO:0032991//macromolecular complex;GO:0005622//intracellular;GO:0044424//intracellular part;GO:0044464//cell part;GO:0005623//cell	-	GO:0008152//metabolic process;GO:0071704//organic substance metabolic process;GO:1901566//organonitrogen compound biosynthetic process;GO:0044267//cellular protein metabolic process;GO:0044249//cellular biosynthetic process;GO:1901576//organic substance biosynthetic process;GO:0006807//nitrogen compound metabolic process;GO:0034645//cellular macromolecule biosynthetic process;GO:0044260//cellular…
Unigene0001528	10.1657	9.1418	9.0302	0.9909	1.4554	1.3533	26.0981	23.8107	28.1049	6.4696	8.2895	8.6864	619	553	466	49	76	67	1358	1344	1641	405	437	504	AADAC	PREDICTED: arylacetamide deacetylase [Crassostrea gigas]	-	-	-	-
Unigene0001529	1.4561	3.5217	0.9784	0.772	0.9668	0.6964	2.0115	3.0106	1.7083	0.5114	0.5139	1.3158	72	173	41	31	41	28	85	138	81	26	22	62	-	--	-	-	-	-
Unigene0001530	0.0636	0.256	0	0.1566	0.0741	0.7038	0.4464	0.4801	0.0663	0	0.1469	0.2002	1	4	0	2	1	9	6	7	1	0	2	3	Cyfip1	Cytoplasmic FMR1-interacting protein [Crassostrea gigas]	ko03013//RNA transport//Translation//Genetic Information Processing	GO:0005623//cell;GO:0005622//intracellular;GO:0005737//cytoplasm;GO:0044424//intracellular part;GO:0043234//protein complex;GO:0042995//cell projection;GO:0032991//macromolecular complex;GO:0044444//cytoplasmic part;GO:0044464//cell part	-	GO:0050789//regulation of biological process;GO:0044707//single-multicellular organism process;GO:0044699//single-organism process;GO:0065007//biological regulation;GO:0009987//cellular process;GO:0044763//single-organism cellular process;GO:0030030//cell projection organization;GO:0071840//cellular component organization or biogenesis;GO:0032501//multicellular organismal process;GO:0016043//cell…
Unigene0001531	1.7588	2.7361	2.1746	1.5233	1.099	1.4283	4.786	4.9295	5.213	0.5566	0.5054	0.4151	209	323	219	147	112	138	486	543	594	68	52	47	ZFAT	PREDICTED: zinc finger protein 423 [Crassostrea gigas]	-	-	-	-
Unigene0001532	0.1267	0.3316	0.2392	0.5305	0.2068	0.1247	0.9786	1.1755	1.2156	0.2958	0.2049	0.2128	5	13	8	17	7	4	33	43	46	12	7	8	-	--	-	-	-	-
Unigene0001533	0	0.2477	0.2904	0.1515	0	0	0.144	0.531	0.2566	0	0	0	0	4	4	2	0	0	2	8	4	0	0	0	-	--	-	-	-	-
Unigene0001534	0.2449	1.2325	0.5779	0.6031	0	0.1506	0.4298	0.1321	0	0.655	0	0.0642	4	20	8	8	0	2	6	2	0	11	0	1	-	PREDICTED: spindle and kinetochore-associated protein 1-like isoform X1 [Lingula anatina]	-	-	-	-
Unigene0001535	0	0	0	0.2227	0.5272	0.3893	1.0582	1.0731	0.9431	0.1759	0.5745	0.0949	0	0	0	4	10	7	20	22	20	4	11	2	-	--	-	-	-	-
Unigene0001536	16.2702	6.8148	17.7163	3.2944	3.8198	2.3502	2.1084	1.0013	2.0498	1.4339	1.3243	1.6043	298	124	275	49	60	35	33	17	36	27	21	28	-	--	-	-	-	-
Unigene0001537	0.0644	0	0.608	0	0.4506	0.1584	0.1507	0.5558	0.1343	2.3807	2.3806	1.825	1	0	8	0	6	2	2	8	2	38	32	27	-	--	-	-	-	-
Unigene0001538	0.1164	0.0586	0.2747	0.9316	1.6286	2.2903	0.1362	0	0	0.2264	0.2689	0.0611	2	1	4	13	24	32	2	0	0	4	4	1	-	--	-	-	-	-
Unigene0001539	0.6273	0.8999	0.4811	0.3476	0.1829	0.2508	1.2663	1.6919	1.3902	0.1678	0.0906	0.181	40	57	26	18	10	13	69	100	85	11	5	11	TMEM67	PREDICTED: meckelin [Crassostrea gigas]	-	-	-	-
Unigene0001540	0.3473	0.6214	0.5463	1.2829	0.045	0.6169	1.3094	1.1238	1.2072	0.0751	0.2228	0.081	9	16	12	27	1	13	29	27	30	2	5	2	-	PREDICTED: uncharacterized protein LOC105325901 [Crassostrea gigas]	-	-	-	-
Unigene0001541	0.646	0.0464	0.9256	0.2273	0.1076	0.227	0	0	0	0.4488	1.4923	1.8401	14	1	17	4	2	4	0	0	0	10	28	38	Dnah8	PREDICTED: dynein heavy chain 8, axonemal [Crassostrea gigas]	-	GO:0042995//cell projection;GO:0044447//axoneme part;GO:0044424//intracellular part;GO:0044441//ciliary part;GO:0005858//axonemal dynein complex;GO:0043229//intracellular organelle;GO:0044464//cell part;GO:0044446//intracellular organelle part;GO:0005737//cytoplasm;GO:0005856//cytoskeleton;GO:0044444//cytoplasmic part;GO:0005622//intracellular;GO:0097014//ciliary plasm;GO:0032991//macromolecular …	GO:0032549//ribonucleoside binding;GO:0003824//catalytic activity;GO:0017111//nucleoside-triphosphatase activity;GO:0097159//organic cyclic compound binding;GO:0016817//hydrolase activity, acting on acid anhydrides;GO:0005488//binding;GO:0097367//carbohydrate derivative binding;GO:0001882//nucleoside binding;GO:0016462//pyrophosphatase activity;GO:0036094//small molecule binding;GO:1901363//heter…	GO:0044763//single-organism cellular process;GO:0007017//microtubule-based process;GO:0009987//cellular process;GO:0044699//single-organism process
Unigene0001542	0.6424	1.4226	1.8192	0	0.4494	0	0.0752	0.2772	0	0	0.0742	0	10	22	24	0	6	0	1	4	0	0	1	0	-	--	-	-	-	-
Unigene0001543	1.1377	3.0233	0.7517	1.2889	1.0347	0.7556	0.639	0.8836	1.0915	2.1468	2.8909	1.8625	50	132	28	46	39	27	24	36	46	97	110	78	-	--	-	-	-	-
Unigene0001544	0.9893	2.6373	0.8851	0.7497	0.8747	0.6685	1.8956	1.8295	1.746	1.7554	1.218	1.2094	91	241	69	56	69	50	149	156	154	166	97	106	-	--	-	-	-	-
Unigene0001545	0.2827	2.5607	0.7226	1.1602	0.2747	0.8691	1.0474	0.7623	0.4422	0	0	0	6	54	13	20	5	15	19	15	9	0	0	0	-	--	-	-	-	-
Unigene0001546	0.2172	0.1913	0.1922	2.0059	1.7411	1.5026	0	0	0	0.1584	0.439	0.2564	8	7	6	60	55	45	0	0	0	6	14	9	-	--	-	-	-	-
Unigene0001547	1.0503	0.8894	0.482	2.4123	2.5175	2.4195	3.4337	3.1294	3.4251	2.2541	0.9147	1.7234	126	106	49	235	259	236	352	348	394	278	95	197	-	PREDICTED: uncharacterized protein LOC105348451 [Crassostrea gigas]	-	-	-	-
Unigene0001548	0.283	0.4558	0.2003	0.2788	0	0.1392	0.1325	0.3663	0.4132	0.4404	0.4576	1.4849	5	8	3	4	0	2	2	6	7	8	7	25	-	--	-	-	-	-
Unigene0001549	0.0987	0.2485	0.1748	0	0.3454	0.1214	1.5598	0.5326	0.9782	0	0	0	2	5	3	0	6	2	27	10	19	0	0	0	-	--	-	-	-	-
Unigene0001550	0.4137	2.1749	0.0542	0	0	0	0.2152	0.0496	0.0959	0.5366	0.3717	0.8684	9	47	1	0	0	0	4	1	2	12	7	18	-	--	-	-	-	-
Unigene0001551	0.3131	1.0715	0.2955	0.1542	0	0	0.4396	0.8781	0.3918	1.1572	0.5786	0.3943	5	17	4	2	0	0	6	13	6	19	8	6	-	--	-	-	-	-
Unigene0001552	0	0.8891	0.0744	0.2331	0	0.388	0	0.2042	0.1974	0.1227	0.1458	0.2649	0	14	1	3	0	5	0	3	3	2	2	4	ncapg	Condensin complex subunit 3 [Crassostrea gigas]	-	-	-	-
Unigene0001553	0.3504	1.6672	0.3383	1.8042	1.1699	2.1545	1.8264	1.5634	1.4117	0.8675	0.7358	0.9025	22	104	18	92	63	110	98	91	85	56	40	54	-	--	-	-	-	-
Unigene0001554	0.5409	1.3518	0.4622	0.735	0.87	0.8029	4.6928	5.7346	3.9487	0.4717	0.3232	0.2545	29	72	21	32	40	35	215	285	203	26	15	13	-	--	-	-	-	-
Unigene0001555	0.9345	2.5115	0.9742	37.0816	28.8077	47.8369	1.4864	1.5269	1.2963	167.8641	111.252	159.1625	103	275	91	3319	2723	4287	140	156	137	19021	10616	16716	Slc17a8	PREDICTED: vesicular glutamate transporter 2.2 [Crassostrea gigas]	-	-	-	-
Unigene0001556	10.3403	5.7669	13.9322	6.1945	9.1243	7.4757	15.1252	10.7778	13.6979	8.1551	12.0242	7.6254	148	82	169	72	112	87	185	143	188	120	149	104	-	--	-	-	-	-
Unigene0001557	0.1218	0.3679	0.6469	0.6751	1.0655	0.4495	0.4277	0.0657	0.6988	0.3555	0.5629	0.1279	2	6	9	9	15	6	6	1	11	6	8	2	-	--	-	-	-	-
Unigene0001558	0.2811	0.3615	0.0737	0.0961	0.0364	0.1728	0.0731	0.0842	0.0651	2.2934	1.551	2.4743	18	23	4	5	2	9	4	5	4	151	86	151	Y52B11A.2	IMPACT-like protein [Crassostrea gigas]	-	-	-	-
Unigene0001559	0.9751	0.7139	0.523	0	0.3101	0.2181	0.3631	0.5738	0.7858	0.3449	0	0.093	22	16	10	0	6	4	7	12	17	8	0	2	-	--	-	-	-	-
Unigene0001560	0	0.0523	0	1.4716	1.3935	1.342	0.0608	0	0.1084	0.1011	0.12	0.2181	0	1	0	23	23	21	1	0	2	2	2	4	-	--	-	-	-	-
Unigene0001561	15.7482	15.6964	14.9753	11.302	11.7578	10.9548	23.69	21.3296	24.9615	14.4149	18.9497	14.3179	2035	2015	1640	1186	1303	1151	2616	2555	3093	1915	2120	1763	pdhb-1	PREDICTED: pyruvate dehydrogenase E1 component subunit beta, mitochondrial [Crassostrea gigas]	ko01200//Carbon metabolism//Global and Overview//Metabolism;ko00620//Pyruvate metabolism//Carbohydrate metabolism//Metabolism;ko00010//Glycolysis / Gluconeogenesis//Carbohydrate metabolism//Metabolism;ko00020//Citrate cycle (TCA cycle)//Carbohydrate metabolism//Metabolism	-	GO:0004738//pyruvate dehydrogenase activity;GO:0016491//oxidoreductase activity;GO:0003824//catalytic activity;GO:0016903//oxidoreductase activity, acting on the aldehyde or oxo group of donors	GO:0071616//acyl-CoA biosynthetic process;GO:0044710//single-organism metabolic process;GO:0071704//organic substance metabolic process;GO:0009987//cellular process;GO:0006085//acetyl-CoA biosynthetic process;GO:0006084//acetyl-CoA metabolic process;GO:0008152//metabolic process;GO:0051186//cofactor metabolic process;GO:0009108//coenzyme biosynthetic process;GO:0035383//thioester metabolic proces…
Unigene0001562	0.1432	0.3295	0.2172	0.2015	0.0954	0.3522	1.6279	1.1696	1.5787	1.6516	1.1106	2.2113	7	16	9	8	4	14	68	53	74	83	47	103	PGBD4	PREDICTED: piggyBac transposable element-derived protein 4-like [Crassostrea gigas]	-	-	-	-
Unigene0001563	0.6418	1.8386	0.6408	0.6687	0.1151	0.2429	0.2888	0.426	0.8237	0.2401	0.7413	0.0518	13	37	11	11	2	4	5	8	16	5	13	1	PRP1	PREDICTED: double-stranded RNA-specific editase 1-like, partial [Cyprinodon variegatus]	-	-	-	-
Unigene0001564	0.1927	1.746	0.6064	0	0.2247	0	0	0.1386	0	0	0	0	3	27	8	0	3	0	0	2	0	0	0	0	-	--	-	-	-	-
Unigene0001565	4.5219	6.1793	3.7423	3.8946	3.781	4.0864	5.3851	4.0347	6.0035	3.7935	4.9049	3.1792	509	691	357	356	365	374	518	421	648	439	478	341	gss	PREDICTED: glutathione synthetase [Crassostrea gigas]	ko00480//Glutathione metabolism//Metabolism of other amino acids//Metabolism;ko00270//Cysteine and methionine metabolism//Amino acid metabolism//Metabolism	-	-	-
Unigene0001566	0.6902	0.1158	0.4072	0.9916	1.006	0.9904	0.6731	0.2482	0.12	0.2797	0	0.2414	12	2	6	14	15	14	10	4	2	5	0	4	-	--	-	-	-	-
Unigene0001567	0.7438	0.3744	0.8046	0.3053	0.4337	0.0762	0.3627	0.535	1.4222	0.4221	0.5728	0.9107	12	6	11	4	6	1	5	8	22	7	8	14	-	--	-	-	-	-
Unigene0001568	0.5612	0.686	0.473	0.7898	0.7946	0.4437	0.7974	0.8216	0.2926	2.9633	3.6115	1.5144	14	17	10	16	17	9	17	19	7	76	78	36	-	--	-	-	-	-
Unigene0001569	0	0	0	0	0	0	0	0	0	2.1923	1.0276	1.1826	0	0	0	0	0	0	0	0	0	38	15	19	Trpc6	PREDICTED: short transient receptor potential channel 6-like [Crassostrea gigas]	-	-	-	-
Unigene0001570	0.1715	2.0718	0.2833	0.169	0.32	0.2531	1.7261	1.2212	1.2879	0.8342	1.8622	1.152	5	60	7	4	8	6	43	33	36	25	47	32	-	--	-	-	-	-
Unigene0001571	0.1864	0.1251	0.3666	0	0.0725	0	1.6725	0.7374	1.5553	0.0604	0.1436	0.1956	3	2	5	0	1	0	23	11	24	1	2	3	-	--	-	-	-	-
Unigene0001572	1.4221	0.7469	1.5321	0.1523	1.0094	0.076	0.0724	0.2001	0.9027	0	0.2143	0	23	12	21	2	14	1	1	3	14	0	3	0	-	--	-	-	-	-
Unigene0001573	0.2117	0.8879	0.3331	1.1296	0.7405	1.432	3.0965	2.9307	3.5322	0.4461	0.2445	0.7035	6	25	8	26	18	33	75	77	96	13	6	19	-	--	-	-	-	-
Unigene0001574	0.8392	0.5963	0.5825	0	0.4605	0.1214	0.1733	0.426	0.7208	0	0	0	17	12	10	0	8	2	3	8	14	0	0	0	-	--	-	-	-	-
Unigene0001575	0.6469	0.6011	0.7046	0.8579	1.0445	0.9181	3.0282	3.8384	3.503	0.4841	0.2299	0.4178	26	24	24	28	36	30	104	143	135	20	8	16	-	--	-	-	-	-
Unigene0001576	33.8843	32.0303	30.8216	21.9762	15.4847	17.905	59.0603	53.8542	59.1291	12.8461	13.5031	13.0546	1855	1742	1430	977	727	797	2763	2733	3104	723	640	681	ASZ1	PREDICTED: ankyrin repeat domain-containing protein 6 [Crassostrea gigas]	ko04144//Endocytosis//Transport and catabolism//Cellular Processes	-	-	-
Unigene0001577	0.9222	1.0127	0.8244	0.8259	0.3259	0.0687	0.1962	0.2713	0.5829	0	0	0	33	36	25	24	10	2	6	9	20	0	0	0	MROH1	PREDICTED: maestro heat-like repeat-containing protein family member 1 [Crassostrea gigas]	-	-	-	-
Unigene0001578	1.1242	1.2125	1.2318	0.7911	0.6554	0.8888	7.8934	4.7644	4.2709	0.1562	0.1855	0.5056	14	15	13	8	7	9	84	55	51	2	2	6	MROH1	PREDICTED: maestro heat-like repeat-containing protein family member 1 isoform X2 [Lingula anatina]	-	-	-	-
Unigene0001579	4.9438	5.6561	5.0258	5.0229	4.4219	5.0166	17.426	15.2861	16.4557	1.7544	1.3194	1.6404	1069	1215	921	882	820	882	3220	3064	3412	390	247	338	MROH1	PREDICTED: maestro heat-like repeat-containing protein family member 1 isoform X3 [Aplysia californica]	-	-	-	-
Unigene0001580	0.8079	2.4574	1.0999	1.0495	0.6832	1.0045	2.4725	2.2793	2.2312	0.1813	0.082	0.3447	91	275	105	96	66	92	238	238	241	21	8	37	-	--	-	-	-	-
Unigene0001581	0.2473	0.6846	0.073	0.2284	0.1442	0.1521	0.5788	1.1339	0.1934	0	0	0	4	11	1	3	2	2	8	17	3	0	0	0	-	--	-	-	-	-
Unigene0001582	0	0.5139	0	2.6544	1.3229	1.9884	0.7966	1.1933	0.8282	2.3175	1.1139	1.1311	0	18	0	76	40	57	24	39	28	84	34	38	-	--	-	-	-	-
Unigene0001583	25.7117	21.1518	28.606	20.1301	21.7627	20.5464	49.8663	40.5843	44.2016	19.3285	16.432	19.1415	788	644	743	501	572	512	1306	1153	1299	609	436	559	Exosc5	PREDICTED: exosome complex component RRP46 [Crassostrea gigas]	ko03018//RNA degradation//Folding, sorting and degradation//Genetic Information Processing	-	-	GO:0090304//nucleic acid metabolic process;GO:0006807//nitrogen compound metabolic process;GO:0071704//organic substance metabolic process;GO:0046483//heterocycle metabolic process;GO:0044260//cellular macromolecule metabolic process;GO:0044238//primary metabolic process;GO:0006139//nucleobase-containing compound metabolic process;GO:1901360//organic cyclic compound metabolic process;GO:0034641//…
Unigene0001584	0.3926	0.3513	0.2059	0.6446	0.4069	1.5021	0	0	0.091	1.1032	1.4107	1.0071	9	8	4	12	8	28	0	0	2	26	28	22	-	PREDICTED: short-chain collagen C4 [Crassostrea gigas]	-	-	-	-
Unigene0001585	0.9054	2.1107	0.5623	0.2347	0.7779	0.6447	0.4461	1.2338	1.4909	0.2318	0.3303	0.2501	19	44	10	4	14	11	8	24	30	5	6	5	-	--	-	-	-	-
Unigene0001586	0.5137	0.3878	0.6364	1.0437	1.0482	0.5054	0.7814	0.8035	1.6338	3.2726	3.8565	2.7223	20	15	21	33	35	16	26	29	61	131	130	101	-	--	-	-	-	-
Unigene0001587	0.3254	1.9655	0.3072	0.4809	0.0759	1.0406	0.1523	0.0702	0.0679	0.5065	0	0.2732	5	30	4	6	1	13	2	1	1	8	0	4	-	PREDICTED: TBC1 domain family member 30, partial [Crassostrea gigas]	-	-	-	-
Unigene0001588	0.7699	0.4117	0.5962	0.3555	0.2805	0.1775	0.5349	0.6489	0.8782	0.2808	0.6669	0.202	32	17	21	12	10	6	19	25	35	12	24	8	DNAH14	PREDICTED: dynein heavy chain 6, axonemal [Crassostrea gigas]	-	-	-	-
Unigene0001589	1.0509	3.2473	1.5572	0.7825	0.6554	1.022	2.0591	2.1355	1.5802	0.832	0.7339	1.1029	43	132	54	26	23	34	72	81	62	35	26	43	-	--	-	-	-	-
Unigene0001590	0.4955	0.2078	0.7308	0.1525	0	0	0.3865	0	0.2584	1.0442	0.8585	1.3433	12	5	15	3	0	0	8	0	6	26	18	31	-	--	-	-	-	-
Unigene0001591	0.1337	0.6729	0.3155	0.3293	0.3118	0.2466	0.6258	0.5769	0.488	0	0.1544	0	2	10	4	4	4	3	8	8	7	0	2	0	-	--	-	-	-	-
Unigene0001592	1.4091	0.7826	0.4587	0.0598	0	0.1195	0.2274	0.2097	0.152	0.0473	0	0	29	16	8	1	0	2	4	4	3	1	0	0	-	von Willebrand factor D and EGF domain-containing protein [Crassostrea gigas]	ko03040//Spliceosome//Transcription//Genetic Information Processing	-	-	-
Unigene0001593	0.5332	0.3303	0.4356	1.0607	1.0044	0.2522	0	0	0.1711	0	0.1895	0.1722	13	8	9	21	21	5	0	0	4	0	4	4	-	PREDICTED: zinc finger protein 420-like [Pygocentrus nattereri]	-	-	-	-
Unigene0001594	0.3691	2.0703	0.56	0.1948	0.4304	0.1297	0.1234	0	0.33	0.8207	0.1218	0.6088	7	39	9	3	7	2	2	0	6	16	2	11	-	--	-	-	-	-
Unigene0001595	2.658	3.0171	2.3356	2.9713	1.4727	2.0403	0.5736	0.5084	0.1769	0.0367	0	0.0396	141	159	105	128	67	88	26	25	9	2	0	2	-	PREDICTED: uncharacterized protein LOC105337677 [Crassostrea gigas]	-	-	-	-
Unigene0001596	2.9659	3.3397	4.0928	0.4333	0.4103	0.4328	3.706	2.4945	4.0891	0.5868	0.5226	0.422	59	66	69	7	7	7	63	46	78	12	9	8	-	--	-	-	-	-
Unigene0001597	0.4033	2.1198	0.2115	0	0.209	0	0	0.0967	0.4673	0	0	0	9	47	4	0	4	0	0	2	10	0	0	0	-	--	-	-	-	-
Unigene0001598	0	0.2691	0.2103	0.1098	0	0.0548	1.773	2.3556	2.649	0	0.1029	0.3741	0	6	4	2	0	1	34	49	57	0	2	8	SLC27A2	PREDICTED: very long-chain acyl-CoA synthetase [Crassostrea gigas]	-	-	GO:0016874//ligase activity;GO:0003824//catalytic activity;GO:0015645//fatty acid ligase activity;GO:0016877//ligase activity, forming carbon-sulfur bonds	-
Unigene0001599	14.8486	13.1459	12.2961	61.298	44.4065	59.929	31.2975	28.5142	31.8562	31.3443	26.8886	34.1931	664	584	466	2226	1703	2179	1196	1182	1366	1441	1041	1457	GRN	PREDICTED: granulins isoform X5 [Crassostrea gigas]	-	-	-	-
Unigene0001600	0	0	0	0	0	0	0	0	0	0.4095	0	0.2209	0	0	0	0	0	0	0	0	0	4	0	2	-	--	-	-	-	-
Unigene0001601	0.2803	0.2821	0.4134	0.3451	0	0.3447	0	0	0	1.4993	0.9711	1.1765	4	4	5	4	0	4	0	0	0	22	12	16	-	--	-	-	-	-
Unigene0001602	1.1778	0.4104	1.7104	0.8925	0.4754	0.5571	0	0.0977	0	1.1456	0.9941	1.3311	26	9	32	16	9	10	0	2	0	26	19	28	-	hypothetical protein N321_09316, partial [Antrostomus carolinensis]	-	-	-	-
Unigene0001603	0.2667	0.6039	0.472	0.2463	0.7773	0.4919	0	0	0	0	0	0.1399	4	9	6	3	10	6	0	0	0	0	0	2	nas-1	PREDICTED: zinc metalloproteinase nas-15-like [Aplysia californica]	-	-	-	-
Unigene0001604	4.0444	10.2168	5.7816	1.1972	1.2243	0.7174	1.5017	1.3005	1.5816	0.643	0.9882	1.1019	104	261	126	25	27	15	33	31	39	17	22	27	-	--	-	-	-	-
Unigene0001605	0	0	0	0.846	0.5341	0.1408	0	0	0	0.9467	1.1242	0.4807	0	0	0	12	8	2	0	0	0	17	17	8	-	--	-	-	-	-
Unigene0001606	2.3522	4.7771	3.2949	8.3509	11.0193	8.239	0.1932	0.1187	0.2726	0.6155	1.3664	0.6207	171	345	203	493	687	487	12	8	19	46	86	43	-	--	-	-	-	-
Unigene0001607	0.1318	0.0884	0.1037	1.3524	0.8196	1.3507	0	0	0	0	0	0	3	2	2	25	16	25	0	0	0	0	0	0	-	--	-	-	-	-
Unigene0001608	1.8519	1.6842	1.8084	1.5334	1.2733	1.2723	0.8967	0.9713	0.8658	0.1367	0.1623	0.2011	290	262	240	195	171	162	120	141	130	22	22	30	CNTRL	PREDICTED: centriolin isoform X3 [Crassostrea gigas]	-	-	-	-
Unigene0001609	0.5523	0.8031	1.2311	0.7557	1.0734	0	0	0	0	0.1194	0.2835	0.1288	9	13	17	10	15	0	0	0	0	2	4	2	Pol	pol-like protein, partial [Ostrea edulis]	-	-	-	-
Unigene0001610	1.691	1.5463	1.6907	2.0347	2.2728	2.683	0.71	0.7102	1.2654	0.7785	0.7604	0.4606	131	119	111	128	151	169	47	51	94	62	51	34	-	glycosyl transferase family 2 [Trypanosoma grayi]	-	-	-	-
Unigene0001611	0	0	0	0.655	1.3179	0.5724	1.3226	0.8607	1.1787	3.8802	5.6828	3.3491	0	0	0	8	17	7	17	12	17	60	74	48	-	PREDICTED: vacuolar protein sorting-associated protein 4A-like [Parasteatoda tepidariorum]	-	-	-	-
Unigene0001612	1.624	2.0405	1.5393	2.4963	2.244	2.3856	4.5886	4.3695	4.9261	0.6881	0.6941	0.5348	427	533	343	533	506	510	1031	1065	1242	186	158	134	SMCHD1	PREDICTED: structural maintenance of chromosomes flexible hinge domain-containing protein 1 [Crassostrea gigas]	-	-	-	-
Unigene0001613	1.3226	0.9319	1.3265	0.4886	0.3084	0.488	0	0	0	1.0292	1.2221	0.694	20	14	17	6	4	6	0	0	0	16	16	10	CVSI2	PREDICTED: serine protease inhibitor Cvsi-2 [Crassostrea gigas]	-	-	-	-
Unigene0001614	1.0726	0.6986	1.2656	1.1654	1.1036	0.776	2.4365	2.11	1.316	0	0	0.0662	17	11	17	15	15	10	33	31	20	0	0	1	-	--	-	-	-	-
Unigene0001615	0.0847	0.3837	0.2998	0.6258	0	0.3125	0.0991	0.4569	0.53	1.6066	1.174	2.2667	2	9	6	12	0	6	2	10	12	39	24	51	-	--	-	-	-	-
Unigene0001616	0.5207	0	0.0768	0.8816	1.3661	1.2808	0.1523	0.2809	0.1358	0.9496	1.6539	1.4344	8	0	1	11	18	16	2	4	2	15	22	21	-	--	-	-	-	-
Unigene0001617	0.2105	0.1059	0.2484	0.3888	0.0614	0	0.0616	0.5677	0.1646	1.382	1.2764	0.6627	4	2	4	6	1	0	1	10	3	27	21	12	-	--	-	-	-	-
Unigene0001618	0	0	0	1.7868	2.0764	3.1635	0.4631	0.1423	0.1376	2.4378	1.7521	3.0455	0	0	0	22	27	39	6	2	2	38	23	44	-	--	-	-	-	-
Unigene0001619	1.0049	0.3934	0.4611	0.1375	0.1302	0.2747	0.9147	0.1807	1.2227	0	0	0	18	7	7	2	2	4	14	3	21	0	0	0	unc-104	PREDICTED: kinesin-like protein unc-104 isoform X3 [Crassostrea gigas]	-	-	-	-
Unigene0001620	0.4041	0.1627	0.2861	0	0.2827	0	0	0	0	1.6117	2.6607	1.4844	10	4	6	0	6	0	0	0	0	41	57	35	-	PREDICTED: golgin subfamily A member 6-like protein 1 [Crassostrea gigas]	-	-	-	-
Unigene0001621	0.2517	1.9638	0	0.0775	0.2935	0.3096	0.7364	0	0	0.0612	0	0	4	31	0	1	4	4	10	0	0	1	0	0	-	--	-	-	-	-
Unigene0001622	0.2	0.4026	0.472	0.1642	0.6996	0.4919	1.4822	1.0787	2.6418	0.1297	0.154	0.4897	3	6	6	2	9	6	19	15	38	2	2	7	-	--	-	-	-	-
Unigene0001623	0.7787	0.9271	0.9484	0.9898	0.7615	0.4325	3.2332	3.4232	4.3133	0.1384	0.4062	0.1054	93	110	96	96	78	42	330	379	494	17	42	12	ZNF84	PREDICTED: proline-rich protein HaeIII subfamily 1-like, partial [Phalacrocorax carbo]	-	-	-	-
Unigene0001624	0.5752	0.965	0.1131	0.2361	0.4471	0.4716	1.234	0.1034	1.3996	0	0.1107	0	6	10	1	2	4	4	11	1	14	0	1	0	-	PREDICTED: proline-rich protein HaeIII subfamily 1-like, partial [Phalacrocorax carbo]	-	-	-	-
Unigene0001625	0.8203	4.5038	0.4106	1.0407	0.8985	0.8866	3.6069	4.3708	3.3958	1.0638	0.6604	0.5739	33	180	14	34	31	29	124	163	131	44	23	22	-	--	-	-	-	-
Unigene0001626	17.8355	39.2201	22.8536	12.6973	8.266	9.2754	32.2238	35.5117	33.2945	3.778	2.2935	3.2902	1024	2237	1112	592	407	433	1581	1890	1833	223	114	180	-	--	-	-	-	-
Unigene0001627	0.0526	1.1653	0.2484	28.3178	23.5624	25.9526	1.2932	1.5895	1.1524	0.819	0.9725	0.8284	1	22	4	437	384	401	21	28	21	16	16	15	-	--	-	-	-	-
Unigene0001628	0.1975	1.0932	0.0583	0.304	0.1727	0	0.5777	0.7988	0.2059	0.048	0.2281	0.0518	4	22	1	5	3	0	10	15	4	1	4	1	-	PREDICTED: sporulation-specific protein 15-like [Saccoglossus kowalevskii]	-	-	-	-
Unigene0001629	0.1942	1.499	0	0	0.2265	0.1593	0.3031	0.6286	0	0	0.1496	0.0679	3	23	0	0	3	2	4	9	0	0	2	1	-	--	-	-	-	-
Unigene0001630	0.1828	0.184	0.2875	0.15	0.2841	0	0.2851	0.1314	0.5718	0.2963	0	0.1279	3	3	4	2	4	0	4	2	9	5	0	2	Fat4	PREDICTED: cadherin-related tumor suppressor [Crassostrea gigas]	-	-	-	-
Unigene0001631	3.6818	4.9625	2.2826	22.9511	13.9953	21.1061	26.2647	23.5168	27.0293	22.6412	10.1872	23.5327	177	237	93	896	577	825	1079	1048	1246	1119	424	1078	Casp7	caspase 3/7-2 [Mytilus galloprovincialis]	ko04210//Apoptosis//Cell growth and death//Cellular Processes	-	-	-
Unigene0001632	0	0	0	0	0	0	0.1552	0	0	0.903	2.2977	1.7397	0	0	0	0	0	0	2	0	0	14	30	25	-	--	-	-	-	-
Unigene0001633	1.3446	1.8047	1.0577	1.2544	1.0453	0.7517	3.7191	4.1318	3.2719	0.4756	0.3294	0.1283	33	44	22	25	22	15	78	94	77	12	7	3	-	--	-	-	-	-
Unigene0001634	0.9979	1.2914	1.4297	1.6676	2.6595	2.0162	3.0027	4.5365	2.6759	1.2479	1.2349	0.8228	14	18	17	19	32	23	36	59	36	18	15	11	-	--	-	-	-	-
Unigene0001635	0.7383	3.0965	0.7986	0.9091	0.9326	0.6053	0.72	0.4646	1.0266	0.0598	0	0.0646	12	50	11	12	13	8	10	7	16	1	0	1	-	--	-	-	-	-
Unigene0001636	1.8176	1.0455	1.3787	18.8653	22.1784	15.2491	1.2154	2.451	1.6247	24.4995	27.4428	19.4839	28	16	18	236	293	191	16	35	24	388	366	286	-	Spore cortex-lytic enzyme [Crassostrea gigas]	-	-	-	-
Unigene0001637	0.1064	0.696	0.1255	1.1135	2.4188	1.0467	0.249	0.2295	0.0555	0	0	0	2	13	2	17	39	16	4	4	1	0	0	0	-	--	-	-	-	-
Unigene0001638	0.7829	2.6674	0.604	0.9147	0.632	0.5061	1.2098	1.9816	1.1515	0.3027	0.4985	0.3687	78	264	51	74	54	41	103	183	110	31	43	35	trmt44	PREDICTED: probable tRNA (uracil-O(2)-)-methyltransferase [Crassostrea gigas]	-	-	-	-
Unigene0001639	0.1947	0.6534	0.3064	0.9593	0	0.1597	1.6712	2.521	1.354	0.3157	0	0.1363	3	10	4	12	0	2	22	36	20	5	0	2	PEX3	PREDICTED: peroxisomal biogenesis factor 3-like isoform X1 [Crassostrea gigas]	ko04146//Peroxisome//Transport and catabolism//Cellular Processes	GO:0005622//intracellular;GO:0016020//membrane;GO:0044424//intracellular part;GO:0005737//cytoplasm;GO:0043233//organelle lumen;GO:0031090//organelle membrane;GO:0044428//nuclear part;GO:0044444//cytoplasmic part;GO:0031224//intrinsic component of membrane;GO:0031231//intrinsic component of peroxisomal membrane;GO:0031974//membrane-enclosed lumen;GO:0044422//organelle part;GO:0043231//intracellul…	GO:0005488//binding;GO:0005515//protein binding	GO:0006996//organelle organization;GO:0043574//peroxisomal transport;GO:0010506//regulation of autophagy;GO:0065007//biological regulation;GO:0034613//cellular protein localization;GO:0016043//cellular component organization;GO:0006886//intracellular protein transport;GO:0006605//protein targeting;GO:0072662//protein localization to peroxisome;GO:0051641//cellular localization;GO:0007031//peroxis…
Unigene0001640	0.8568	0.6325	0.8425	0.7385	0.8325	0.7376	0.9692	0.9551	0.5063	0.1945	0.3959	0.2697	30	22	25	21	25	21	29	31	17	7	12	9	-	--	-	-	-	-
Unigene0001641	0	0	0	0	0	0	0.7948	1.099	0.8853	0.1101	0.4576	0.297	0	0	0	0	0	0	12	18	15	2	7	5	-	--	-	-	-	-
Unigene0001642	0.8043	0.7422	0.0791	0.5778	0	0.4122	0.8628	0.6508	1.0485	0.2608	0	0	12	11	1	7	0	5	11	9	15	4	0	0	-	--	-	-	-	-
Unigene0001643	0.3871	1.3422	0.0508	0.6356	0.3009	0.4232	0.906	0.6032	0.4037	1.046	0.944	0.9931	9	31	1	12	6	8	18	13	9	25	19	22	-	--	-	-	-	-
Unigene0001644	1.5432	0.9236	0.7382	0.6163	1.2158	0.3591	2.0499	2.2046	1.3049	0.284	1.5416	0.6128	37	22	15	12	25	7	42	49	30	7	32	14	-	--	-	-	-	-
Unigene0001645	0	0.1037	0	0.1269	0.0601	0	0	0	0	0	0	0	0	2	0	2	1	0	0	0	0	0	0	0	-	--	-	-	-	-
Unigene0001646	1.6968	1.3118	0.8649	0.7522	1.108	0.4842	1.0325	1.0543	0.5096	0.5282	0.8624	0.7835	125	96	54	45	70	29	65	72	36	40	55	55	Hirip3	PREDICTED: dentin sialophosphoprotein isoform X1 [Crassostrea gigas]	-	-	-	-
Unigene0001647	0	0	0.071	0	0.2807	0.4441	0.845	0.5843	1.1296	0	0	0	0	0	1	0	4	6	12	9	18	0	0	0	K02A2.6	PREDICTED: protein crumbs homolog 1-like [Notothenia coriiceps]	-	-	-	-
Unigene0001648	6.6431	3.9695	5.7305	11.7165	10.0606	8.9839	12.8065	15.189	16.3534	4.2606	5.8541	5.1245	502	298	367	719	652	552	827	1064	1185	331	383	369	Nrf1	PREDICTED: DNA-binding protein P3A2-like [Crassostrea gigas]	-	-	-	-
Unigene0001649	0.4493	0.3392	1.1133	0.4703	0.6287	0.8012	0.1577	0.0969	0	1.7262	2.3871	2.4753	20	15	42	17	24	29	6	4	0	79	92	105	-	PREDICTED: titin homolog [Crassostrea gigas]	-	-	-	-
Unigene0001650	0.1316	1.7215	0.3105	0.324	0.6136	0.4045	0.077	0.7096	0.4802	0	0	0	2	26	4	4	8	5	1	10	7	0	0	0	-	--	-	-	-	-
Unigene0001651	0.0446	0.0449	0	0.2199	0.1041	0.0824	2.1942	2.2876	1.8623	1.9758	1.0829	1.7335	2	2	0	8	4	3	84	95	80	91	42	74	-	--	-	-	-	-
Unigene0001652	1.3181	1.2412	1.1038	0.5934	0.0826	0.2266	1.0449	0.3822	0.9903	1.2959	1.8499	1.1007	93	87	66	34	5	13	63	25	67	94	113	74	MAPK15	PREDICTED: extracellular signal-regulated kinase 2 [Crassostrea gigas]	-	-	GO:0016773//phosphotransferase activity, alcohol group as acceptor;GO:0016301//kinase activity;GO:0003824//catalytic activity;GO:0004672//protein kinase activity;GO:0016740//transferase activity;GO:0016772//transferase activity, transferring phosphorus-containing groups	-
Unigene0001653	0.5602	5.6954	0.661	0.207	0.0653	0.2756	0.3278	0.8158	0.555	0.1635	0.0971	0.0294	20	202	20	6	2	8	10	27	19	6	3	1	-	--	-	-	-	-
Unigene0001654	0.7246	7.5855	0.57	0.5354	0.4506	0.5941	2.8829	5.7322	2.67	0.1879	0.0558	0	15	156	10	9	8	10	51	110	53	4	1	0	-	--	-	-	-	-
Unigene0001655	0	0.24	0.1406	0.5871	0	0.4398	0.9764	1.543	1.6781	0	0	0	0	4	2	8	0	6	14	24	27	0	0	0	-	--	-	-	-	-
Unigene0001656	0.8043	0.4048	0.1582	0.1651	0	0.3297	0.9412	2.2415	1.3281	0.0652	0.4645	0.2814	12	6	2	2	0	4	12	31	19	1	6	4	-	--	-	-	-	-
Unigene0001657	1.0054	0.1349	0.1582	0.0825	0.7034	0.3297	0	0	0	0.9128	1.7806	0.2814	15	2	2	1	9	4	0	0	0	14	23	4	-	PREDICTED: uncharacterized protein LOC105336621 [Crassostrea gigas]	-	-	-	-
Unigene0001658	0.1044	2.7312	0.3078	0.514	0.3651	0.4492	2.8088	3.1522	2.5575	0	0.1205	0.0548	2	52	5	8	6	7	46	56	47	0	2	1	-	PREDICTED: riboflavin-binding protein-like [Lingula anatina]	-	-	-	-
Unigene0001659	0.7141	0.3267	1.149	0.1599	0.1514	0.1597	3.7982	2.9412	5.5512	0.5683	0.15	0.1363	11	5	15	2	2	2	50	42	82	9	2	2	-	--	-	-	-	-
Unigene0001660	0.8029	3.2011	0.91	1.9125	1.8479	2.1959	1.2734	1.8008	0.7933	1.8498	1.4278	1.1087	76	301	73	147	150	169	103	158	72	180	117	100	-	--	-	-	-	-
Unigene0001661	0	0	0	5.4144	3.9618	3.6871	0	0	0.1042	0.3888	0.5771	0.5244	0	0	0	88	68	60	0	0	2	8	10	10	-	--	-	-	-	-
Unigene0001662	0.0437	0.132	0	0.5381	0	0.1075	0.5625	0.1886	0.4557	1.4451	0.3028	0.963	1	3	0	10	0	2	11	4	10	34	6	21	-	--	-	-	-	-
Unigene0001663	0.6158	2.376	0.4541	3.2541	2.0343	2.0826	0.4203	0.2768	0.1873	0.6489	0.2371	0.377	24	92	15	103	68	66	14	10	7	26	8	14	-	--	-	-	-	-
Unigene0001664	1.0958	6.1452	0.5541	0.3373	0.502	0.722	2.5645	1.8997	2.0814	2.0175	2.3957	1.9303	28	156	12	7	11	15	56	45	51	53	53	47	-	--	-	-	-	-
Unigene0001665	1.6544	1.0119	1.6803	1.5989	1.1966	1.4939	0.5146	0.5196	0.961	2.7093	4.2331	1.7802	79	48	68	62	49	58	21	23	44	133	175	81	-	--	-	-	-	-
Unigene0001666	1.4685	0.8169	1.824	1.9987	0.8562	0.6654	0.6331	0.667	1.6927	0.5638	0.982	0.6489	38	21	40	42	19	14	14	16	42	15	22	16	-	--	-	-	-	-
Unigene0001667	2.1381	1.6415	2.1807	0.6917	0.3169	0.4234	0.4665	0.6841	0.6047	3.2958	2.4696	3.4037	118	90	102	31	15	19	22	35	32	187	118	179	-	mariner transposase [Lasius niger]	ko00310//Lysine degradation//Amino acid metabolism//Metabolism	-	-	-
Unigene0001668	0.7407	1.7396	1.3421	12.4974	10.0347	9.9551	0.0103	0.0285	0.0184	0.5661	1.0083	0.4442	84	196	129	1151	976	918	1	3	2	66	99	48	-	--	-	-	-	-
Unigene0001669	4.9598	3.4615	5.6962	5.0489	5.0893	3.0906	4.8753	3.781	6.6896	3.4735	5.8816	2.8454	75	52	73	62	66	38	63	53	97	54	77	41	-	--	-	-	-	-
Unigene0001670	3.2591	4.3691	3.0549	2.4943	2.8768	2.435	2.1564	1.6758	2.4141	2.0147	2.5507	1.7101	214	285	170	133	162	130	121	102	152	136	145	107	-	--	-	-	-	-
Unigene0001671	0.845	0.6995	0.6988	1.303	1.0037	1.0586	2.7538	2.3853	3.6317	1.037	1.204	0.8702	107	88	75	134	109	109	298	280	441	135	132	105	SMUG1	PREDICTED: single-strand selective monofunctional uracil DNA glycosylase [Poecilia latipinna]	ko03410//Base excision repair//Replication and repair//Genetic Information Processing	-	-	-
Unigene0001672	0	0	0	0	0	0	5.3135	5.7003	3.2686	0	0	0	0	0	0	0	0	0	226	263	156	0	0	0	-	--	-	-	-	-
Unigene0001673	0.5917	1.8379	0.4189	0.1457	0.1971	0.1455	0.5341	0.6018	0.5818	0.5098	0.332	0.2306	35	108	21	7	10	7	27	33	33	31	17	13	-	PREDICTED: histone-lysine N-methyltransferase EHMT2-like [Astyanax mexicanus]	-	-	-	-
Unigene0001674	1.1964	1.8272	1.29	1.4225	0.5773	1.1163	3.4036	2.9151	3.8291	0.7023	0.7386	0.368	58	88	53	56	24	44	141	131	178	35	31	17	Cpa4	PREDICTED: carboxypeptidase O [Crassostrea gigas]	-	-	-	-
Unigene0001675	0	0	0	0	0	0	0	0	0	0	0	0	0	0	0	0	0	0	0	0	0	0	0	0	-	PREDICTED: serine/threonine-protein phosphatase 6 regulatory ankyrin repeat subunit C-like [Strongylocentrotus purpuratus]	-	-	-	-
Unigene0001676	1.3504	0.2862	1.8449	1.5753	0.8287	2.0104	10.2296	7.5902	8.1529	1.037	0.8209	0.2983	19	4	22	18	10	23	123	99	110	15	10	4	-	--	-	-	-	-
Unigene0001677	1.0266	0.3758	0.3304	3.0456	5.1149	4.5914	0	0	0	0.0908	0	0	22	8	6	53	94	80	0	0	0	2	0	0	-	--	-	-	-	-
Unigene0001678	1.4494	4.3676	1.5896	0.5377	0.325	0.3999	0.4458	0.5011	0.3488	0.2621	0.1502	0.1365	156	467	145	47	30	35	41	50	36	29	14	14	-	--	-	-	-	-
Unigene0001679	0.7649	2.0533	0.6686	1.3606	0.925	1.8467	2.818	1.7726	3.6045	0.4685	0.6545	0.1784	27	72	20	39	28	53	85	58	122	17	20	6	-	--	-	-	-	-
Unigene0001680	0.4592	0.1321	0	0.0808	0	0	0.7677	0.5662	0.0684	0	0.3789	0.0688	7	2	0	1	0	0	10	8	1	0	5	1	-	--	-	-	-	-
Unigene0001681	0.5668	0.2593	0.4864	0	0	0	0	0.0556	0	0.7518	1.2498	0.9193	11	5	8	0	0	0	0	1	0	15	21	17	-	--	-	-	-	-
Unigene0001682	0.2213	1.8937	0.3917	0.2044	0.0645	0.2722	0.0647	0.0597	0.0577	0.2153	0.0639	0	4	34	6	3	1	4	1	1	1	4	1	0	-	--	-	-	-	-
Unigene0001683	0.5166	0.13	0.4572	0.3976	1.4307	1.6678	0	0.2787	0	0	0	0.0678	8	2	6	5	19	21	0	4	0	0	0	1	-	--	-	-	-	-
Unigene0001685	10.6953	5.7194	13.803	4.9389	4.7546	2.0553	4.8498	3.1007	6.6922	10.7283	7.3349	9.6107	160	85	175	60	61	25	62	43	96	165	95	137	-	PREDICTED: 52 kDa repressor of the inhibitor of the protein kinase-like [Crassostrea gigas]	-	-	-	-
Unigene0001686	1.4045	4.6759	1.5453	2.2349	1.812	2.4685	5.5802	5.1493	4.2481	3.9069	3.4171	3.1197	592	1958	552	765	655	846	2010	2012	1717	1693	1247	1253	ZFYVE9	PREDICTED: zinc finger FYVE domain-containing protein 16-like isoform X1 [Lingula anatina]	ko04144//Endocytosis//Transport and catabolism//Cellular Processes;ko04350//TGF-beta signaling pathway//Signal transduction//Environmental Information Processing	-	-	-
Unigene0001687	0	0	0	0.0455	0	0.0455	2.639	2.1536	3.4699	1.2946	2.5621	2.6771	0	0	0	1	0	1	61	54	90	36	60	69	-	--	-	-	-	-
Unigene0001688	0	0	0	0	0	0	1.9733	2.0213	2.0517	0	0	0	0	0	0	0	0	0	18	20	21	0	0	0	-	--	-	-	-	-
Unigene0001689	0	0	0	0	0	0	1.3071	1.4631	1.3312	0	0	0	0	0	0	0	0	0	14	17	16	0	0	0	-	--	-	-	-	-
Unigene0001690	0	0	0.1191	0.1243	0	0	1.0632	3.0492	1.895	0.1964	0	0	0	0	1	1	0	0	9	28	18	2	0	0	-	--	-	-	-	-
Unigene0001691	0	0.5736	0.1345	0.9123	0.1994	0.1402	8.2026	15.738	9.6277	0.0554	0	0	0	10	2	13	3	2	123	256	162	1	0	0	-	--	-	-	-	-
Unigene0001692	2.4147	7.2184	1.7268	2.4329	1.3652	1.3499	1.7126	3.0785	0.6868	0.2135	0.2536	0.384	33	98	20	27	16	15	20	39	9	3	3	5	-	--	-	-	-	-
Unigene0001693	0.1591	2.0013	0.2346	0.2938	0.6028	0.1956	0.1861	0.4718	0.2073	0.2321	0.5971	0.5008	4	50	5	6	13	4	4	11	5	6	13	12	-	--	-	-	-	-
Unigene0001694	0	1.9552	0.1528	0.0797	0	0	0.1515	0.7683	0.4726	0.126	0.0748	0.0679	0	30	2	1	0	0	2	11	7	2	1	1	-	--	-	-	-	-
Unigene0001695	0.6407	0.9675	0.0756	1.1046	0.3736	0.6304	0	0.8295	0	0	0	0	10	15	1	14	5	8	0	12	0	0	0	0	-	PREDICTED: transcription regulator protein BACH1 isoform X7 [Crassostrea gigas]	-	-	-	-
Unigene0001696	2.5615	0.3804	0.991	2.9474	3.5254	1.5493	0.0983	0.1812	0.0438	0	0.1455	0.0881	61	9	20	57	72	30	2	4	1	0	3	2	-	Cytochrome P450 likeTBP [Echinococcus multilocularis]	-	-	-	-
Unigene0001697	0.2036	0.8196	1.0208	0.4387	0.2967	0.3755	0.4764	0.6588	0.2123	0	0	0.1068	4	16	17	7	5	6	8	12	4	0	0	2	-	--	-	-	-	-
Unigene0001698	14.5628	8.4519	10.5961	10.1091	14.8691	13.2994	13.5823	7.7257	11.6204	6.2164	6.6297	7.0838	1946	1122	1200	1097	1704	1445	1551	957	1489	854	767	902	COL6A5	PREDICTED: collagen alpha-1(IV) chain [Gavialis gangeticus]	ko04974//Protein digestion and absorption//Digestive system//Organismal Systems	-	-	GO:0044699//single-organism process
Unigene0001699	0.2659	0.7362	0.5492	0	0.3101	0.1635	0.2334	0.2869	0	1.2934	0.6912	0.4884	4	11	7	0	4	2	3	4	0	20	9	7	-	--	-	-	-	-
Unigene0001700	0.48	1.6768	0.4331	0.0348	0.2963	0.1042	0	0.0609	0.0589	0.6316	1.0762	0.2667	17	59	13	1	9	3	0	2	2	23	33	9	-	pol-like protein [Ciona intestinalis]	-	-	-	-
Unigene0001701	0.9115	0.8564	0.717	0.8606	0.7794	0.4484	3.52	3.54	5.1015	2.9555	3.334	2.5828	30	28	20	23	22	12	99	108	161	100	95	81	Tmem72	PREDICTED: transmembrane protein 72-like [Biomphalaria glabrata]	-	-	-	-
Unigene0001702	1.9266	3.3453	2.0744	1.9424	2.0219	1.9696	3.7904	4.4295	4.2193	2.9398	2.4479	2.818	160	276	146	131	144	133	269	341	336	251	176	223	Kdsr	3-ketodihydrosphingosine reductase-like precursor [Crassostrea gigas]	ko00600//Sphingolipid metabolism//Lipid metabolism//Metabolism	-	-	GO:0008152//metabolic process
Unigene0001703	1.3359	2.1337	0.9458	1.689	1.1631	1.4021	4.4398	3.5741	3.7152	0.6497	0.7613	0.5982	150	238	90	154	112	128	426	372	400	75	74	64	-	--	-	-	-	-
Unigene0001704	0.2958	1.672	0.1879	0.3642	0.1857	0.5317	0.639	0.9573	0.2847	0.6197	0.3154	0.3104	13	73	7	13	7	19	24	39	12	28	12	13	-	--	-	-	-	-
Unigene0001705	1.3651	14.5227	1.9266	1.9777	1.8727	0.9547	2.5685	2.079	2.1215	0.8071	1.113	0.7865	51	539	61	60	60	29	82	72	76	31	36	28	CMC4	Cx9C motif-containing protein 4, partial [Acanthisitta chloris]	-	-	-	-
Unigene0001706	0.4838	1.0957	0.8562	0.8191	0.9167	0.7437	1.9814	1.5004	1.8919	0.0588	0.2095	0	8	18	12	11	13	10	28	23	30	1	3	0	-	--	-	-	-	-
Unigene0001707	0.1309	1.2514	0.3088	0.564	0.1526	0.4024	0.1531	0.7764	0.7506	0.2546	0	0	2	19	4	7	2	5	2	11	11	4	0	0	-	--	-	-	-	-
Unigene0001708	0.1565	0.7353	0	0.1285	0.0608	0.2567	1.038	1.1258	1.1971	0.2538	0.7835	0.1643	3	14	0	2	1	4	17	20	22	5	13	3	-	--	-	-	-	-
Unigene0001709	0.4166	1.3103	1.3517	0.3847	0.425	0	0.1219	0.674	0.1629	0.3039	0.4811	0.0546	8	25	22	6	7	0	2	12	3	6	8	1	-	--	-	-	-	-
Unigene0001710	0.3513	2.2633	0.4145	0.0865	0.6554	0.1728	0	0.379	0.4396	0	0.0812	0.295	5	32	5	1	8	2	0	5	6	0	1	4	-	--	-	-	-	-
Unigene0001711	0.4791	0.1808	0.636	0	0	0	0.4905	0.2584	0.5621	0	0	0	8	3	9	0	0	0	7	4	9	0	0	0	-	--	-	-	-	-
Unigene0001712	0.6145	0.7732	0	0.2522	0.3583	0.1889	1.1984	1.6572	0.3738	0.3985	0.2957	0.9136	12	15	0	4	6	3	20	30	7	8	5	17	-	--	-	-	-	-
Unigene0001713	0.1702	0.7423	0.8702	0	0	0	0	0	0	0.7725	0.131	0.4763	3	13	13	0	0	0	0	0	0	14	2	8	-	PREDICTED: Ig-like V-type domain-containing protein FAM187A-like, partial [Saccoglossus kowalevskii]	-	-	-	-
Unigene0001714	0	0.2948	0.2392	0.4438	0.2627	0.3324	1.7133	1.5309	1.4094	0.2191	0	0.3782	0	13	9	16	10	12	65	63	60	10	0	16	Dnajc16	PREDICTED: dnaJ homolog subfamily C member 16 [Crassostrea gigas]	-	-	-	-
Unigene0001715	0.2617	0.6586	0.5404	0.0806	0.1526	0	1.761	1.8352	1.2282	0.3819	0.529	0.0687	4	10	7	1	2	0	23	26	18	6	7	1	-	--	-	-	-	-
Unigene0001716	0.1837	2.0028	0.5057	1.0177	0.8566	0.0376	0	0.1981	0	0.1489	0.3182	0.0642	6	65	14	27	24	1	0	6	0	5	9	2	-	--	-	-	-	-
Unigene0001717	0.2763	0.6259	0.8152	0.8507	0.6445	0.5098	0	0	0	0.2016	0.3192	0.58	4	9	10	10	8	6	0	0	0	3	4	8	-	PREDICTED: uncharacterized protein LOC105329621 isoform X2 [Crassostrea gigas]	-	-	-	-
Unigene0001718	2.232	1.2752	5.3384	1.04	1.8992	2.2257	0	0	0	0.3521	0.2787	0.2532	37	21	75	14	27	30	0	0	0	6	4	4	-	--	-	-	-	-
Unigene0001719	0.3651	0.9285	0.6122	0.1893	0.0896	0.0473	4.0029	5.4937	4.9902	0	0.0222	0.0403	19	48	27	8	4	2	178	265	249	0	1	2	-	--	-	-	-	-
Unigene0001720	0	0.1976	0.1544	0.8057	0.3052	0.9657	0.6125	0.0706	0.2047	0	0	0	0	3	2	10	4	12	8	1	3	0	0	0	-	--	-	-	-	-
Unigene0001721	0	0.3994	0.2341	0.3257	0.5398	0.6507	0.1548	0	0.2759	0.193	0.2292	0	0	6	3	4	7	8	2	0	4	3	3	0	-	--	-	-	-	-
Unigene0001722	0	0.4126	0.4031	0.1683	0.3187	0.1681	0.08	0	0	1.595	2.5253	1.5057	0	6	5	2	4	2	1	0	0	24	32	21	-	--	-	-	-	-
Unigene0001723	0.6919	1.2058	0.7799	0.6994	0.7466	1.0161	0.4955	0.5013	0.4954	2.3706	1.5029	3.1429	67	116	64	55	62	80	41	45	46	236	126	290	POL	Mitogen-activated protein kinase kinase kinase 4 [Exaiptasia pallida]	-	-	-	-
Unigene0001724	0.5806	1.3442	0.3768	0.5362	0.9816	1.0711	0.1359	0.1879	0.4238	2.7954	5.3983	2.1934	20	46	11	15	29	30	4	6	14	99	161	72	-	--	-	-	-	-
Unigene0001725	0.1183	1.0125	0.0698	0.0729	0.138	0	0.4154	0.1277	0.4936	0.1727	0	0.3726	2	17	1	1	2	0	6	2	8	3	0	6	-	--	-	-	-	-
Unigene0001726	0	0.3284	0	0.6429	0	0	1.6037	1.3376	0.5444	0.5078	0	0	0	5	0	8	0	0	21	19	8	8	0	0	-	--	-	-	-	-
Unigene0001727	0	0	0	0.1024	0	0	0	0.1794	0.13	1.9408	1.2963	1.4832	0	0	0	2	0	0	0	4	3	48	27	34	-	Transposon TX1 uncharacterized 149 kDa protein [Exaiptasia pallida]	-	-	-	-
Unigene0001728	0.4491	0.5425	0.424	0.295	0.0698	0.2946	0.0701	0.4522	0.4372	2.5048	0.6571	1.0684	15	18	12	8	2	8	2	14	14	86	19	34	-	--	-	-	-	-
Unigene0001729	2.6192	4.2113	2.0119	2.5543	1.8447	2.2484	4.2169	3.1668	3.758	1.3337	1.137	0.9039	149	238	97	118	90	104	205	167	205	78	56	49	SRXN1	PREDICTED: sulfiredoxin-1-like [Lingula anatina]	-	-	GO:1901363//heterocyclic compound binding;GO:0001882//nucleoside binding;GO:0016209//antioxidant activity;GO:0005488//binding;GO:0032550//purine ribonucleoside binding;GO:0036094//small molecule binding;GO:0003824//catalytic activity;GO:0032549//ribonucleoside binding;GO:0001883//purine nucleoside binding;GO:0097367//carbohydrate derivative binding;GO:0097159//organic cyclic compound binding	GO:0044710//single-organism metabolic process;GO:0044699//single-organism process;GO:0008152//metabolic process
Unigene0001730	0.3092	0.4357	1.3133	0.8375	0.4326	0.6844	0.4341	0.9338	1.87	0.1203	0	0.0649	5	7	18	11	6	9	6	14	29	2	0	1	ZFYVE26	PREDICTED: zinc finger FYVE domain-containing protein 26-like [Octopus bimaculoides]	-	-	-	-
Unigene0001731	1.2699	5.6914	0.6065	0.7074	0.141	0.5578	0.4953	0.5871	0.4414	0.0588	0.0698	0.3173	42	187	17	19	4	15	14	18	14	2	2	10	VAMP714	PREDICTED: vesicle-associated membrane protein 8 [Crassostrea gigas]	ko04130//SNARE interactions in vesicular transport//Folding, sorting and degradation//Genetic Information Processing	-	-	-
Unigene0001732	0	0	0	0.2574	0.8936	0.0857	0	0	0	0.2033	1.368	0.3656	0	0	0	3	11	1	0	0	0	3	17	5	Ankrd42	Ankyrin-3 [Crassostrea gigas]	-	-	-	-
Unigene0001733	0.2767	3.4531	0.3917	0.2044	0	0.068	0.0647	0.3581	0.1731	0.1076	0.0639	0.1742	5	62	6	3	0	1	1	6	3	2	1	3	-	--	-	-	-	-
Unigene0001734	0.3905	1.4414	0.1536	0.0534	0	0	0.3047	0.4213	0.362	0.1688	0	0.5464	9	33	3	1	0	0	6	9	8	4	0	12	-	--	-	-	-	-
Unigene0001735	51.2065	23.2041	47.8836	49.3066	51.379	51.3863	0.843	0.3886	0.6886	29.6047	44.0994	29.9247	853	384	676	667	734	696	12	6	11	507	636	475	-	PREDICTED: uncharacterized protein LOC105340808 [Crassostrea gigas]	-	-	-	-
Unigene0001736	3.4429	1.9804	3.9796	16.4395	13.3546	11.4933	1.2333	1.0612	1.612	12.9172	17.1243	11.2819	49	28	48	190	163	133	15	14	22	189	211	153	-	--	-	-	-	-
Unigene0001737	0.2848	0.9557	0	0.4092	0.3875	0.1168	1.3888	1.2291	1.7327	0.2771	0.329	0.5978	6	20	0	7	7	2	25	24	35	6	6	12	-	--	-	-	-	-
Unigene0001738	0.8062	2.1748	0.9132	0.0794	0	0.2776	1.283	0.3826	0.908	0.1882	0.0745	0	25	67	24	2	0	7	34	11	27	6	2	0	-	--	-	-	-	-
Unigene0001739	1.0037	1.0824	0.8459	0.3973	0.209	0.5731	0.6292	1.508	0.6355	0.0697	0.0414	0.1505	28	30	20	9	5	13	15	39	17	2	1	4	-	--	-	-	-	-
Unigene0001740	0.6751	1.2686	1.0091	0.4434	0.2099	0.5536	0.5794	0.6312	1.15	0	0	0.0472	30	56	38	16	8	20	22	26	49	0	0	2	Arhgef39	PREDICTED: rho guanine nucleotide exchange factor 39 [Crassostrea gigas]	-	-	-	-
Unigene0001741	0	0.6294	0.7378	0	0.243	0.1709	0	0.2248	0.2174	0	0	0	0	9	9	0	3	2	0	3	3	0	0	0	-	--	-	-	-	-
Unigene0001742	1.3812	3.5566	0.758	0.5142	0.8989	0.5926	0.6766	0.5544	0.3685	0.1562	0.3339	0.2023	43	110	20	13	24	15	18	16	11	5	9	6	-	--	-	-	-	-
Unigene0001743	0.5859	0.1685	0.5432	1.4429	0.488	0.7206	1.1753	0.5417	0.7419	0.1628	0	0	14	4	11	28	10	14	24	12	17	4	0	0	Slc9a8	PREDICTED: sodium/hydrogen exchanger 8-like [Octopus bimaculoides]	-	-	-	-
Unigene0001744	4.009	4.0715	3.993	4.0572	3.4357	3.3164	8.7349	9.2853	9.6094	1.737	1.7739	1.3868	449	453	379	369	330	302	836	964	1032	200	172	148	OSBPL11	PREDICTED: oxysterol-binding protein-related protein 11-like isoform X2 [Octopus bimaculoides]	-	-	-	-
Unigene0001745	1.8683	1.1045	1.1897	4.9665	5.9477	4.7779	0.0694	0	0	5.8557	4.727	4.9484	63	37	34	136	172	131	2	0	0	203	138	159	C1qtnf4	PREDICTED: LOW QUALITY PROTEIN: complement C1q tumor necrosis factor-related protein 4 [Octodon degus]	-	-	-	-
Unigene0001746	3.0759	4.2048	3.7593	3.9136	2.9628	3.2411	6.6556	6.6532	6.801	1.3467	1.8082	1.7172	391	531	405	404	323	335	723	784	829	176	199	208	REPS1	PREDICTED: ralBP1-associated Eps domain-containing protein 1 isoform X6 [Crassostrea gigas]	-	-	-	-
Unigene0001747	0.2483	0.9998	0.3516	0.4281	0	0.3665	1.8016	2.5181	2.3307	0	0.1147	0.3127	5	20	6	7	0	6	31	47	45	0	2	6	-	--	-	-	-	-
Unigene0001748	1.0725	0.9596	1.2342	0.2772	0.4477	0.4234	0.9296	0.7713	0.9665	0.322	0.2141	0.2223	81	72	79	17	29	26	60	54	70	25	14	16	ERICH3	PREDICTED: glutamate-rich protein 3 isoform X6 [Crassostrea gigas]	-	-	-	-
Unigene0001749	0	1.6314	0.0831	0	0.2465	0.26	0.0825	0.3041	0.147	0.0685	0.2442	0	0	23	1	0	3	3	1	4	2	1	3	0	-	--	-	-	-	-
Unigene0001750	3.5617	10.5736	4.0319	1.8256	1.1173	2.1124	12.5671	14.3936	11.5389	0.7034	0.2715	0.4174	197	581	189	82	53	95	594	738	612	40	13	22	-	--	-	-	-	-
Unigene0001751	0.5153	0.5658	0.4974	1.1536	3.6049	1.2098	0.4933	0.0505	0.4885	0	0.1082	0	11	12	9	20	66	21	9	1	10	0	2	0	anr	Tachykinin-like peptide receptor 86C [Crassostrea gigas]	ko04080//Neuroactive ligand-receptor interaction//Signaling molecules and interaction//Environmental Information Processing	-	-	-
Unigene0001752	1.7359	3.9278	1.4706	1.2606	1.3148	1.0036	0.7986	0.7683	0.5725	0.5051	0.754	0.4515	117	263	84	69	76	55	46	48	37	35	44	29	-	--	-	-	-	-
Unigene0001753	1.2713	2.3267	0.75	0.8539	0.876	0.6396	0.8791	0.4364	0.3013	0.7869	0.2002	0.1819	22	40	11	12	13	9	13	7	5	14	3	3	-	--	-	-	-	-
Unigene0001754	0.4865	0.2449	0	0.0999	0.5673	0	0.1898	0.4374	0.5074	0.1578	0.3747	0.3404	6	3	0	1	6	0	2	5	6	2	4	4	AGAP012180	PREDICTED: transmembrane protein 234 homolog [Crassostrea gigas]	-	-	-	-
Unigene0001755	3.771	4.2058	2.1517	5.5811	4.0462	4.1806	11.2289	14.8969	12.241	6.5095	6.053	6.1127	213	236	103	256	196	192	542	780	663	378	296	329	AGAP012180	PREDICTED: transmembrane protein 234 homolog [Crassostrea gigas]	-	-	-	-
Unigene0001756	0.5008	0.7756	0.8637	1.4706	1.2578	1.0898	1.7131	1.787	1.7276	0.6745	1.0234	0.7682	13	20	19	31	28	23	38	43	43	18	23	19	-	PREDICTED: uncharacterized protein LOC105324605 [Crassostrea gigas]	-	-	-	-
Unigene0001757	0.2967	1.2217	0.8593	3.0224	1.0378	2.9191	2.6512	1.8621	2.1377	0.9445	0.0623	0.9341	11	45	27	91	33	88	84	64	76	36	2	33	GRINA	PREDICTED: protein lifeguard 1-like [Biomphalaria glabrata]	-	-	-	-
Unigene0001758	0.9672	0.8345	0.3261	0	0.0806	0.5098	0.8084	1.3415	2.0173	0	0.0798	0	14	12	4	0	1	6	10	18	28	0	1	0	-	--	-	-	-	-
Unigene0001759	0.3947	0.8608	0.4657	0.729	0.5369	0.7281	0.3079	0.9934	0.8918	0.128	0.076	0	6	13	6	9	7	9	4	14	13	2	1	0	-	--	-	-	-	-
Unigene0001760	1.6622	1.8344	2.4576	5.598	5.441	3.8423	0.4453	0.216	0.3342	2.6492	3.8861	2.6271	83	91	104	227	233	156	19	10	16	136	168	125	-	--	-	-	-	-
Unigene0001761	0.1453	2.1204	0.3	0.0894	0.0423	0	0.8075	0.7836	0.6817	0	0	0	4	58	7	2	1	0	19	20	18	0	0	0	-	--	-	-	-	-
Unigene0001762	0.5295	2.1949	0.3676	0.3836	0.8354	1.3025	2.1871	2.0834	1.0395	0.7575	1.0434	0.6211	17	70	10	10	23	34	60	62	32	25	29	19	-	--	-	-	-	-
Unigene0001763	20.5522	19.7456	21.7177	11.1551	11.7593	9.8904	37.6524	32.482	39.8859	21.6806	25.48	21.3795	4567	4359	4090	2013	2241	1787	7150	6691	8499	4953	4902	4527	Slc8a3	Sodium/calcium exchanger 3 [Crassostrea gigas]	-	GO:0016020//membrane	-	GO:0009987//cellular process;GO:0044699//single-organism process;GO:0044765//single-organism transport;GO:0006810//transport;GO:0051234//establishment of localization;GO:1902578//single-organism localization;GO:0006811//ion transport;GO:0044763//single-organism cellular process;GO:0006812//cation transport;GO:0051179//localization;GO:0030001//metal ion transport
Unigene0001764	2.8028	10.5608	3.5977	11.1471	10.4449	12.9499	1.0637	0.715	0.7307	1.8789	1.2031	1.1925	148	554	161	478	473	556	48	35	37	102	55	60	-	--	-	-	-	-
Unigene0001765	0.06	0.0604	0	0	0	0	0.9132	0.5181	0.3756	1.635	0.8321	0.378	1	1	0	0	0	0	13	8	6	28	12	6	-	PREDICTED: synaptotagmin-1 isoform X2 [Crassostrea gigas]	-	-	-	-
Unigene0001766	0.1319	0.2656	0	0.4873	0.4614	0.4867	0	0.0711	0	0.834	1.5236	1.1074	2	4	0	6	6	6	0	1	0	13	20	16	-	TPA_exp: polyprotein [Lytechinus variegatus]	-	-	-	-
Unigene0001767	0.5207	0.9172	0.9216	0.3206	0.2277	0.4002	0.457	0.6319	0.2036	0.1899	0	0	8	14	12	4	3	5	6	9	3	3	0	0	-	--	-	-	-	-
Unigene0001768	2.1915	3.0884	1.0344	2.3131	0.4381	2.8493	3.0041	3.9177	3.0037	0.2436	0	0.5257	35	49	14	30	6	37	41	58	46	4	0	8	-	--	-	-	-	-
Unigene0001769	0	0.273	0	0	0	0	1.2694	0.5851	0.6222	0.0528	0.1879	0.3415	0	5	0	0	0	0	20	10	11	1	3	6	-	--	-	-	-	-
Unigene0001770	0.1237	0.1245	0	1.066	0.8652	1.1407	0	0	0	4.8115	4.2137	3.9583	2	2	0	14	12	15	0	0	0	80	59	61	-	--	-	-	-	-
Unigene0001771	2.0544	4.8705	1.726	2.126	2.8078	2.1035	6.3919	5.8786	5.5253	26.2966	31.2152	22.8248	639	1505	455	537	749	532	1699	1695	1648	8409	8406	6765	Gspt1	PREDICTED: eukaryotic peptide chain release factor GTP-binding subunit ERF3A isoform X2 [Crassostrea gigas]	ko03015//mRNA surveillance pathway//Translation//Genetic Information Processing	-	-	-
Unigene0001772	2.5793	1.3559	1.9275	7.9758	8.5215	7.6486	0.6372	1.1439	1.0162	0.3066	0.3972	0.2406	90	47	57	226	255	217	19	37	34	11	12	8	-	--	-	-	-	-
Unigene0001773	6.9089	8.7662	6.9191	2.0733	3.8588	2.7848	5.2314	3.6952	5.3886	6.4379	10.2602	6.885	119	150	101	29	57	39	77	59	89	114	153	113	-	--	-	-	-	-
Unigene0001774	0.3695	2.9758	1.0901	0.0975	0.0616	0	0.1853	0.0569	0	0.0514	0.3049	0.0277	14	112	35	3	2	0	6	2	0	2	10	1	-	--	-	-	-	-
Unigene0001775	0.9644	0.2855	1.071	0.2794	0.6615	0.1395	0.0664	0.1836	0	0	0.2621	0.5358	17	5	16	4	10	2	1	3	0	0	4	9	-	--	-	-	-	-
Unigene0001776	0	1.4645	0.1561	0.1629	0.2313	0.3253	0.9286	1.4981	0.6896	0.2573	0	0	0	22	2	2	3	4	12	21	10	4	0	0	-	--	-	-	-	-
Unigene0001777	0.9333	0.2684	0.8653	0.3284	0	0.4919	0.078	0.1438	0.0695	0.1297	0	0	14	4	11	4	0	6	1	2	1	2	0	0	-	--	-	-	-	-
Unigene0001778	4.1429	2.3203	3.8593	1.496	1.1986	1.111	5.9051	6.2838	5.8147	0.4848	1.2593	0.425	133	74	105	39	33	29	162	187	179	16	35	13	NPHP1	PREDICTED: nephrocystin-1-like [Crassostrea gigas]	-	GO:0044464//cell part;GO:0005929//cilium;GO:0042995//cell projection;GO:0005623//cell;GO:0043226//organelle	-	-
Unigene0001779	1.2743	0.583	0.4101	0.3566	0.6754	0.5699	1.0845	0.9997	2.1746	0.3944	0.1338	0.3039	22	10	6	5	10	8	16	16	36	7	2	5	-	--	-	-	-	-
Unigene0001780	0.1112	0	0.1312	0	0	0	0	0	0.2318	1.2975	1.9259	1.6332	2	0	2	0	0	0	0	0	4	24	30	28	-	PREDICTED: uncharacterized protein LOC105322005 [Crassostrea gigas]	-	-	-	-
Unigene0001781	0.1984	0.6657	0.1561	0.0814	0.1542	0	0.4643	0.8561	0.7586	0.1286	0	0	3	10	2	1	2	0	6	12	11	2	0	0	lgals3bpa	PREDICTED: deleted in malignant brain tumors 1 protein-like [Lingula anatina]	-	-	GO:0003824//catalytic activity;GO:0008233//peptidase activity;GO:0016787//hydrolase activity	-
Unigene0001782	0	0.1174	0.1377	0	0	0	0	0	0	2.5533	0.7411	1.4692	0	2	2	0	0	0	0	0	0	45	11	24	-	--	-	-	-	-
Unigene0001783	0.0868	0.7862	0.1024	0.1603	0.3036	0.9606	1.9295	2.2468	0.5883	0.1266	0.0501	0	2	18	2	3	6	18	38	48	13	3	1	0	-	--	-	-	-	-
Unigene0001784	0.3198	0.2146	0.4403	0.1969	0.4351	0.0656	0	0	0	3.1627	4.1866	3.3004	12	8	14	6	14	2	0	0	0	122	136	118	-	PREDICTED: E3 ubiquitin-protein ligase TRIM33-like [Amphimedon queenslandica]	-	-	-	-
Unigene0001785	0.5171	0.7518	0.4406	0.8136	0.9714	0.2826	1.5799	2.572	1.8873	0.2515	0.0664	0.211	18	26	13	23	29	8	47	83	63	9	2	7	-	--	-	-	-	-
Unigene0001786	0	0.2447	0.0717	0	0.5669	0.299	0	0.59	0.6337	0.2955	0.4913	1.2117	0	4	1	0	8	4	0	9	10	5	7	19	-	--	-	-	-	-
Unigene0001787	0.9789	0	0.924	0.6429	0.4566	0.7223	0	0	0	0.1904	0.1508	0	15	0	12	8	6	9	0	0	0	3	2	0	-	PREDICTED: histone H1-delta [Crassostrea gigas]	-	-	-	-
Unigene0001788	0.3611	1.4174	1.1929	0.4891	0.1684	0.0888	1.0563	0.4285	0.6025	0.0702	0.0834	0.1516	10	39	28	11	4	2	25	11	16	2	2	4	TTC21B	PREDICTED: tetratricopeptide repeat protein 21B isoform X2 [Crassostrea gigas]	-	-	-	-
Unigene0001789	1.268	1.0211	1.2757	1.0848	1.0895	0.9849	1.0621	0.6767	0.5846	2.259	2.9292	1.6669	95	76	81	66	70	60	68	47	42	174	190	119	Guk1	PREDICTED: guanylate kinase-like isoform X1 [Crassostrea gigas]	ko00230//Purine metabolism//Nucleotide metabolism//Metabolism	-	-	GO:0006139//nucleobase-containing compound metabolic process;GO:0044281//small molecule metabolic process;GO:0044238//primary metabolic process;GO:0034641//cellular nitrogen compound metabolic process;GO:0019637//organophosphate metabolic process;GO:0055086//nucleobase-containing small molecule metabolic process;GO:0006793//phosphorus metabolic process;GO:0006725//cellular aromatic compound metab…
Unigene0001790	0.0651	0	0	0.2404	0.9107	0.7204	0.3047	0.2809	0.2715	0.3165	0	0.5464	1	0	0	3	12	9	4	4	4	5	0	8	PIPOX	PREDICTED: probable sarcosine oxidase [Aplysia californica]	ko00260//Glycine, serine and threonine metabolism//Amino acid metabolism//Metabolism	-	-	-
Unigene0001791	0.1363	0.6516	0.0402	0	0.0794	0.2933	0	0.147	0.0711	0.1325	0.2754	0.143	4	19	1	0	2	7	0	4	2	4	7	4	-	--	-	-	-	-
Unigene0001792	0.0561	0.4516	0.3971	0.2762	0.5886	0.5518	0.3938	0.363	0.4679	0.3819	0	0.1177	1	8	6	4	9	8	6	6	8	7	0	2	-	--	-	-	-	-
Unigene0001793	0.8687	2.5205	1.1758	0.881	0.3277	0.8799	1.495	2.2326	1.7852	0.0249	0.059	0	34	98	39	28	11	28	50	81	67	1	2	0	-	--	-	-	-	-
Unigene0001794	0.5225	1.7094	0.7193	0.1072	0	0.1607	0	0.4228	0	0.0847	0	0	12	39	14	2	0	3	0	9	0	2	0	0	POL	Transposon Ty3-G Gag-Pol polyprotein [Exaiptasia pallida]	-	-	-	-
Unigene0001795	4.7787	3.5764	4.1673	3.5699	3.3618	3.0542	8.7924	7.954	9.9808	5.9693	6.3422	5.2484	1805	1342	1334	1095	1089	938	2838	2785	3615	2318	2074	1889	Ubr5	PREDICTED: E3 ubiquitin-protein ligase UBR5 [Crassostrea gigas]	ko04120//Ubiquitin mediated proteolysis//Folding, sorting and degradation//Genetic Information Processing	-	-	-
Unigene0001796	0.4656	0.5272	1.3733	0.8599	1.0857	0.6442	1.0215	2.0717	1.6386	14.7741	14.9223	12.5198	8	9	20	12	16	9	15	33	27	261	222	205	-	--	-	-	-	-
Unigene0001797	3.4799	8.482	4.9544	3.0456	3.89	4.8988	8.464	9.2142	8.8025	4.2101	6.2118	4.2405	242	586	292	172	232	277	503	594	587	301	374	281	Y39B6A.34	PREDICTED: APOPT family protein CBG23705, mitochondrial-like [Aplysia californica]	-	-	-	-
Unigene0001798	0.2155	0.1085	0.1272	2.3224	4.0212	2.3857	0	0	0	2.5158	2.6763	3.7888	4	2	2	35	64	36	0	0	0	48	43	67	-	--	-	-	-	-
Unigene0001799	0	0.9148	0.3064	0.3198	0.0757	0.479	0.8356	1.4006	0.8801	0.0631	0	0	0	14	4	4	1	6	11	20	13	1	0	0	-	PREDICTED: pleckstrin homology domain-containing family G member 4B isoform X5 [Crassostrea gigas]	-	-	-	GO:0051056//regulation of small GTPase mediated signal transduction;GO:0009966//regulation of signal transduction;GO:0048583//regulation of response to stimulus;GO:0050794//regulation of cellular process;GO:0046578//regulation of Ras protein signal transduction;GO:0023051//regulation of signaling;GO:1902531//regulation of intracellular signal transduction;GO:0010646//regulation of cell communicat…
Unigene0001800	0	0.0517	0	0	0	0.1262	0	0.1107	0	2.1462	2.3115	1.1847	0	1	0	0	0	2	0	2	0	43	39	22	-	--	-	-	-	-
Unigene0001801	0.6745	1.0751	0.5306	0.5538	0.5244	0.2765	1.3156	0.9096	1.4069	0.7108	0.0649	0.4129	12	19	8	8	8	4	20	15	24	13	1	7	-	--	-	-	-	-
Unigene0001802	0.1292	1.2351	0	0	0.2259	0	0.2267	0.1393	0.1347	0.0628	0	0	2	19	0	0	3	0	3	2	2	1	0	0	-	--	-	-	-	-
Unigene0001803	0.9813	1.5471	0.9486	0.0582	0.0276	0.0872	0.8993	0.8673	0.8014	0.161	0.2731	0.3226	83	130	68	4	2	6	65	68	65	14	20	26	-	Circumsporozoite protein [Exaiptasia pallida]	-	-	-	-
Unigene0001804	0.3009	0.0947	0.0888	5.7207	3.7283	4.5107	0.2421	0.0203	0.0392	6.0007	5.9525	6.1978	16	5	4	247	170	195	11	1	2	328	274	314	-	--	-	-	-	-
Unigene0001805	3.5521	1.3243	5.045	1.863	1.3806	1.0517	0.2309	0.4967	0.6174	0.7678	0.6838	0.4832	54	20	65	23	18	13	3	7	9	12	9	7	-	--	-	-	-	-
Unigene0001806	0.823	1.7876	0.2044	0.7467	0.202	0.2664	0.3041	0.1869	0.5421	0.0843	0.1001	0	19	41	4	14	4	5	6	4	12	2	2	0	-	--	-	-	-	-
Unigene0001807	0.596	0.3666	0.0781	0.53	0.7721	1.2216	0.9686	0.6429	0.9323	0.2254	0.5736	0.0695	18	11	2	13	20	30	25	18	27	7	15	2	-	--	-	-	-	-
Unigene0001808	0.3947	3.7741	0.1552	0	0	0	1.2316	1.703	0.2058	0.1919	0.152	0.6213	6	57	2	0	0	0	16	24	3	3	2	9	-	--	-	-	-	-
Unigene0001809	0	0.1303	0	0.8504	0.4026	0.4247	0.3031	0.8381	0.2701	0.4199	0	0.3171	0	3	0	16	8	8	6	18	6	10	0	7	CHRNA10	Nicotinic acetylcholine receptor family and Neurotransmitter-gated ion-channel transmembrane domain and Neurotransmitter-gated ion-channel family and Neurotransmitter-gated ion-channel ligand-binding domain and Nicotinic acetylcholine-gated receptor, transmembrane domain-containing protein [Strongyloides ratti]	-	-	-	-
Unigene0001810	0.0656	0.1321	1.1611	0.4847	0.459	0.4841	0.4606	0.2831	0.2737	1.8506	1.364	1.4458	1	2	15	6	6	6	6	4	4	29	18	21	-	--	-	-	-	-
Unigene0001811	1.1809	1.1226	1.3934	3.7161	2.3714	2.4206	0.8445	0.5662	0.6842	1.7868	0.7578	1.9278	18	17	18	46	31	30	11	8	10	28	10	28	-	--	-	-	-	-
Unigene0001812	0.114	1.568	0.1793	0	0.3544	0	0.1334	0.3279	0.1585	0.2217	0.2194	0.2791	3	41	4	0	8	0	3	8	4	6	5	7	-	PREDICTED: BUD13 homolog isoform X1 [Biomphalaria glabrata]	-	-	-	-
Unigene0001813	0.4139	1.25	0.9158	0.1911	0.724	0.1273	0.8477	0.2791	0.4317	0	0.0598	0	8	24	15	3	12	2	14	5	8	0	1	0	-	--	-	-	-	-
Unigene0001814	0	0.0615	0	1.0528	1.2105	1.427	0	0	0	0.2376	0.3527	0.1923	0	1	0	14	17	19	0	0	0	4	5	3	-	lish domain-containing [Lasius niger]	-	-	-	-
Unigene0001815	0.162	0.0544	0.5735	0.4655	0.5667	0	0.6319	0.1165	0.1689	0.1051	0.1247	0.17	3	1	9	7	9	0	10	2	3	2	2	3	CYP1A4	cytochrome P450 family 1-like 1 protein [Mytilus edulis]	-	-	GO:0003824//catalytic activity;GO:0016491//oxidoreductase activity;GO:0005488//binding	-
Unigene0001816	0.607	3.0552	0.4164	0.4172	0.3621	0.2778	1.9493	2.665	1.3986	0.8788	0.799	0.637	43	215	25	24	22	16	118	175	95	64	49	43	vipas39	PREDICTED: spermatogenesis-defective protein 39 homolog isoform X1 [Crassostrea gigas]	-	-	-	-
Unigene0001817	1.8632	7.8625	1.824	4.7147	3.4975	6.0056	10.8534	12.8655	9.4054	7.9362	5.7821	6.3923	182	763	151	374	293	477	906	1165	881	797	489	595	Dhps	PREDICTED: deoxyhypusine synthase [Crassostrea gigas]	-	-	GO:0003824//catalytic activity;GO:0016765//transferase activity, transferring alkyl or aryl (other than methyl) groups;GO:0016740//transferase activity	GO:1901564//organonitrogen compound metabolic process;GO:0022607//cellular component assembly;GO:0043170//macromolecule metabolic process;GO:0032944//regulation of mononuclear cell proliferation;GO:0030155//regulation of cell adhesion;GO:0051260//protein homooligomerization;GO:0022407//regulation of cell-cell adhesion;GO:0071840//cellular component organization or biogenesis;GO:0042592//homeostat…
Unigene0001818	0.7893	2.1188	0.8538	0.567	0.0767	0.3236	0.6928	0.6386	1.5778	0.8318	0.9117	0.2071	12	32	11	7	1	4	9	9	23	13	12	3	-	--	-	-	-	-
Unigene0001819	0.6226	1.2534	0.9349	0.4879	0	0.1392	1.0597	0.4884	1.0624	0.1652	0.1307	0.0594	11	22	14	7	0	2	16	8	18	3	2	1	-	--	-	-	-	-
Unigene0001820	0	1.1734	0	0.3121	0.4728	0.8727	0.4152	0.8748	0.2114	0.1972	0.4683	0.3723	0	23	0	5	8	14	7	16	4	4	8	7	-	--	-	-	-	-
Unigene0001821	1.1072	2.2618	1.2104	1.0426	0.6075	1.3617	1.8482	1.2471	1.681	0.0317	0.0376	0.0683	68	138	63	52	32	68	97	71	99	2	2	4	xiap	PREDICTED: baculoviral IAP repeat-containing protein 2 [Callorhinchus milii]	ko04120//Ubiquitin mediated proteolysis//Folding, sorting and degradation//Genetic Information Processing;ko04510//Focal adhesion//Cellular commiunity//Cellular Processes;ko04210//Apoptosis//Cell growth and death//Cellular Processes	-	-	-
Unigene0001822	0.0544	0.1094	0.0641	0	0	0.5348	2.0355	0.7037	1.9841	0	0	0	1	2	1	0	0	8	32	12	35	0	0	0	KCNAB2	PREDICTED: voltage-gated potassium channel subunit beta-2 isoform X2 [Crassostrea gigas]	-	GO:0044425//membrane part;GO:0005623//cell;GO:0044464//cell part;GO:0044424//intracellular part;GO:0031224//intrinsic component of membrane;GO:0005622//intracellular;GO:0016020//membrane	-	GO:0055085//transmembrane transport;GO:0044765//single-organism transport;GO:0030001//metal ion transport;GO:0009987//cellular process;GO:0006811//ion transport;GO:0034220//ion transmembrane transport;GO:0044699//single-organism process;GO:0044763//single-organism cellular process;GO:0006810//transport;GO:0051234//establishment of localization;GO:1902578//single-organism localization;GO:0006812//…
Unigene0001823	0.5936	0.1494	0	0.2437	0.4614	1.2776	0.2894	0.7471	0.5674	0.1443	0.3428	0.3634	12	3	0	4	8	21	5	14	11	3	6	7	Fahd1	Fumarylacetoacetate hydrolase domain-containing protein 1-like protein [Crassostrea gigas]	ko00350//Tyrosine metabolism//Amino acid metabolism//Metabolism	-	-	-
Unigene0001824	0.0587	1.7741	0.6239	3.5448	2.2606	3.9016	0.2062	0	0	0.4	0.7464	1.3564	1	30	9	49	33	54	3	0	0	7	11	22	-	--	-	-	-	-
Unigene0001825	1.3463	1.3164	1.18	0.3789	0.6728	0.7569	0	0	0	0.7109	1.3329	1.1303	35	34	26	8	15	16	0	0	0	19	30	28	-	--	-	-	-	-
Unigene0001826	3.2908	1.7086	3.3516	1.7915	1.9792	1.4911	4.3373	2.6905	4.8045	1.2467	1.6804	0.9452	95	49	82	42	49	35	107	72	133	37	42	26	-	--	-	-	-	-
Unigene0001827	0	0	0	0.0668	0	0.2668	0	0.234	0.2263	2.0575	2.5686	1.5369	0	0	0	1	0	4	0	4	4	39	41	27	-	--	-	-	-	-
Unigene0001828	20.2435	24.9294	19.6055	16.8295	14.2362	19.1311	62.6341	61.5641	60.6208	6.7677	5.549	7.1105	1222	1495	1003	825	737	939	3231	3445	3509	420	290	409	Echs1	PREDICTED: enoyl-CoA hydratase, mitochondrial-like [Crassostrea gigas]	ko01200//Carbon metabolism//Global and Overview//Metabolism;ko00310//Lysine degradation//Amino acid metabolism//Metabolism;ko01212//Fatty acid metabolism//Global and Overview//Metabolism;ko00380//Tryptophan metabolism//Amino acid metabolism//Metabolism;ko00280//Valine, leucine and isoleucine degradation//Amino acid metabolism//Metabolism;ko00071//Fatty acid degradation//Lipid metabolism//Metaboli…	-	-	-
Unigene0001829	0.2788	0.2806	0.4229	0	0	0	0.1398	0.6874	0.623	2.5568	1.9781	1.9644	7	7	9	0	0	0	3	16	15	66	43	47	-	--	-	-	-	-
Unigene0001830	0.6148	0.476	0.1953	1.1064	0.8823	0.6689	1.3835	2.0916	1.9727	0.046	0.0546	0.0744	26	20	7	38	32	23	50	82	80	2	2	3	KIAA0195	PREDICTED: transmembrane protein 94 isoform X2 [Crassostrea gigas]	-	-	-	-
Unigene0001831	0.9513	1.564	1.3469	0	0.0739	0	0.9276	0.6499	0.6614	0	0	0.0998	30	49	36	0	2	0	25	19	20	0	0	3	BST1	PREDICTED: ADP-ribosyl cyclase/cyclic ADP-ribose hydrolase [Crassostrea gigas]	ko00760//Nicotinate and nicotinamide metabolism//Metabolism of cofactors and vitamins//Metabolism	-	-	-
Unigene0001832	0.6658	1.0834	0.5761	0.8881	0.3105	0.5322	2.6878	2.3581	2.3374	0.7339	0.3332	0.4425	60	97	44	65	24	39	207	197	202	68	26	38	DOCK9	Dedicator of cytokinesis protein 9 [Crassostrea gigas]	-	-	-	-
Unigene0001833	0.3362	2.106	0.2645	0.23	0.697	0.1838	1.6613	1.6121	2.4546	0	0.0432	0.1568	9	56	6	5	16	4	38	40	63	0	1	4	-	--	-	-	-	-
Unigene0001834	0	0.2971	0.209	0	0	0	1.0361	0.3184	0.3693	0	0	0.1858	0	5	3	0	0	0	15	5	6	0	0	3	-	--	-	-	-	-
Unigene0001835	0.5131	0.4986	0.501	0.5664	0.3301	0.2611	0.973	0.6871	0.7195	11.4264	14.5699	12.6066	29	28	24	26	16	12	47	36	39	664	713	679	Fam60a	PREDICTED: protein FAM60A [Crassostrea gigas]	-	-	-	-
Unigene0001836	0	0.1705	0.1333	0	0.1317	0	2.3788	1.5838	0.8244	0.1099	0.2609	0.237	0	3	2	0	2	0	36	26	14	2	4	4	-	--	-	-	-	-
Unigene0001837	0.1204	0.9086	0.213	1.0374	1.263	1.2582	0.2113	0.8439	1.0041	1.0536	2.2937	1.7051	2	15	3	14	18	17	3	13	16	18	33	27	-	--	-	-	-	-
Unigene0001838	0.6709	1.8908	0.6333	0.3304	0.7823	0.44	1.8841	1.1579	0.8395	0.7831	0.1033	0.2816	15	42	12	6	15	8	36	24	18	18	2	6	-	--	-	-	-	-
Unigene0001839	15.3471	11.7039	12.3352	6.7537	8.4305	7.6016	19.8009	17.7906	18.601	7.079	9.5409	5.996	1609	1219	1096	575	758	648	1774	1729	1870	763	866	599	Ddx10	PREDICTED: probable ATP-dependent RNA helicase DDX10 isoform X1 [Lingula anatina]	-	-	GO:0003676//nucleic acid binding;GO:1901363//heterocyclic compound binding;GO:0003723//RNA binding;GO:0005488//binding;GO:0097159//organic cyclic compound binding	-
Unigene0001840	0.8373	1.556	0.646	0.3966	0.0751	0.0396	0	0	0	0	0	0	26	48	17	10	2	1	0	0	0	0	0	0	-	PREDICTED: neural cell adhesion molecule 1-like, partial [Limulus polyphemus]	-	-	-	-
Unigene0001841	0.3822	0.2198	0.8375	3.4289	3.7561	2.8874	0	0	0	0	0.0631	0.1146	7	4	13	51	59	43	0	0	0	0	1	2	-	--	-	-	-	-
Unigene0001842	0.5496	0.7192	0.5837	0	0.2564	0	0.1286	0.0593	0.2293	0	0.1905	0.1154	10	13	9	0	4	0	2	1	4	0	3	2	TRIM28	PREDICTED: transcription intermediary factor 1-alpha-like [Fundulus heteroclitus]	-	-	-	-
Unigene0001843	0	0.6552	0	0.4372	0.276	0.2911	0.9694	1.2128	0.6171	0.3453	0.1367	0.4347	0	11	0	6	4	4	14	19	10	6	2	7	-	PREDICTED: nascent polypeptide-associated complex subunit alpha, muscle-specific form [Crassostrea gigas]	-	-	-	-
Unigene0001844	0.1022	0	0.1206	0.818	0.1788	0.3142	0.3588	0.3859	0.1066	0.5965	1.1805	0.3754	2	0	2	13	3	5	6	7	2	12	20	7	-	PREDICTED: uncharacterized protein LOC105342007 isoform X1 [Crassostrea gigas]	-	-	-	-
Unigene0001845	0	0	0	0	0	0	1.5233	1.7872	1.7277	0	0	0	0	0	0	0	0	0	22	28	28	0	0	0	-	--	-	-	-	-
Unigene0001846	0.2461	0.7963	0.726	0.4762	0.205	0.1297	1.4399	2.0859	1.6499	0.342	0.1827	0.6457	14	45	35	22	10	6	70	110	90	20	9	35	Ccdc62	PREDICTED: coiled-coil domain-containing protein 62-like [Saccoglossus kowalevskii]	-	-	-	-
Unigene0001847	1.71	3.1842	1.9469	1.0293	0.7008	0.981	2.6916	3.2474	3.2419	0.457	0.65	0.4185	313	579	302	153	110	146	421	551	569	86	103	73	-	--	-	-	-	-
Unigene0001848	0.9574	0.5889	0.4393	0.786	0.7442	0.4579	0.7469	0.8607	0.9984	0.6208	0.3072	0.1116	18	11	7	12	12	7	12	15	18	12	5	2	-	--	-	-	-	-
Unigene0001849	2.535	2.8352	1.7725	1.8829	0.9227	1.3527	2.4014	2.1269	3.0073	0.4175	0.1859	0.2674	189	210	112	114	59	82	153	147	215	32	12	19	-	--	-	-	-	-
Unigene0001850	3.6063	2.3171	4.4967	2.1732	2.8929	1.6986	2.3944	2.566	3.3075	0.5224	1.2999	0.5368	141	90	149	69	97	54	80	93	124	21	44	20	-	--	-	-	-	-
Unigene0001851	4.4642	3.6156	5.0254	0.2527	0.0598	0	0.06	0.3321	0.2676	2.246	1.1261	1.6694	87	70	83	4	1	0	1	6	5	45	19	31	-	--	-	-	-	-
Unigene0001852	0	0	0	0	0	0	0	0.0646	0	2.9125	1.7293	3.0167	0	0	0	0	0	0	0	1	0	50	25	48	-	--	-	-	-	-
Unigene0001853	7.3502	6.4512	7.6687	19.9442	22.8099	18.2859	1.1468	1.0016	1.17	53.3203	65.7739	48.2036	570	497	504	1256	1517	1153	76	72	87	4251	4416	3562	CASP3	PREDICTED: caspase-7-like [Aplysia californica]	-	-	-	-
Unigene0001854	0.2541	0.6395	0.05	0.1565	0	0.2083	0.4956	0.5939	0.0442	0.3707	0.6359	0.0889	6	15	1	3	0	4	10	13	1	9	13	2	-	PREDICTED: sentrin-specific protease 1 [Crassostrea gigas]	-	-	-	-
Unigene0001855	0.3019	0.3039	0.2969	0.4957	0.6161	0.1547	1.8843	1.52	2.2303	0.2447	0.1162	0.1584	12	12	10	16	21	5	64	56	85	10	4	6	Megf6	PREDICTED: multiple epidermal growth factor-like domains protein 6 isoform X1 [Crassostrea gigas]	-	-	-	-
Unigene0001856	0.1183	0.2978	0.2793	0.8015	0	0.0728	0.4847	0.5745	1.1107	0	0.205	0	2	5	4	11	0	1	7	9	18	0	3	0	MYD88	PREDICTED: toll-like receptor 13 [Biomphalaria glabrata]	-	-	-	-
Unigene0001857	0.298	1.3798	0.3516	0.2202	0.2085	0.1466	0	0.0643	0	0	0	0	5	23	5	3	3	2	0	1	0	0	0	0	-	--	-	-	-	-
Unigene0001858	1.0857	0.8196	1.241	0.2507	0.3165	0.0835	0.2382	0.0732	0.4246	0	0.1176	0	32	24	31	6	8	2	6	2	12	0	3	0	NELL2	PREDICTED: protein kinase C-binding protein NELL2 isoform X4 [Crassostrea gigas]	-	-	-	-
Unigene0001859	0.3947	0.4414	1.2936	0	0	0	0	0	0	0.8531	2.9884	1.7028	9	10	25	0	0	0	0	0	0	20	59	37	-	--	-	-	-	-
Unigene0001860	6.2225	8.2363	6.3802	2.7832	3.0691	1.7065	5.5742	4.9072	9.1893	4.0629	5.155	2.8072	435	572	378	158	184	97	333	318	616	292	312	187	-	--	-	-	-	-
Unigene0001861	0	0	0	0	0	0	0	0	0	0	0	0	0	0	0	0	0	0	0	0	0	0	0	0	-	--	-	-	-	-
Unigene0001862	0.9928	1.0428	1.0696	0.6378	0.4026	0.7432	0.2526	0.5122	0.4501	0.3779	0	0	23	24	21	12	8	14	5	11	10	9	0	0	-	--	-	-	-	-
Unigene0001863	0.3276	0.3297	1.224	1.8825	1.7826	2.0816	0	0	0	1.7525	1.1351	0.4011	6	6	19	28	28	31	0	0	0	33	18	7	-	PREDICTED: uncharacterized protein LOC105323049 [Crassostrea gigas]	-	-	-	-
Unigene0001864	0.105	0.9514	0.3098	0.0647	0	0.1292	0.553	0.6798	0.4381	0	0	0.1102	2	18	5	1	0	2	9	12	8	0	0	2	attf-4	Gypsy retrotransposon integrase protein [Daphnia magna]	-	-	-	-
Unigene0001865	1.1891	1.1969	1.1926	0	0.0693	0	0.1391	0.1283	0.248	0	0	0	20	20	17	0	1	0	2	2	4	0	0	0	-	--	-	-	-	-
Unigene0001866	0.5931	2.806	1.1897	0	0	0.5836	0.6247	0.2559	0.1856	0.1154	0.411	0.1245	10	47	17	0	0	8	9	4	3	2	6	2	-	--	-	-	-	-
Unigene0001867	0.4756	0.5985	0	0.8785	0.7626	1.828	0.5566	1.2186	0.992	0.5783	0.0687	0.8735	8	10	0	12	11	25	8	19	16	10	1	14	-	PREDICTED: temptin [Crassostrea gigas]	-	-	-	-
Unigene0001868	1.6647	1.1371	1.4732	1.025	0.6933	0.3656	1.461	1.86	2.6041	0.7518	0.9614	1.9966	28	19	21	14	10	5	21	29	42	13	14	32	-	Carbohydrate sulfotransferase 15 [Crassostrea gigas]	-	-	-	-
Unigene0001869	0.1758	0.7669	0.2766	0	0	0	0.5487	0.8851	0.6112	0.342	0	0.4921	3	13	4	0	0	0	8	14	10	6	0	8	-	--	-	-	-	-
Unigene0001870	4.4039	3.2324	3.5416	8.8932	8.7726	6.7543	21.1354	22.9339	22.7993	14.0622	13.9583	13.026	336	245	229	551	574	419	1378	1622	1668	1103	922	947	YIPF5	PREDICTED: protein YIPF5-like [Aplysia californica]	-	GO:0044444//cytoplasmic part;GO:0012505//endomembrane system;GO:0031410//cytoplasmic vesicle;GO:0005794//Golgi apparatus;GO:0005622//intracellular;GO:0005783//endoplasmic reticulum;GO:0044424//intracellular part;GO:0044425//membrane part;GO:0044422//organelle part;GO:0044446//intracellular organelle part;GO:0098588//bounding membrane of organelle;GO:0044432//endoplasmic reticulum part;GO:0043226/…	-	GO:0016192//vesicle-mediated transport;GO:0051234//establishment of localization;GO:0006810//transport;GO:0051179//localization
Unigene0001871	0.2248	1.5843	0.7959	1.1767	0.5244	0.4148	0.3947	0.6064	0.9379	0.0547	0.1299	0	4	28	12	17	8	6	6	10	16	1	2	0	-	--	-	-	-	-
Unigene0001872	0	0	0	0.0964	0.1825	0.0963	0.0916	0.0844	0.2857	1.4084	1.7177	0.8625	0	0	0	2	4	2	2	2	7	37	38	21	-	--	-	-	-	-
Unigene0001873	0.0432	0.5658	0.4082	0.9584	0.4033	1.2231	0.3036	0	0.992	0.3365	0.3496	0.0908	1	13	8	18	8	23	6	0	22	8	7	2	Pkd1l2	PREDICTED: polycystic kidney disease protein 1-like 2 [Lingula anatina]	-	-	-	-
Unigene0001874	1.9719	0.794	1.0636	0.1388	0.3285	0.2772	0.7911	0.8509	0.9401	0.1096	0	0.2365	35	14	16	2	5	4	12	14	16	2	0	4	-	--	-	-	-	-
Unigene0001875	1.1557	5.7134	0.9698	0.5376	0.6588	0.6949	0.7213	0.4433	0.3482	1.7737	1.0086	0.9164	45	221	32	17	22	22	24	16	13	71	34	34	-	--	-	-	-	-
Unigene0001876	1.2925	0.4731	1.2478	0.8681	0	0	0.4125	0.1901	0.4901	0.1143	0.1357	0	22	8	18	12	0	0	6	3	8	2	2	0	-	--	-	-	-	-
Unigene0001877	0.6951	1.5159	0.7518	0.3566	0	0.0712	1.0845	1.812	0.604	0.2254	0	0.1216	12	26	11	5	0	1	16	29	10	4	0	2	-	--	-	-	-	-
Unigene0001878	1.7828	1.3396	1.7777	0.9585	1.1126	0.6794	1.3222	0.921	1.4664	0.1465	0.261	0.1054	71	53	60	31	38	22	45	34	56	6	9	4	-	--	-	-	-	-
Unigene0001879	0.1192	1.1998	0.4219	0	0.0695	0	0.3487	0.0643	0.5594	0.9275	0.0688	0.3127	2	20	6	0	1	0	5	1	9	16	1	5	-	--	-	-	-	-
Unigene0001880	6.0364	21.0068	6.0834	7.5201	7.1893	10.2839	41.8193	50.5617	28.7199	10.0982	9.3597	8.4671	514	1777	439	520	525	712	3043	3991	2345	884	690	687	Dars	PREDICTED: aspartate--tRNA ligase, cytoplasmic-like isoform X1 [Crassostrea gigas]	ko00970//Aminoacyl-tRNA biosynthesis//Translation//Genetic Information Processing	GO:0044464//cell part;GO:0044424//intracellular part;GO:0005623//cell;GO:0005622//intracellular	GO:0004812//aminoacyl-tRNA ligase activity;GO:0032550//purine ribonucleoside binding;GO:0032549//ribonucleoside binding;GO:0016874//ligase activity;GO:0016876//ligase activity, forming aminoacyl-tRNA and related compounds;GO:0097367//carbohydrate derivative binding;GO:0001882//nucleoside binding;GO:0003824//catalytic activity;GO:0097159//organic cyclic compound binding;GO:0036094//small molecule …	GO:0043043//peptide biosynthetic process;GO:0009987//cellular process;GO:0043436//oxoacid metabolic process;GO:0019752//carboxylic acid metabolic process;GO:1901564//organonitrogen compound metabolic process;GO:0010467//gene expression;GO:1901360//organic cyclic compound metabolic process;GO:0043603//cellular amide metabolic process;GO:0044710//single-organism metabolic process;GO:0006418//tRNA a…
Unigene0001881	0	0.2411	0	0.1475	0.0698	0.1473	1.1213	0.5168	0.4372	0	0.2767	0	0	4	0	2	1	2	16	8	7	0	4	0	-	--	-	-	-	-
Unigene0001882	0.6918	1.5669	0.068	0.142	0	0.1418	0	0	0	0.0561	0.4661	0	12	27	1	2	0	2	0	0	0	1	7	0	-	--	-	-	-	-
Unigene0001883	0.3747	1.6975	1.1791	0.4615	0	0.2304	0.9501	2.2234	1.2375	0.1215	0.1443	0	6	27	16	6	0	3	13	33	19	2	2	0	-	--	-	-	-	-
Unigene0001884	0.2306	1.1026	0.6803	0.426	0	0.1418	0.6746	0.6841	0.6012	0.1122	0.1332	0.121	4	19	10	6	0	2	10	11	10	2	2	2	-	--	-	-	-	-
Unigene0001885	0.4008	0.2593	0.4053	5.4638	4.6397	4.5768	0.0335	0.0618	0.0896	1.0302	0.8597	0.9613	14	9	12	155	139	130	1	2	3	37	26	32	-	Zinc-binding alcohol dehydrogenase domain-containing protein 2, partial [Crassostrea gigas]	-	-	-	-
Unigene0001886	0.207	0.2604	0.3053	0	0	0	0	0	0	0.5536	1.2551	0.8688	4	5	5	0	0	0	0	0	0	11	21	16	-	--	-	-	-	-
Unigene0001887	0	0	0	0.1288	0	0.0643	0	0	0	3.1026	2.0535	2.3596	0	0	0	2	0	1	0	0	0	61	34	43	-	--	-	-	-	-
Unigene0001888	0.2412	0.8387	0.6727	0.297	0.2045	0.3506	4.054	3.8791	3.9101	0.2559	0	0.092	11	38	26	11	8	13	158	164	171	12	0	4	nrf-6	PREDICTED: nose resistant to fluoxetine protein 6-like [Crassostrea gigas]	-	-	-	-
Unigene0001889	0.6932	1.2606	0.7916	0.771	0.7301	0.5501	0	0	0	1.0876	1.4465	1.5724	31	56	30	28	28	20	0	0	0	50	56	67	-	PREDICTED: cytoplasmic tRNA 2-thiolation protein 2-A-like, partial [Saccoglossus kowalevskii]	-	-	-	-
Unigene0001890	0.3471	0.3494	0.2048	0	0	0	0	0	0	0.1688	0.2005	0.3643	4	4	2	0	0	0	0	0	0	2	2	4	-	--	-	-	-	-
Unigene0001891	0.2676	3.3862	0.5413	0	0.0446	0.141	0	0.0825	0.3588	0.2231	0	0.1605	7	88	12	0	1	3	0	2	9	6	0	4	-	--	-	-	-	-
Unigene0001892	0.1573	0.1583	0	0.6779	0.917	1.209	0.6902	0.9332	0.4921	0.306	0	0	4	4	0	14	20	25	15	22	12	8	0	0	-	--	-	-	-	-
Unigene0001893	1.2429	0.3753	0.1467	1.2244	0.8695	1.07	0.7272	1.1396	1.1665	1.9343	2.584	0.6522	20	6	2	16	12	14	10	17	18	32	36	10	Rictor	PREDICTED: rapamycin-insensitive companion of mTOR-like isoform X1 [Crassostrea gigas]	ko04150//mTOR signaling pathway//Signal transduction//Environmental Information Processing	GO:0005622//intracellular;GO:0038201//TOR complex;GO:0044424//intracellular part;GO:0005623//cell;GO:0044464//cell part	GO:0005488//binding;GO:0043021//ribonucleoprotein complex binding;GO:0044877//macromolecular complex binding;GO:0005515//protein binding	GO:0032268//regulation of cellular protein metabolic process;GO:0010467//gene expression;GO:0007154//cell communication;GO:0010562//positive regulation of phosphorus metabolic process;GO:0009966//regulation of signal transduction;GO:0050790//regulation of catalytic activity;GO:0044767//single-organism developmental process;GO:0060255//regulation of macromolecule metabolic process;GO:0051716//cell…
Unigene0001894	0	0.5835	0	0	0	0	0.1507	0.4169	0.4702	1.1277	0.2232	1.0815	0	9	0	0	0	0	2	6	7	18	3	16	-	--	-	-	-	-
Unigene0001895	1.7383	2.1373	1.9134	1.02	1.2379	1.2483	2.2662	1.4976	1.679	0.7603	0.6468	0.6979	149	182	139	71	91	87	166	119	138	67	48	57	-	--	-	-	-	-
Unigene0001896	0.332	1.708	0.3917	0.3634	0.3011	0.6805	3.8201	3.5813	2.4812	1.0046	0.3409	0.6581	18	92	18	16	14	30	177	180	129	56	16	34	C19orf24	PREDICTED: membrane protein FAM174 [Crassostrea gigas]	-	-	-	-
Unigene0001897	1.12	0.9864	1.3766	2.0113	1.0339	2.6975	0	0	0	0	0	0	24	21	25	35	19	47	0	0	0	0	0	0	-	--	-	-	-	-
Unigene0001898	0.8929	0.5393	0.6743	0.8136	0.708	0.7028	1.7345	1.3678	2.0299	0.6948	0.2681	0.6934	50	30	32	37	34	32	83	71	109	40	13	37	-	PREDICTED: uncharacterized protein LOC105338265 [Crassostrea gigas]	-	-	-	-
Unigene0001899	0.2431	1.7739	0.2151	0	0.9212	0.3737	0	0	0	0	0	0	4	29	3	0	13	5	0	0	0	0	0	0	-	--	-	-	-	-
Unigene0001900	10.1424	11.5926	9.9375	9.6761	7.5318	9.8939	16.8105	16.7553	18.6849	11.0338	10.0276	9.3797	2930	3327	2433	2270	1866	2324	4150	4487	5176	3277	2508	2582	Spag9	PREDICTED: C-Jun-amino-terminal kinase-interacting protein 4 isoform X17 [Crassostrea gigas]	-	-	-	-
Unigene0001901	31.4681	14.4486	34.6554	17.2676	22.6596	18.1967	37.7284	36.9243	53.4279	29.4275	17.8547	29.432	285	130	266	127	176	134	292	310	464	274	140	254	-	PREDICTED: nuclear mitotic apparatus protein 1-like [Saccoglossus kowalevskii]	-	-	-	-
Unigene0001902	2.9276	1.1686	3.1268	1.0877	1.5597	0.5277	2.9238	4.6555	4.3953	0.3191	0.2332	0.3708	116	46	105	35	53	17	99	171	167	13	8	14	Rpgrip1l	PREDICTED: protein fantom isoform X2 [Crassostrea gigas]	-	-	-	-
Unigene0001903	0.1178	0	0.139	0.145	0	0	0	0	0.2456	0	0.136	0	1	0	1	1	0	0	0	0	2	0	1	0	-	--	-	-	-	-
Unigene0001904	1.702	2.5489	1.3715	0.7463	0.5809	0.919	3.7599	4.4781	3.394	0.1534	0.2397	0.2178	205	305	140	73	60	90	387	500	392	19	25	25	RPGRIP1L	PREDICTED: protein fantom isoform X1 [Crassostrea gigas]	-	-	-	-
Unigene0001905	0	0	0	0	0.2374	0	0.1191	0.1098	0.2123	0	0	0	0	0	0	0	2	0	1	1	2	0	0	0	-	--	-	-	-	-
Unigene0001906	1.0321	0.5936	1.1308	2.7234	2.6647	3.128	0.2588	0.2783	0.4228	0.251	0.298	0.2708	28	16	26	60	62	69	6	7	11	7	7	7	-	--	-	-	-	-
Unigene0001907	2.042	2.0122	1.7669	3.5556	3.818	4.4235	3.7981	3.6172	3.7434	12.6351	16.2285	10.5342	285	279	209	403	457	502	453	468	501	1813	1961	1401	rnf217	PREDICTED: probable E3 ubiquitin-protein ligase RNF217 [Parasteatoda tepidariorum]	-	-	-	-
Unigene0001908	0.779	0.0653	0	0.2398	0	0.0798	0	0	0	1.326	1.4246	0.9538	12	1	0	3	0	1	0	0	0	21	19	14	-	--	-	-	-	-
Unigene0001909	0.9686	0.39	0.8001	0.159	0.2635	0.1986	1.398	0.7315	0.9091	0	0	0	30	12	21	4	7	5	37	21	27	0	0	0	-	Liver stage antigen 3 precursor [Plasmodium knowlesi strain H] [Plasmodium knowlesi]	-	-	-	-
Unigene0001910	0.4947	1.7427	0.073	0.2284	0.1442	0.076	0.2171	0.2001	0.2579	0.0601	0.1428	0.1947	8	28	1	3	2	1	3	3	4	1	2	3	-	--	-	-	-	-
Unigene0001911	21.2422	18.4304	18.3124	48.2091	47.4807	46.1541	22.6558	23.4052	23.5599	16.56	19.8294	16.682	1637	1411	1196	3017	3138	2892	1492	1672	1741	1312	1323	1225	-	--	-	-	-	-
Unigene0001912	0.8408	1.1637	1.2401	1.0785	0.6127	1.0341	0.4919	0.2267	0.2192	0.1363	0.0405	0.2574	24	33	30	25	15	24	12	6	6	4	1	7	-	--	-	-	-	-
Unigene0001913	0.6595	0.3794	0.5559	0.2901	0.1648	0.0579	0.1654	0.2033	0.1965	0.2291	0.3265	0.1978	14	8	10	5	3	1	3	4	4	5	6	4	-	--	-	-	-	-
Unigene0001914	2.8331	3.1012	2.6057	2.6795	1.7962	2.0403	3.0127	3.4629	2.8084	1.7079	2.2645	1.7296	263	286	205	202	143	154	239	298	250	163	182	153	Rilpl1	PREDICTED: RILP-like protein 1 isoform X1 [Crassostrea gigas]	-	-	-	-
Unigene0001915	0.7785	0.9645	0.212	2.1386	0.3491	1.3257	6.6574	7.3647	4.1218	0.932	0.1383	0.817	13	16	3	29	5	18	95	114	66	16	2	13	Ecm29	PREDICTED: proteasome-associated protein ECM29 homolog [Crassostrea gigas]	-	-	-	-
Unigene0001916	9.2596	14.8571	9.632	2.9578	2.1107	3.4036	9.8783	11.3595	10.5821	0.3725	0.5428	0.6758	532	848	469	138	104	159	485	605	583	22	27	37	-	--	-	-	-	-
Unigene0001917	0.0603	1.093	0	0	0.2814	0.1484	0.1412	0.9111	0.0629	0.2934	0.2787	0.2532	1	18	0	0	4	2	2	14	1	5	4	4	Bscl2	PREDICTED: seipin isoform X2 [Crassostrea gigas]	-	-	-	-
Unigene0001918	1.6587	2.1605	1.9135	5.6906	7.2052	6.7459	1.8418	1.5207	1.4148	1.9898	2.0812	2.7029	313	405	306	872	1166	1035	297	266	256	386	340	486	Parp11	Poly [ADP-ribose] polymerase 11 [Crassostrea gigas]	-	-	-	-
Unigene0001919	0.7877	0.5286	0.9914	1.0346	0.2449	1.9375	1.2904	1.5295	1.0952	1.7877	0.3033	1.4879	15	10	16	16	4	30	21	27	20	35	5	27	-	--	-	-	-	-
Unigene0001920	0.0297	0.9552	0.07	0.073	0.0692	0.0365	0.3123	0.5119	0.5567	0.2885	0.0343	0.1245	1	32	2	2	2	1	9	16	18	10	1	4	MEIOB	PREDICTED: meiosis-specific with OB domain-containing protein [Crassostrea gigas]	-	-	-	-
Unigene0001921	0	0	0	0	0	0	1.9163	2.132	2.3555	0.4394	0.3261	0.7111	0	0	0	0	0	0	29	35	40	8	5	12	-	--	-	-	-	-
Unigene0001922	0.2342	0.6091	0.3685	0.8894	0.9788	0.7683	0.1599	0.3159	0.285	2.6393	1.9842	1.8233	12	31	16	37	43	32	7	15	14	139	88	89	-	--	-	-	-	-
Unigene0001923	0.1039	0.3138	0	1.0877	1.6661	1.1822	0	0	0	0.1516	0.15	0.1091	4	12	0	34	55	37	0	0	0	6	5	4	-	--	-	-	-	-
Unigene0001924	1.1351	1.0824	0.8459	2.9426	1.6022	2.0573	0	0.1289	0.0623	8.9489	10.0745	12.1002	19	18	12	40	23	28	0	2	1	154	146	193	-	--	-	-	-	-
Unigene0001925	0.8226	0.3312	0.5824	2.296	3.7088	2.9676	0	0	0	0.0533	0.3167	0	15	6	9	34	58	44	0	0	0	1	5	0	-	--	-	-	-	-
Unigene0001926	1.7221	0.5532	1.297	0.2707	0.2564	0.2704	0.9433	0.2372	0.8407	0.1426	0.0846	0.1538	47	15	30	6	6	6	22	6	22	4	2	4	KIAA2012	PREDICTED: titin homolog isoform X3 [Crassostrea gigas]	-	-	-	-
Unigene0001927	0	2.4748	0.6382	0.5449	0.4587	0.5443	0.5179	0.8487	0.7692	0.3826	0.3976	0.2064	0	50	11	9	8	9	9	16	15	8	7	4	-	--	-	-	-	-
Unigene0001928	1.5622	1.4178	0.967	0.8121	0.754	1.0473	2.847	2.148	2.8711	0.1557	0.1479	0.1949	244	220	128	103	101	133	380	311	430	25	20	29	Trio	PREDICTED: triple functional domain protein isoform X4 [Crassostrea gigas]	-	-	-	-
Unigene0001929	0.5026	0.1084	0.5506	3.3153	0.7534	1.5893	0	0.0774	0	0	0	0.0377	14	3	13	75	18	36	0	2	0	0	0	1	-	--	-	-	-	-
Unigene0001930	0.8878	1.4299	1.1374	0.2811	1.1832	0.312	0.2968	0.6568	0.3968	0.9376	1.3185	0.6655	35	56	38	9	40	10	10	24	15	38	45	25	-	--	-	-	-	-
Unigene0001931	0.1265	0.8914	0	0.2337	0.1475	0.389	0.4441	1.5695	0.1319	0	0.2192	0	2	14	0	3	2	5	6	23	2	0	3	0	-	--	-	-	-	-
Unigene0001932	0.5862	1.882	0.9161	1.0146	1.2932	1.6174	1.131	0.9059	0.9914	0.1695	0.3111	0.1496	37	118	49	52	70	83	61	53	60	11	17	9	-	--	-	-	-	-
Unigene0001933	0.2728	0.5492	0.3755	1.2877	0.6892	0.7269	1.0109	0.5885	0.4741	0.2653	0.7352	0.5248	6	12	7	23	13	13	19	12	10	6	14	11	-	--	-	-	-	-
Unigene0001934	0.2958	1.9059	0.768	0	0.552	0	0	0.4468	0.2468	0.3453	0.5467	0.2484	5	32	11	0	8	0	0	7	4	6	8	4	-	--	-	-	-	-
Unigene0001935	4.014	9.0841	4.814	3.4033	2.2361	3.11	4.3012	5.973	4.3919	2.4231	1.9219	1.7166	427	960	434	294	204	269	391	589	448	265	177	174	-	--	-	-	-	-
Unigene0001936	0.0612	0.9244	0.0722	0.3015	0	0	0	0.3302	0.3192	0	0.0707	0	1	15	1	4	0	0	0	5	5	0	1	0	-	--	-	-	-	-
Unigene0001937	0.3298	0.083	0	0.203	0.1923	0.3042	0	0.5336	0.8598	0	0.5714	0.0865	4	1	0	2	2	3	0	6	10	0	6	1	-	--	-	-	-	-
Unigene0001938	0.9141	0.7839	0.7591	0.813	0.533	0.2915	1.0697	1.2601	0.9004	0.1647	0.0391	0.1244	54	46	38	39	27	14	54	69	51	10	2	7	CCDC18	PREDICTED: coiled-coil domain-containing protein 18 isoform X1 [Crassostrea gigas]	-	-	-	-
Unigene0001939	0.0959	0	0.3393	0.2361	0	0.1179	0.1122	0.2585	0.7998	0.4196	0.5536	0.6539	2	0	6	4	0	2	2	5	16	9	10	13	-	--	-	-	-	-
Unigene0001940	0.2311	0.0582	0.0682	0.2846	0.0674	0	0.4734	0.374	0.4821	0.4497	0.8677	0	4	1	1	4	1	0	7	6	8	8	13	0	-	--	-	-	-	-
Unigene0001941	0	1.5277	0.199	0.1384	0.0655	0.1383	0.7893	1.6372	0.8207	0	0.0649	0.059	0	27	3	2	1	2	12	27	14	0	1	1	-	hCG20001, isoform CRA_c, partial [Homo sapiens]	-	-	-	-
Unigene0001942	0.1762	0.887	0.1386	0.2894	0.274	0.1445	0.4125	0.4436	1.1028	2.4	1.2214	1.3564	3	15	2	4	4	2	6	7	18	42	18	22	-	--	-	-	-	-
Unigene0001943	0.2186	0.9903	0.4837	0.5721	0.5736	1.2436	0.7356	1.3856	0.8265	0.5051	0.6313	0.3155	8	36	15	17	18	37	23	47	29	19	20	11	-	--	-	-	-	-
Unigene0001944	6.4498	2.5049	5.6929	24.3275	29.9054	24.0473	3.2092	3.7802	3.3366	46.7812	55.4926	40.3993	127	49	95	389	505	385	54	69	63	947	946	758	-	--	-	-	-	-
Unigene0001945	0	0.5939	0.2677	0.2235	0	0.0558	0.2655	0.2448	0.3786	1.5008	1.4153	0.8573	0	13	5	4	0	1	5	5	8	34	27	18	-	--	-	-	-	-
Unigene0001946	0.0305	0.1075	0	0.263	0.0712	0.1877	0.8392	0.8724	1.4798	4.675	3.9476	3.5707	2	7	0	14	4	10	47	53	93	315	224	223	FLNA	Filamin-A [Crassostrea gigas]	-	-	-	-
Unigene0001947	1.4388	1.7729	1.1416	1.4052	0.8967	1.8916	2.4965	2.1141	3.2079	0.1689	0.1719	0.0781	58	71	39	46	31	62	86	79	124	7	6	3	-	--	-	-	-	-
Unigene0001948	1.1968	1.6512	1.1757	3.4189	2.3236	3.2279	2.467	2.6019	2.756	3.0966	2.3157	2.5567	197	270	164	457	328	432	347	397	435	524	330	401	TMEM173	stimulator of interferon protein 1 [Mytilus galloprovincialis]	-	-	-	-
Unigene0001949	2.4087	0.4139	1.2478	1.5915	2.5346	1.2283	0	0	0	0.9143	2.2393	1.5413	41	7	18	22	37	17	0	0	0	16	33	25	-	--	-	-	-	-
Unigene0001950	0.4074	1.113	1.3047	0.5733	0.2714	0.7873	1.0896	1.0672	1.1531	0.1132	0.2689	0.4886	7	19	19	8	4	11	16	17	19	2	4	8	-	--	-	-	-	-
Unigene0001951	0.0919	0.1851	0	1.7549	1.9834	1.5831	3.6581	2.5292	2.3012	0.0894	0	0.0965	2	4	0	31	37	28	68	51	48	2	0	2	LITAF	PREDICTED: lipopolysaccharide-induced tumor necrosis factor-alpha factor homolog isoform X2 [Xenopus tropicalis]	ko04142//Lysosome//Transport and catabolism//Cellular Processes	-	-	-
Unigene0001952	2.8018	11.2062	2.394	5.134	4.4108	5.5298	5.8528	5.636	4.5106	5.0963	4.0602	5.2177	377	1498	273	561	509	605	673	703	582	705	473	669	Casp7	Caspase-7 [Crassostrea gigas]	-	-	GO:0003824//catalytic activity;GO:0016787//hydrolase activity;GO:0008233//peptidase activity	-
Unigene0001953	0	0	0	0	0	0.0673	0	0.059	0	1.5435	1.7697	2.0099	0	0	0	0	0	1	0	1	0	29	28	35	-	--	-	-	-	-
Unigene0001954	0	0	0	0	0	0	4.2055	4.5131	3.7671	1.0756	1.9371	0.5222	0	0	0	0	0	0	195	227	196	60	91	27	-	--	-	-	-	-
Unigene0001955	1.1864	0.2756	0.9692	1.0115	0.9046	0.7857	0.3738	0.4923	0.4283	0.1775	0.1581	0	26	6	18	18	17	14	7	10	9	4	3	0	-	--	-	-	-	-
Unigene0001956	0.4601	1.6211	0.2715	0	0	0.283	1.4135	1.8614	1.6795	0.2238	0.2657	0.2414	8	28	4	0	0	4	21	30	28	4	4	4	ABCA7	PREDICTED: ATP-binding cassette sub-family A member 7 [Crassostrea gigas]	ko02010//ABC transporters//Membrane transport//Environmental Information Processing	-	-	-
Unigene0001957	0.9871	0.3864	1.8118	0	0	0.4047	0	0	0.1144	0	0	0.0576	18	7	28	0	0	6	0	0	2	0	0	1	-	--	-	-	-	-
Unigene0001958	0.1742	1.2857	0.0685	0.9294	0.5416	1.6423	1.2229	0.6889	0.7871	0.5647	0.1341	0.3656	3	22	1	13	8	23	18	11	13	10	2	6	-	--	-	-	-	-
Unigene0001959	0	0.0838	0.1965	0.1025	0.0971	0	0.0974	0.4492	0.2605	2.106	2.8856	2.2722	0	2	4	2	2	0	2	10	6	52	60	52	-	--	-	-	-	-
Unigene0001960	0.0719	1.0132	0.9332	0.1771	0	0.2653	0.3365	0.0776	0	0.0699	0	0	1	14	11	2	0	3	4	1	0	1	0	0	-	--	-	-	-	-
Unigene0001961	2.3958	1.9532	3.3859	0	0	0.1008	0	0	0	5.9457	7.7022	4.847	263	213	315	0	0	9	0	0	0	671	732	507	-	hypothetical protein LOTGIDRAFT_234698 [Lottia gigantea]	-	-	-	-
Unigene0001962	3.9946	14.9377	4.1118	1.3397	2.1407	1.7143	2.6058	1.7787	2.8186	2.3313	2.7095	2.1585	235	873	205	64	108	82	131	97	159	141	138	121	-	--	-	-	-	-
Unigene0001963	3.3452	0	0	0	0	0	0	0	0	0	0	0	61	0	0	0	0	0	0	0	0	0	0	0	-	--	-	-	-	-
Unigene0001964	0	0.0565	0	0.6216	0.5886	0.6898	0	0	0.1755	0.7637	0.6478	0.824	0	1	0	9	9	10	0	0	3	14	10	14	-	--	-	-	-	-
Unigene0001965	5.7902	20.6102	4.9121	10.2721	4.366	9.2975	0.2034	0.0767	0.0247	2.3358	1.2318	2.545	733	2592	527	1056	474	957	22	9	3	304	135	307	VWF	PREDICTED: apolipophorins-like [Aplysia californica]	-	-	-	-
Unigene0001966	0	0.6699	0.2617	0.2049	0	0.0682	0.9734	0.8973	1.2145	0	0	0	0	12	4	3	0	1	15	15	21	0	0	0	VWA3A	PREDICTED: von Willebrand factor A domain-containing protein 3A [Crassostrea gigas]	-	-	-	-
Unigene0001967	0.3443	1.3863	0.2708	0	0.4684	0.1412	0	0.0619	0	0.3907	0.2651	0	6	24	4	0	7	2	0	1	0	7	4	0	PSAP	PREDICTED: prosaposin isoform X1 [Crassostrea gigas]	ko04142//Lysosome//Transport and catabolism//Cellular Processes	-	-	-
Unigene0001968	0.217	0.8735	0.32	0.0668	0.1265	0	0.5078	0.7021	0.3959	1.1607	0.5012	1.5938	4	16	5	1	2	0	8	12	7	22	8	28	-	--	-	-	-	-
Unigene0001969	0.3136	1.7755	0.4162	0.6757	0.2742	0.6267	0.688	0.8034	0.5723	0.4575	0.3622	0.0823	8	45	9	14	6	13	15	19	14	12	8	2	-	--	-	-	-	-
Unigene0001970	5.8536	7.418	5.6855	6.1155	4.627	4.759	6.6912	6.4076	7.2225	0.7432	1.0106	0.6466	475	598	391	403	322	314	464	482	562	62	71	50	-	--	-	-	-	-
Unigene0001971	0	0.2742	0.3857	1.0733	0.1906	0.268	0.1275	0.2351	0.8522	0.3179	0	0	0	5	6	16	3	4	2	4	15	6	0	0	-	--	-	-	-	-
Unigene0001972	0.1142	0.4025	0	0.4924	0.7992	0.4918	1.7379	1.2324	1.2509	0	0	0	2	7	0	7	12	7	26	20	21	0	0	0	-	--	-	-	-	-
Unigene0001973	9.9974	11.1126	10.1378	6.3013	6.9797	6.6431	21.8084	20.3087	25.8257	17.2059	18.7896	15.6961	633	699	544	324	379	342	1180	1192	1568	1120	1030	947	Zasp52	PREDICTED: PDZ and LIM domain protein 7-like [Crassostrea gigas]	-	-	-	-
Unigene0001974	1.1084	1.072	0.5385	0.3747	0.5575	0.4009	2.467	2.2742	2.0852	0.2114	0.2008	0.3877	51	49	21	14	22	15	97	97	92	10	8	17	-	--	-	-	-	-
Unigene0001975	0.1884	0.8062	0.6115	0	0.2747	0	0.8821	0.6098	0.393	0	0	0.0989	4	17	11	0	5	0	16	12	8	0	0	2	-	--	-	-	-	-
Unigene0001976	9.0689	12.729	8.3509	7.1426	7.9505	7.3698	8.2245	7.0038	7.1106	4.8775	5.1421	4.597	2031	2832	1585	1299	1527	1342	1574	1454	1527	1123	997	981	-	PREDICTED: FYN-binding protein-like [Crassostrea gigas]	-	-	-	-
Unigene0001977	0.4448	1.3881	0.3674	0	0.3112	0	0	0	0	1.5577	1.7469	2.3342	10	31	7	0	6	0	0	0	0	36	34	50	-	hypothetical protein CGI_10021012 [Crassostrea gigas]	-	-	-	-
Unigene0001978	29.4524	31.555	27.7989	21.9133	22.4791	21.5053	51.7582	50.3707	55.5795	51.9281	43.7748	52.0334	2284	2431	1827	1380	1495	1356	3430	3621	4133	4140	2939	3845	15-Sep	PREDICTED: 15 kDa selenoprotein-like [Crassostrea gigas]	-	-	-	-
Unigene0001979	5.1145	5.5709	5.6295	5.0604	4.7472	5.1636	5.449	6.478	5.347	1.2623	0.6172	1.2284	402	435	375	323	320	330	366	472	403	102	42	92	tc1a	transposable element tcb1 transposase [Lasius niger]	-	-	-	-
Unigene0001980	0.1738	0.583	0	0	0	0.2137	1.2201	1.9995	0.7249	0	0.1338	0.1216	3	10	0	0	0	3	18	32	12	0	2	2	-	--	-	-	-	-
Unigene0001981	0.7915	1.9917	0.7004	0.9224	1.2854	0.9212	0.4796	0.3964	0.4127	0.4124	0.3755	0.2818	56	140	42	53	78	53	29	26	28	30	23	19	pol	PREDICTED: RNA-directed DNA polymerase from mobile element jockey-like [Saccoglossus kowalevskii]	-	-	-	-
Unigene0001982	1.5023	3.7695	1.8497	1.5014	0.2285	0.9104	1.5286	2.4661	2.1116	0.1906	0.3018	0	69	172	72	56	9	34	60	105	93	9	12	0	-	--	-	-	-	-
Unigene0001983	0.1119	0.169	0.4622	1.5159	1.305	2.7528	3.2085	3.0182	2.6843	1.0886	0.8402	1.4681	2	3	7	22	20	40	49	50	46	20	13	25	-	--	-	-	-	-
Unigene0001984	0.1762	0.6505	0.2773	0	0.411	0.289	0.3437	0.507	0.4289	0	0	0	3	11	4	0	6	4	5	8	7	0	0	0	-	--	-	-	-	-
Unigene0001985	2.308	5.2506	2.1242	3.4674	2.5728	3.2928	8.7616	9.3318	7.4615	7.1391	5.6303	6.0748	250	565	195	305	239	290	811	937	775	795	528	627	CCT2	PREDICTED: T-complex protein 1 subunit beta [Crassostrea gigas]	-	GO:0043228//non-membrane-bounded organelle;GO:0015630//microtubule cytoskeleton;GO:0044424//intracellular part;GO:0005622//intracellular;GO:0032991//macromolecular complex;GO:0031988//membrane-bounded vesicle;GO:0043232//intracellular non-membrane-bounded organelle;GO:0044464//cell part;GO:0043226//organelle;GO:0031982//vesicle;GO:0043229//intracellular organelle;GO:0043234//protein complex;GO:00…	GO:0005488//binding;GO:1901363//heterocyclic compound binding;GO:0005515//protein binding;GO:0032549//ribonucleoside binding;GO:0097367//carbohydrate derivative binding;GO:0036094//small molecule binding;GO:0001882//nucleoside binding;GO:0001883//purine nucleoside binding;GO:0032550//purine ribonucleoside binding;GO:0097159//organic cyclic compound binding	GO:0070271//protein complex biogenesis;GO:0000003//reproduction;GO:0044085//cellular component biogenesis;GO:0022414//reproductive process;GO:0007338//single fertilization;GO:0019538//protein metabolic process;GO:0071704//organic substance metabolic process;GO:0043170//macromolecule metabolic process;GO:0034622//cellular macromolecular complex assembly;GO:0009987//cellular process;GO:0044702//sin…
Unigene0001986	6.2139	7.8934	4.8227	6.3246	5.1876	5.4627	29.7211	28.421	28.4935	6.6564	5.899	5.3293	859	1084	565	710	615	614	3511	3642	3777	946	706	702	slc7a6	PREDICTED: large neutral amino acids transporter small subunit 2 isoform X1 [Crassostrea gigas]	-	-	-	-
Unigene0001987	0.1926	1.5512	0.4546	0.0474	0.0898	0.0948	0.0902	0.1662	0.4018	0.1874	0.0445	0.1617	5	40	10	1	2	2	2	4	10	5	1	4	-	pol-like protein [Ciona intestinalis]	-	-	-	-
Unigene0001988	0.7555	0.4403	0.8445	0.4407	0.1391	0.2934	0.3257	0.5576	0.2903	0.3094	0.2756	0.0835	19	11	18	9	3	6	7	13	7	8	6	2	-	--	-	-	-	-
Unigene0001989	0.9531	2.248	0.6978	0.8224	0.4624	0.7273	3.0123	3.595	2.9529	0.2978	0.1768	0.4965	137	321	85	96	57	85	370	479	407	44	22	68	Wdr81	PREDICTED: WD repeat-containing protein 81 isoform X1 [Crassostrea gigas]	-	-	-	-
Unigene0001990	0.0608	2.3856	0.4302	0.0748	0.1417	0	0.4978	0.3278	1.0773	0.4729	0.1404	0.2551	1	39	6	1	2	0	7	5	17	8	2	4	Wdr81	PREDICTED: WD repeat-containing protein 81 isoform X2 [Crassostrea gigas]	-	-	-	-
Unigene0001991	0.7212	0.7687	1.6018	0.3134	0.2968	0.6261	0.5461	0.8238	0.7963	0	0	0	17	18	32	6	6	12	11	18	18	0	0	0	-	PREDICTED: uncharacterized protein LOC105321184 [Crassostrea gigas]	-	-	-	-
Unigene0001992	3.0401	4.7183	3.5015	1.6108	2.1326	1.6386	5.4285	5.0696	6.1008	2.5683	3.5255	2.7583	251	387	245	108	151	110	383	388	483	218	252	217	-	--	-	-	-	-
Unigene0001993	0.0535	0.3233	0.1263	1.3185	1.8103	1.251	0	0.1155	0.1117	0	0.1237	0.2247	1	6	2	20	29	19	0	2	2	0	2	4	disp1	PREDICTED: protein dispatched [Crassostrea gigas]	-	-	-	-
Unigene0001994	0.2524	1.1008	0	0.0518	0.049	0	0.1477	0.4084	0.2193	1.1047	1.0689	0.7063	6	26	0	1	1	0	3	9	5	27	22	16	Slc12a1	PREDICTED: solute carrier family 12 member 3 isoform X1 [Crassostrea gigas]	-	GO:0016020//membrane	GO:0005215//transporter activity	GO:0044765//single-organism transport;GO:0051234//establishment of localization;GO:0044699//single-organism process;GO:0006810//transport;GO:1902578//single-organism localization;GO:0006811//ion transport;GO:0051179//localization
Unigene0001995	1.1478	1.3755	1.1501	2.3109	1.4128	1.5013	2.6757	2.8302	2.5745	0.3456	0.2736	0.4206	126	150	107	206	133	134	251	288	271	39	26	44	Msh6	PREDICTED: DNA mismatch repair protein Msh6 isoform X1 [Crassostrea gigas]	ko03430//Mismatch repair//Replication and repair//Genetic Information Processing	-	-	-
Unigene0001996	0.3917	0.7567	0.6371	0.4824	0.3951	0.2474	1.4992	1.3249	1.1152	0.103	0.0978	0.1111	37	71	51	37	32	19	121	116	101	10	8	10	RNF17	Tudor domain-containing protein 1 [Crassostrea gigas]	-	-	-	-
Unigene0001997	0.2108	0.8134	0.1244	0.173	0.2868	0.1728	0.3289	0.6443	0.5496	0	0	0	6	23	3	4	7	4	8	17	15	0	0	0	SVEP1	PREDICTED: low-density lipoprotein receptor-related protein 2 [Crassostrea gigas]	-	-	GO:0005488//binding	GO:0009987//cellular process;GO:0044699//single-organism process
Unigene0001998	1.1857	3.3358	1.0942	1.1232	1.1522	2.2996	0.7471	0.9511	0.6817	1.4491	1.0711	0.6062	78	218	61	60	65	123	42	58	43	98	61	38	-	--	-	-	-	-
Unigene0001999	0	0.1226	0.0479	0.3001	0.5683	0.1498	0	0.0876	0	1.6986	3.3774	1.7901	0	3	1	6	12	3	0	2	0	43	72	42	-	--	-	-	-	-
Unigene0002000	0	0	0	0	0	0	0	0	0	0	0	0	0	0	0	0	0	0	0	0	0	0	0	0	ALG2	PREDICTED: alpha-1,3/1,6-mannosyltransferase ALG2 [Crassostrea gigas]	ko00510//N-Glycan biosynthesis//Glycan biosynthesis and metabolism//Metabolism	-	GO:0016758//transferase activity, transferring hexosyl groups;GO:0016740//transferase activity;GO:0016757//transferase activity, transferring glycosyl groups;GO:0000009//alpha-1,6-mannosyltransferase activity;GO:0000030//mannosyltransferase activity;GO:0003824//catalytic activity	GO:0044699//single-organism process;GO:0008152//metabolic process;GO:0044710//single-organism metabolic process;GO:0044723//single-organism carbohydrate metabolic process;GO:0070085//glycosylation;GO:0044238//primary metabolic process;GO:0005975//carbohydrate metabolic process;GO:0071704//organic substance metabolic process
Unigene0002001	3.876	4.6076	3.2087	1.5152	1.3918	2.4062	8.5387	7.5662	6.3391	1.0652	1.3076	1.6013	315	372	221	100	97	159	593	570	494	89	92	124	ALG2	PREDICTED: alpha-1,3/1,6-mannosyltransferase ALG2-like [Aplysia californica]	ko00510//N-Glycan biosynthesis//Glycan biosynthesis and metabolism//Metabolism	-	GO:0003824//catalytic activity;GO:0004376//glycolipid mannosyltransferase activity;GO:0000030//mannosyltransferase activity;GO:0016758//transferase activity, transferring hexosyl groups;GO:0016757//transferase activity, transferring glycosyl groups;GO:0016740//transferase activity	GO:0008152//metabolic process
Unigene0002002	2.5505	3.1922	2.4551	2.8307	2.2696	2.4764	2.1206	2.4979	3.1847	0.9793	0.7559	0.4754	152	189	124	137	116	120	108	138	182	60	39	27	-	--	-	-	-	-
Unigene0002003	1.0101	1.5406	0.8668	1.2439	1.16	1.6941	1.5044	1.7006	1.1651	3.4985	4.2604	4.1439	66	100	48	66	65	90	84	103	73	235	241	258	GK22419	PREDICTED: methylthioribose-1-phosphate isomerase-like [Crassostrea gigas]	ko00270//Cysteine and methionine metabolism//Amino acid metabolism//Metabolism	-	GO:0003824//catalytic activity;GO:0016853//isomerase activity	GO:0044763//single-organism cellular process;GO:0006555//methionine metabolic process;GO:0009066//aspartate family amino acid metabolic process;GO:0006807//nitrogen compound metabolic process;GO:0044711//single-organism biosynthetic process;GO:0044710//single-organism metabolic process;GO:0043102//amino acid salvage;GO:0044237//cellular metabolic process;GO:0044699//single-organism process;GO:000…
Unigene0002004	0	0.1194	0	1.5338	1.6598	0.9483	0.4164	0.1919	0.9897	0.0577	0.274	0.249	0	2	0	21	24	13	6	3	16	1	4	4	-	--	-	-	-	-
Unigene0002005	0.4136	0.4996	0.3904	0	0	0	0	0	0	0.4425	0.621	0.9115	10	12	8	0	0	0	0	0	0	11	13	21	-	--	-	-	-	-
Unigene0002006	1.0882	0.3983	1.5759	0.67	0.3461	0.7909	0.8683	0.7471	1.0833	0.2887	0.1143	0.4672	22	8	27	11	6	13	15	14	21	6	2	9	-	--	-	-	-	-
Unigene0002007	7.1542	12.5903	6.7457	13.7814	11.2138	14.3799	25.2005	23.963	21.6835	76.1703	59.4854	69.5544	886	1549	708	1386	1191	1448	2667	2751	2575	9698	6378	8208	-	PREDICTED: cell division cycle-associated protein 4-like [Sinocyclocheilus rhinocerous]	-	-	-	-
Unigene0002008	1.5628	0.8549	0.7617	1.0041	1.03	0.961	2.5841	1.7225	1.9132	0	0.0392	0.1426	46	25	19	24	26	23	65	47	54	0	1	4	-	--	-	-	-	-
Unigene0002009	0	0.7633	0.4818	0.7183	0	0.4304	0	0.1259	0.2433	0	0	0.1224	0	13	7	10	0	6	0	2	4	0	0	2	-	--	-	-	-	-
[truncated: 93,976 more rows]
