# Supplementary material for: Differential Susceptibility to OsHV-1 in Two Geographic Populations of Ark Clam (Scapharca broughtonii) Based on Transcriptomic and Proteomic Analysis
Source: Microorganisms. 2026 Jun 30;14(7):1433. doi: 10.3390/microorganisms14071433 (PMC13414151; doi:10.3390/microorganisms14071433)
Supplement: Supplementary file 1 [file microorganisms-14-01433-s001.zip › Table S4. Significantly differentially transcripted genes in the hemocytes among healthy CS and KS population.xls]

## Sheet: KSHRN-VS-CSHRN.filter.annot
GeneID	KSHRN_count	CSHRN_count	KSHRN-1_rpkm	KSHRN-2_rpkm	KSHRN-3_rpkm	CSHRN-1_rpkm	CSHRN-2_rpkm	CSHRN-3_rpkm	KSHRN_rpkm	CSHRN_rpkm	log2 Ratio(CSHRN/KSHRN)	Pvalue	FDR	significant	Symbol	Description	Pathway	GO Component	GO Function	GO Process
Unigene0000001	120	371.333	1.5108	3.0571	1.2497	6.9075	6.2334	5.9122	1.9392	6.35103	1.71153	0.000212155	0.00165327	yes	THOC3	PREDICTED: THO complex subunit 3-like [Octopus bimaculoides]	ko03013//RNA transport//Translation//Genetic Information Processing;ko03040//Spliceosome//Transcription//Genetic Information Processing	-	GO:0016740//transferase activity;GO:0003824//catalytic activity	GO:0051276//chromosome organization;GO:0043412//macromolecule modification;GO:0036211//protein modification process;GO:0019538//protein metabolic process;GO:1902589//single-organism organelle organization;GO:0044710//single-organism metabolic process;GO:0071704//organic substance metabolic process;GO:0008152//metabolic process;GO:0016570//histone modification;GO:0044267//cellular protein metaboli…
Unigene0000004	29.6667	90.6667	1.204	1.108	0.893	3.0593	2.9687	4.1613	1.06833	3.39643	1.66866	0.00104158	0.00611125	yes	-	--	-	-	-	-
Unigene0000016	7.66667	0.666667	0.6552	0.4946	0.8697	0.1917	0	0	0.673167	0.0639	-3.39708	0.00987167	0.0370311	yes	-	--	-	-	-	-
Unigene0000024	0	18.3333	0	0	0	1.1799	2.1114	0.3093	0.001	1.2002	10.2291	8.90232e-06	0.000112094	yes	-	--	-	-	-	-
Unigene0000025	1.33333	15.3333	0	0.2289	0	0.3992	1.5334	0.8894	0.0763	0.940667	3.62393	0.00305036	0.0146644	yes	-	--	-	-	-	-
Unigene0000026	10.6667	0	0	2.5082	0.5445	0	0	0	1.01757	0.001	-9.99091	0.0039871	0.0181366	yes	-	--	-	-	-	-
Unigene0000027	596.667	244.667	8.7824	9.541	9.7337	4.5926	4.2657	3.1198	9.35237	3.9927	-1.22797	0.00180043	0.00959002	yes	Mmrn2	Complement C1q subcomponent subunit B [Crassostrea gigas]	-	-	-	-
Unigene0000029	52.6667	6	2.9161	4.3487	1.5293	0.6951	0.0583	0.3379	2.93137	0.363767	-3.01049	0.00016453	0.00133706	yes	-	--	-	-	-	-
Unigene0000030	3.66667	0	0.3624	0.3648	0.3207	0	0	0	0.3493	0.001	-8.44832	0.0112384	0.0410107	yes	-	--	-	-	-	-
Unigene0000031	0	5	0	0	0	0.6615	0.1525	0.3685	0.001	0.394167	8.62266	0.00680223	0.0276942	yes	-	--	-	-	-	-
Unigene0000036	44.3333	631.667	1.9025	8.9661	0.8163	58.9978	62.5972	57.8083	3.89497	59.8011	3.94049	2.15827e-08	5.51075e-07	yes	-	--	-	-	-	-
Unigene0000037	1384.67	3817.33	18.4833	27.4183	18.2962	61.4378	64.4441	58.9791	21.3993	61.6203	1.52585	5.0344e-05	0.000493771	yes	Ndufa9	PREDICTED: NADH dehydrogenase [ubiquinone] 1 alpha subcomplex subunit 9, mitochondrial-like [Octopus bimaculoides]	ko00190//Oxidative phosphorylation//Energy metabolism//Metabolism	-	-	-
Unigene0000038	241.333	549	3.3073	4.1686	3.4952	8.75	8.0818	9.0875	3.65703	8.63977	1.24032	0.00138527	0.00773082	yes	Wdsub1	PREDICTED: WD repeat, SAM and U-box domain-containing protein 1-like isoform X1 [Crassostrea gigas]	-	-	-	-
Unigene0000041	83.6667	204.667	0.7207	1.7692	0.8206	2.3083	3.0691	3.0725	1.1035	2.81663	1.35189	0.00549726	0.0233828	yes	Cntln	Centlein [Crassostrea gigas]	-	-	-	-
Unigene0000042	47	11.6667	0.4746	2.248	1.4493	0.196	0.3614	0.4949	1.39063	0.350767	-1.98716	0.00631967	0.0261175	yes	-	--	-	-	-	-
Unigene0000051	2167.67	6702.33	16.9115	42.4534	18.7978	87.7585	95.2244	71.6279	26.0542	84.8703	1.70374	0.000103305	0.000904543	yes	Atp6ap1	PREDICTED: V-type proton ATPase subunit S1 [Crassostrea gigas]	ko04142//Lysosome//Transport and catabolism//Cellular Processes;ko04145//Phagosome//Transport and catabolism//Cellular Processes;ko00190//Oxidative phosphorylation//Energy metabolism//Metabolism	-	-	-
Unigene0000052	125	20	2.2878	18.7343	2.6995	1.013	1.2673	1.741	7.9072	1.34043	-2.56047	0.00111665	0.00647239	yes	-	--	-	-	-	-
Unigene0000053	13.3333	0.666667	1.2985	0.5602	0.7296	0	0.1334	0	0.862767	0.0444667	-4.27817	0.000574347	0.00376605	yes	-	--	-	-	-	-
Unigene0000061	61	334.667	1.0474	1.5167	0.954	5.6336	5.8476	8.5657	1.1727	6.6823	2.51051	3.5549e-08	8.57598e-07	yes	-	PREDICTED: uncharacterized protein LOC106882091 [Octopus bimaculoides]	-	-	-	-
Unigene0000063	0	10.6667	0	0	0	0.8309	0.5106	2.715	0.001	1.35217	10.4011	0.00033048	0.00238945	yes	-	--	-	-	-	-
Unigene0000064	240.333	498.333	2.2627	2.9313	2.2636	4.7431	4.9562	6.32	2.48587	5.33977	1.10303	0.00541178	0.0230753	yes	zgc:66014	PREDICTED: lisH domain and HEAT repeat-containing protein KIAA1468 homolog isoform X1 [Crassostrea gigas]	-	-	-	-
Unigene0000067	12	390.667	0.1032	0.3266	0.1218	5.6435	6.5071	6.7058	0.183867	6.28547	5.09529	1.5722e-19	2.45266e-17	yes	-	--	-	-	-	-
Unigene0000072	68.3333	0	2.7267	1.3585	1.8524	0	0	0	1.9792	0.001	-10.9507	2.77861e-14	2.09372e-12	yes	-	PREDICTED: putative nuclease HARBI1 [Strongylocentrotus purpuratus]	-	-	-	-
Unigene0000078	26	3.66667	3.6861	3.3514	2.6658	0.4174	0.8979	0.124	3.23443	0.479767	-2.75311	0.000665454	0.00423137	yes	-	--	-	-	-	-
Unigene0000083	242.333	564.333	1.4586	1.3468	1.6262	3.5145	2.9797	4.1261	1.4772	3.5401	1.26092	0.00130899	0.00737845	yes	UBN2	PREDICTED: ubinuclein-1 isoform X1 [Crassostrea gigas]	-	-	-	-
Unigene0000086	2	16.3333	0.2631	0.2649	0	1.7448	2.8384	0.1829	0.176	1.5887	3.1742	0.0102915	0.038273	yes	-	--	-	-	-	-
Unigene0000087	879	3644.33	6.6769	6.914	6.1183	27.5127	27.5466	29.8373	6.56973	28.2989	2.10684	1.12427e-08	3.05867e-07	yes	-	La-related protein 4 [Crassostrea gigas]	-	-	-	-
Unigene0000092	0	5.66667	0	0	0	0.0632	0.233	0.6758	0.001	0.324	8.33985	0.00827387	0.0322837	yes	PAO	PREDICTED: spermine oxidase isoform X5 [Trichechus manatus latirostris]	ko00330//Arginine and proline metabolism//Amino acid metabolism//Metabolism;ko00410//beta-Alanine metabolism//Metabolism of other amino acids//Metabolism	-	-	-
Unigene0000094	129	2.66667	12.8567	19.193	12.0848	0	0	0.909	14.7115	0.303	-5.60148	1.49656e-11	7.25535e-10	yes	-	--	-	-	-	-
Unigene0000095	360.333	778.667	7.5327	8.161	7.7258	17.0532	17.9348	17.4663	7.8065	17.4848	1.16335	0.00187691	0.00990787	yes	AAAS	PREDICTED: aladin-like [Lingula anatina]	ko03013//RNA transport//Translation//Genetic Information Processing	GO:0016020//membrane;GO:0005622//intracellular;GO:0043226//organelle;GO:0044422//organelle part;GO:0005623//cell;GO:0044424//intracellular part;GO:0044464//cell part;GO:0044446//intracellular organelle part;GO:0043229//intracellular organelle	-	-
Unigene0000096	157.667	412.667	4.2134	10.0517	6.7614	18.1937	21.8173	17.0927	7.00883	19.0346	1.44138	0.00119161	0.00682766	yes	AAAS	PREDICTED: aladin-like [Lingula anatina]	ko03013//RNA transport//Translation//Genetic Information Processing	-	-	-
Unigene0000102	296.333	8	6.6088	8.6935	8.2706	0.1172	0.135	0.3916	7.85763	0.2146	-5.19437	1.47688e-18	2.0018e-16	yes	-	--	-	-	-	-
Unigene0000105	5	0	0.2367	1.1912	0.4189	0	0	0	0.6156	0.001	-9.26585	0.00867855	0.0334743	yes	-	--	-	-	-	-
Unigene0000106	3222.33	6378	11.5132	18.1812	11.5571	26.9217	26.404	31.7473	13.7505	28.3577	1.04425	0.00563748	0.023842	yes	-	--	-	-	-	-
Unigene0000108	46.3333	3.66667	0.8445	4.0886	0.8067	0.2824	0.0868	0.1258	1.91327	0.165	-3.5355	8.77771e-05	0.000790028	yes	-	--	-	-	-	-
Unigene0000109	111.333	370.667	1.2836	1.4181	0.9358	4.262	4.2329	4.2117	1.2125	4.23553	1.80456	1.39116e-05	0.000164703	yes	FEM1C	PREDICTED: protein fem-1 homolog C [Crassostrea gigas]	-	-	-	-
Unigene0000114	0.666667	17.6667	0.0467	0.047	0	0.6007	1.3089	0.7787	0.0312333	0.8961	4.8425	3.14978e-05	0.00033264	yes	LHFPL3	PREDICTED: lipoma HMGIC fusion partner-like 3 protein [Aplysia californica]	-	-	-	-
Unigene0000117	14.3333	0	0.7121	0.669	0.7842	0	0	0	0.721767	0.001	-9.49539	5.37911e-06	7.29098e-05	yes	-	--	-	-	-	-
Unigene0000132	156	355	3.0793	2.1879	2.895	4.798	6.5547	7.676	2.72073	6.3429	1.22115	0.00353043	0.0164788	yes	-	--	-	-	-	-
Unigene0000134	74.6667	13.3333	2.4791	2.2019	2.2025	0.273	0.2832	0.6996	2.2945	0.4186	-2.45454	4.57619e-05	0.000456259	yes	-	--	-	-	-	-
Unigene0000136	347.667	839.333	2.5061	5.6855	2.2405	8.7752	9.7011	8.1118	3.47737	8.8627	1.34975	0.00262066	0.0129847	yes	CLP1	PREDICTED: polyribonucleotide 5'-hydroxyl-kinase Clp1 [Crassostrea gigas]	ko03015//mRNA surveillance pathway//Translation//Genetic Information Processing	GO:0005634//nucleus;GO:0044428//nuclear part;GO:0044464//cell part;GO:0043227//membrane-bounded organelle;GO:0005622//intracellular;GO:0043226//organelle;GO:0005623//cell;GO:0044424//intracellular part;GO:0044422//organelle part;GO:0044446//intracellular organelle part;GO:0043231//intracellular membrane-bounded organelle;GO:0043229//intracellular organelle;GO:0043234//protein complex;GO:0032991//…	GO:0032549//ribonucleoside binding;GO:0051732//polyribonucleotide kinase activity;GO:0032550//purine ribonucleoside binding;GO:0001883//purine nucleoside binding;GO:0016301//kinase activity;GO:0097367//carbohydrate derivative binding;GO:0036094//small molecule binding;GO:0003824//catalytic activity;GO:0016772//transferase activity, transferring phosphorus-containing groups;GO:0005488//binding;GO:…	GO:0010468//regulation of gene expression;GO:0043170//macromolecule metabolic process;GO:0022618//ribonucleoprotein complex assembly;GO:0065007//biological regulation;GO:0006793//phosphorus metabolic process;GO:0006796//phosphate-containing compound metabolic process;GO:0044238//primary metabolic process;GO:0090304//nucleic acid metabolic process;GO:0006399//tRNA metabolic process;GO:0044237//cel…
Unigene0000139	177	374.333	1.0862	1.3092	1.6611	2.793	2.6827	3.2865	1.35217	2.92073	1.11106	0.00629031	0.0260234	yes	DSTYK	Dual serine/threonine and tyrosine protein kinase [Crassostrea gigas]	-	-	-	-
Unigene0000141	622.333	219.667	5.4918	8.1823	5.7665	2.8072	2.6093	1.7884	6.4802	2.40163	-1.43202	0.000512405	0.00342439	yes	ccnb2	G2/mitotic-specific cyclin-B [Crassostrea gigas]	ko04068//FoxO signaling pathway//Signal transduction//Environmental Information Processing	-	-	-
Unigene0000144	336.667	113.667	1.4208	7.335	1.8202	1.2708	1.6641	0.8679	3.52533	1.2676	-1.47566	0.0140476	0.0487808	yes	-	--	-	-	-	-
Unigene0000148	15.6667	0	0.098	1.8241	0.4623	0	0	0	0.7948	0.001	-9.63445	0.000212444	0.00165538	yes	-	--	-	-	-	-
Unigene0000153	6.33333	0	0.5596	1.1265	0.5282	0	0	0	0.7381	0.001	-9.52767	0.00220235	0.0112694	yes	-	--	-	-	-	-
Unigene0000154	11.3333	33.3333	1.7816	1.3714	0.4946	3.3112	3.8438	4.2624	1.21587	3.8058	1.64621	0.0139122	0.0483863	yes	-	--	-	-	-	-
Unigene0000156	144.667	44	3.5651	4.5979	4.6667	1.6622	0.9014	1.4813	4.27657	1.3483	-1.66531	0.000619672	0.0039968	yes	-	--	-	-	-	-
Unigene0000159	11.3333	37.3333	0.3479	0.382	0.4105	1.0363	1.5012	1.3193	0.380133	1.2856	1.75786	0.00400039	0.0181861	yes	mon2	PREDICTED: protein MON2 homolog [Aplysia californica]	-	-	-	-
Unigene0000161	87.3333	0	4.1309	3.316	7.4039	0	0	0	4.95027	0.001	-12.2733	4.83181e-16	4.71511e-14	yes	-	--	-	-	-	-
Unigene0000165	11	0	1.593	0.3376	0.9893	0	0	0	0.9733	0.001	-9.92674	0.000207366	0.00162095	yes	-	--	-	-	-	-
Unigene0000172	33.6667	0	0.9429	0.9856	2.054	0	0	0	1.3275	0.001	-10.3745	1.75651e-09	5.69733e-08	yes	-	membrane-spanning 4-domains subfamily A member 14, partial [Peromyscus polionotus subgriseus]	-	-	-	-
Unigene0000179	329	915	3.2746	3.5386	3.2047	9.7263	8.904	10.295	3.3393	9.64177	1.52975	5.19093e-05	0.000506855	yes	rxrab	Retinoic acid receptor RXR-alpha-A [Crassostrea gigas]	-	-	-	-
Unigene0000181	505	1135	1.7798	3.7692	2.1747	5.8955	6.0276	6.187	2.57457	6.0367	1.22943	0.00272687	0.0133977	yes	-	PREDICTED: alpha-scruin-like, partial [Limulus polyphemus]	-	-	-	-
Unigene0000183	44.6667	0	0.9412	0.772	0.7404	0	0	0	0.817867	0.001	-9.67572	6.56963e-12	3.37232e-10	yes	Pde10a	PREDICTED: cAMP and cAMP-inhibited cGMP 3',5'-cyclic phosphodiesterase 10A [Crassostrea gigas]	ko00230//Purine metabolism//Nucleotide metabolism//Metabolism	GO:0044444//cytoplasmic part;GO:0097458//neuron part;GO:0005737//cytoplasm;GO:0005623//cell;GO:0044424//intracellular part;GO:0044297//cell body;GO:0005622//intracellular;GO:0044464//cell part	GO:0016788//hydrolase activity, acting on ester bonds;GO:0004112//cyclic-nucleotide phosphodiesterase activity;GO:0004114//3',5'-cyclic-nucleotide phosphodiesterase activity;GO:0097159//organic cyclic compound binding;GO:0036094//small molecule binding;GO:0008081//phosphoric diester hydrolase activity;GO:0003824//catalytic activity;GO:0005488//binding;GO:1901265//nucleoside phosphate binding;GO:0…	GO:0035556//intracellular signal transduction;GO:0044700//single organism signaling;GO:1901361//organic cyclic compound catabolic process;GO:0006807//nitrogen compound metabolic process;GO:0006793//phosphorus metabolic process;GO:1901360//organic cyclic compound metabolic process;GO:0006195//purine nucleotide catabolic process;GO:1901564//organonitrogen compound metabolic process;GO:0006139//nucl…
Unigene0000184	300.333	688.667	2.487	2.9004	2.2222	5.9618	6.8851	5.3717	2.53653	6.07287	1.25952	0.00114844	0.00661787	yes	Tctn2	PREDICTED: tectonic-2 isoform X1 [Crassostrea gigas]	-	-	-	-
Unigene0000191	450	59.3333	13.625	5.5557	14.1967	1.2971	1.121	2.047	11.1258	1.48837	-2.90211	1.63285e-08	4.27724e-07	yes	-	--	-	-	-	-
Unigene0000197	4	16.3333	0.2534	0.3061	0.0598	0.6524	0.9295	1.1099	0.206433	0.897267	2.11986	0.0118028	0.0425822	yes	-	--	-	-	-	-
Unigene0000198	31208	96648.7	95.464	120.043	139.097	361.205	356.243	407.905	118.201	375.118	1.6661	6.4171e-06	8.48668e-05	yes	Slc6a1	taurine transporter [Bathymodiolus septemdierum]	-	-	-	-
Unigene0000208	193.333	0.666667	14.2254	5.6409	13.4791	0.1261	0	0	11.1151	0.0420333	-8.04678	5.77082e-20	9.52541e-18	yes	-	--	-	-	-	-
Unigene0000214	269.333	683	1.3843	1.4285	1.4395	3.9623	3.4486	3.7752	1.41743	3.7287	1.39539	0.00025783	0.00194568	yes	Nsd1	PREDICTED: histone-lysine N-methyltransferase NSD2-like isoform X1 [Xenopus laevis]	ko00310//Lysine degradation//Amino acid metabolism//Metabolism	-	-	GO:0044699//single-organism process
Unigene0000215	134.333	446.667	1.5087	2.2406	1.4738	6.0055	5.4696	6.6416	1.74103	6.0389	1.79434	1.5945e-05	0.000185303	yes	OSBPL2	PREDICTED: oxysterol-binding protein-related protein 1-like [Crassostrea gigas]	-	-	-	-
Unigene0000216	1337	506.333	10.1674	16.5023	11.9323	5.4996	5.1685	4.5864	12.8673	5.08483	-1.33944	0.000528742	0.00351294	yes	-	--	-	-	-	-
Unigene0000226	9.33333	0	0.5906	0.2973	1.3938	0	0	0	0.760567	0.001	-9.57093	0.000432771	0.00298273	yes	-	--	-	-	-	-
Unigene0000227	50.6667	7.33333	0.9151	1.7696	1.1651	0.0845	0.1299	0.3516	1.28327	0.188667	-2.76591	0.000120736	0.00103213	yes	-	--	-	-	-	-
Unigene0000230	2.33333	18	0.1145	0.2305	0.5404	1.7419	2.594	2.3882	0.295133	2.24137	2.92494	0.000879205	0.005314	yes	-	--	-	-	-	-
Unigene0000231	13.6667	949	0.2481	0.1763	0.2066	14.4968	13.7103	17.1495	0.210333	15.1189	6.16753	8.01386e-34	7.07624e-31	yes	sto-2	PREDICTED: mechanosensory protein 2-like isoform X2 [Crassostrea gigas]	-	-	-	-
Unigene0000242	180	532.333	1.7463	1.9202	1.7358	5.6974	5.9382	4.9883	1.80077	5.5413	1.62161	3.64479e-05	0.000376223	yes	PHF14	PREDICTED: PHD finger protein 14 [Crassostrea gigas]	-	-	-	GO:0048523//negative regulation of cellular process;GO:0050794//regulation of cellular process;GO:0042127//regulation of cell proliferation;GO:0050789//regulation of biological process;GO:0048519//negative regulation of biological process;GO:0065007//biological regulation
Unigene0000249	499	4746.33	3.9994	4.4307	3.4924	39.6614	38.0686	40.5451	3.97417	39.425	3.31039	1.92995e-17	2.27662e-15	yes	Abhd4	PREDICTED: protein ABHD4 isoform X1 [Crassostrea gigas]	-	-	-	-
Unigene0000253	7.66667	33.3333	0.2023	0.0873	0.4432	0.6762	1.0597	1.3861	0.244267	1.04067	2.09098	0.00461421	0.0203609	yes	-	--	-	-	-	-
Unigene0000263	5.33333	0	0.0974	0.294	0.4596	0	0	0	0.283667	0.001	-8.14805	0.00575391	0.0242016	yes	-	--	-	-	-	-
Unigene0000264	16.3333	2	0.524	1.2132	0.9893	0	0.1131	0.2186	0.908833	0.110567	-3.0391	0.00262342	0.0129927	yes	-	--	-	-	-	-
Unigene0000268	5	26.3333	0.0378	0.4568	0.0892	0.9736	1.9174	0.3944	0.1946	1.09513	2.49252	0.00881757	0.0338847	yes	FANK1	TKL protein kinase, partial [Thecamonas trahens ATCC 50062]	-	-	-	-
Unigene0000270	11.3333	63.6667	0.6528	0.365	0.2567	2.716	2.8167	2.0801	0.424833	2.5376	2.5785	2.94585e-05	0.000314684	yes	-	--	-	-	-	-
Unigene0000272	0	21.6667	0	0	0	1.679	1.99	1.2113	0.001	1.62677	10.6678	9.07172e-08	1.99839e-06	yes	-	--	-	-	-	-
Unigene0000279	7	0	0.6075	0.1747	1.2288	0	0	0	0.670333	0.001	-9.38873	0.00263811	0.0130526	yes	-	--	-	-	-	-
Unigene0000284	1179	4309.67	10.7586	12.448	11.0576	43.0265	41.7853	45.1374	11.4214	43.3164	1.92317	1.47259e-07	3.08383e-06	yes	L3mbtl3	PREDICTED: lethal(3)malignant brain tumor-like protein 1 [Crassostrea gigas]	-	-	-	-
Unigene0000285	7	0.333333	0.3118	1.0461	0.981	0	0.1121	0	0.779633	0.0373667	-4.38297	0.00657328	0.0269379	yes	-	--	-	-	-	-
Unigene0000286	296.667	621.667	3.6744	4.6808	3.4835	9.1928	9.0485	7.7035	3.94623	8.64827	1.13193	0.00353044	0.0164788	yes	C16orf58	PREDICTED: RUS1 family protein C16orf58 homolog [Crassostrea gigas]	-	-	-	-
Unigene0000288	120.333	250.333	1.5865	1.5599	1.5383	3.3965	3.821	2.9115	1.56157	3.37633	1.11246	0.00666168	0.027229	yes	UBA5	PREDICTED: ubiquitin-like modifier-activating enzyme 5 [Lingula anatina]	-	GO:0043229//intracellular organelle;GO:0005623//cell;GO:0043227//membrane-bounded organelle;GO:0044464//cell part;GO:0044424//intracellular part;GO:0043231//intracellular membrane-bounded organelle;GO:0005622//intracellular;GO:0043226//organelle	GO:0016877//ligase activity, forming carbon-sulfur bonds;GO:0043167//ion binding;GO:0005488//binding;GO:0036094//small molecule binding;GO:0008641//small protein activating enzyme activity;GO:0043169//cation binding;GO:0003824//catalytic activity;GO:0016874//ligase activity	GO:0051716//cellular response to stimulus;GO:0007154//cell communication;GO:0019538//protein metabolic process;GO:0014070//response to organic cyclic compound;GO:0032446//protein modification by small protein conjugation;GO:0044267//cellular protein metabolic process;GO:0071310//cellular response to organic substance;GO:0071704//organic substance metabolic process;GO:0008152//metabolic process;GO…
Unigene0000289	196.333	7.33333	10.3216	6.5867	7.1695	0.4558	0.4202	0.0812	8.02593	0.319067	-4.65274	1.5471e-13	1.03767e-11	yes	-	shell mytilin-1 [Mytilus coruscus]	-	-	-	-
Unigene0000292	18.3333	1.66667	0.5212	1.1446	1.1181	0	0.2045	0.0494	0.927967	0.0846333	-3.45478	0.00071867	0.00450464	yes	-	--	-	-	-	-
Unigene0000293	91	3.66667	0.9671	3.314	1.6024	0.0963	0.0666	0.0858	1.96117	0.0829	-4.5642	1.20836e-09	4.03893e-08	yes	-	--	-	-	-	-
Unigene0000294	16.6667	0.333333	0.158	3.8179	0	0.0925	0	0	1.3253	0.0308333	-5.42568	0.00744057	0.0297247	yes	-	--	-	-	-	-
Unigene0000295	1162.33	424.667	2.8134	4.5496	2.7072	1.0597	1.4535	1.3187	3.35673	1.2773	-1.39396	0.000523628	0.0034866	yes	DYH1B	PREDICTED: cytoplasmic dynein 2 heavy chain 1 isoform X3 [Crassostrea gigas]	ko04145//Phagosome//Transport and catabolism//Cellular Processes	GO:0043226//organelle;GO:0043231//intracellular membrane-bounded organelle;GO:0044464//cell part;GO:0005622//intracellular;GO:0072372//primary cilium;GO:0005929//cilium;GO:0044430//cytoskeletal part;GO:0015630//microtubule cytoskeleton;GO:0031982//vesicle;GO:0043229//intracellular organelle;GO:0005623//cell;GO:0044422//organelle part;GO:0043232//intracellular non-membrane-bounded organelle;GO:003…	GO:0016817//hydrolase activity, acting on acid anhydrides;GO:0036094//small molecule binding;GO:1901363//heterocyclic compound binding;GO:0016462//pyrophosphatase activity;GO:0001882//nucleoside binding;GO:0001883//purine nucleoside binding;GO:0003824//catalytic activity;GO:0097367//carbohydrate derivative binding;GO:0003774//motor activity;GO:0032549//ribonucleoside binding;GO:0016787//hydrolase…	GO:0044765//single-organism transport;GO:0048646//anatomical structure formation involved in morphogenesis;GO:0048731//system development;GO:0065007//biological regulation;GO:0044238//primary metabolic process;GO:0006996//organelle organization;GO:0009987//cellular process;GO:0016043//cellular component organization;GO:0007018//microtubule-based movement;GO:0032989//cellular component morphogenes…
Unigene0000299	8.33333	30	0.6509	1.5287	0.64	2.7927	4.9149	2.9413	0.939867	3.54963	1.91714	0.00680228	0.0276942	yes	-	--	-	-	-	-
Unigene0000301	3	17.6667	0	0.6224	0.2085	1.7572	2.2869	1.1054	0.276967	1.7165	2.63169	0.00750751	0.0299303	yes	-	--	-	-	-	-
Unigene0000306	33.6667	7	0.3719	2.8453	0.6583	0.1741	0.4413	0.2327	1.29183	0.2827	-2.19208	0.0128608	0.0455022	yes	-	--	-	-	-	-
Unigene0000308	1048	2886	10.509	14.1082	11.7148	34.8154	35.0857	33.998	12.1107	34.633	1.51587	3.82605e-05	0.000391555	yes	-	--	-	-	-	-
Unigene0000311	5.66667	34.3333	0.1198	0.9042	0	2.2425	1.8089	2.6854	0.341333	2.2456	2.71785	0.00383806	0.0175947	yes	CEP70	PREDICTED: centrosomal protein of 70 kDa isoform X2 [Crassostrea gigas]	-	-	-	-
Unigene0000312	20	2.33333	1.7026	2.7963	1.0574	0	0.1933	0.4673	1.8521	0.2202	-3.07228	0.00181878	0.00966612	yes	-	PREDICTED: N-acetyllactosaminide beta-1,3-N-acetylglucosaminyltransferase [Nipponia nippon]	-	-	-	-
Unigene0000313	23.6667	109	0.2742	1.38	0.3559	3.6258	4.2003	2.0588	0.670033	3.29497	2.29796	0.000558481	0.00367854	yes	AMN1	PREDICTED: protein AMN1 homolog [Crassostrea gigas]	-	-	-	-
Unigene0000316	0	5.33333	0	0	0	1.0245	0.4722	0.4565	0.001	0.651067	9.34666	0.00384002	0.0175987	yes	-	--	-	-	-	-
Unigene0000320	24.6667	86.3333	0.6481	0.8612	0.4895	2.9428	3.0484	1.4329	0.666267	2.4747	1.89308	0.000797912	0.00490863	yes	-	--	-	-	-	-
Unigene0000321	35	4.33333	0.711	4.0386	0.7191	0.2377	0.3287	0.1589	1.8229	0.241767	-2.91455	0.00138354	0.00772447	yes	-	--	-	-	-	-
Unigene0000322	378.667	868.667	3.4107	4.624	3.7686	9.0207	9.4005	9.6633	3.93443	9.3615	1.25058	0.00100258	0.00592641	yes	-	--	-	-	-	-
Unigene0000325	4	27.3333	0.0672	0.0677	0.3172	1.2584	1.1238	0.6658	0.1507	1.016	2.75315	0.000758044	0.0047044	yes	-	PREDICTED: short-chain collagen C4 [Crassostrea gigas]	-	-	-	-
Unigene0000334	210.333	680.333	8.7655	13.5927	9.001	37.5918	36.9033	31.6727	10.4531	35.3893	1.75939	1.41906e-05	0.000167592	yes	-	--	-	-	-	-
Unigene0000336	13.3333	0	0.4192	1.1077	0.6801	0	0	0	0.735667	0.001	-9.52291	2.45172e-05	0.000269464	yes	hil-2	PREDICTED: histone H1-delta-like [Crassostrea gigas]	-	-	-	-
Unigene0000337	19.6667	0.666667	0.8214	0.689	1.3999	0	0.0985	0	0.9701	0.0328333	-4.8849	1.93088e-05	0.000219104	yes	FAM186A	PREDICTED: 1-phosphatidylinositol 4,5-bisphosphate phosphodiesterase delta-1-like [Hyalella azteca]	-	-	-	-
Unigene0000339	33	103.667	0.5063	1.6054	0.4779	3.1105	3.4136	2.1384	0.8632	2.8875	1.74205	0.00336156	0.0158459	yes	-	--	-	-	-	-
Unigene0000340	19	0.333333	0.0759	3.4366	0.9847	0	0.0818	0	1.49907	0.0272667	-5.78078	0.000666818	0.00423864	yes	-	--	-	-	-	-
Unigene0000341	16.3333	0	0.9699	0.355	0.9884	0	0	0	0.7711	0.001	-9.59077	5.10524e-06	6.96858e-05	yes	AMT1-1	AMT-like ammonia transporter [Eurythoe complanata]	-	-	-	-
Unigene0000343	0.666667	11	0.0582	0	0.0687	1.0896	0.7533	0.3034	0.0423	0.715433	4.08009	0.00135783	0.00760663	yes	Col6a5	PREDICTED: collagen alpha-4(VI) chain-like [Crassostrea gigas]	ko04512//ECM-receptor interaction//Signaling molecules and interaction//Environmental Information Processing	-	-	-
Unigene0000346	42.6667	10	1.1997	2.7869	2.2868	0.756	0.2987	0.4812	2.09113	0.511967	-2.03016	0.00272247	0.0133812	yes	-	--	-	-	-	-
Unigene0000352	14	0	1.3973	0.8439	0.8244	0	0	0	1.02187	0.001	-9.99699	9.9011e-06	0.000123069	yes	-	--	-	-	-	-
Unigene0000356	135.333	412.333	2.0497	2.8713	2.3984	7.1157	8.0521	7.9088	2.4398	7.6922	1.65663	4.64903e-05	0.000462204	yes	-	--	-	-	-	-
Unigene0000359	8.66667	0.666667	0.1643	0.0993	0.1939	0	0.0355	0	0.1525	0.0118333	-3.68788	0.00549384	0.0233715	yes	CG13380	PREDICTED: uncharacterized protein LOC106153030 [Lingula anatina]	-	-	-	-
Unigene0000360	26.6667	4	0.32	2.9912	0.4315	0.321	0.0986	0.1907	1.24757	0.203433	-2.61649	0.00973321	0.0366356	yes	-	--	-	-	-	-
Unigene0000361	9	0	0.7852	0.1317	1.0037	0	0	0	0.6402	0.001	-9.32238	0.000902537	0.00543177	yes	-	--	-	-	-	-
Unigene0000362	18	0	0.4743	2.8648	0.3998	0	0	0	1.2463	0.001	-10.2834	5.11674e-05	0.000500659	yes	-	--	-	-	-	-
Unigene0000364	16.6667	0	1.4214	0.4769	0.5591	0	0	0	0.819133	0.001	-9.67795	8.14556e-06	0.000104137	yes	-	PREDICTED: UPF0394 inner membrane protein YeeE-like [Lingula anatina]	-	-	-	-
Unigene0000365	43	5.33333	0.2539	2.7094	0.3895	0.2377	0.0548	0.1589	1.1176	0.150467	-2.89289	0.00373239	0.0172287	yes	-	--	-	-	-	-
Unigene0000372	1.66667	12.6667	0	0.2457	0.192	1.4281	1.0532	0.9333	0.1459	1.1382	2.9637	0.00359547	0.0167332	yes	-	--	-	-	-	-
Unigene0000373	8	0	0.2163	1.3791	0.1702	0	0	0	0.588533	0.001	-9.20098	0.00331032	0.0156571	yes	Fbxo47	F-box only protein 47 [Crassostrea gigas]	-	-	-	-
Unigene0000391	65.3333	146	0.9646	1.3199	0.8003	2.2575	1.9348	3.0021	1.02827	2.39813	1.2217	0.00966707	0.0364578	yes	-	--	-	-	-	-
Unigene0000392	960.333	3081.67	2.213	5.4615	2.7048	12.2909	11.2189	11.4351	3.45977	11.6483	1.75137	4.46032e-05	0.000446175	yes	nkb-1	PREDICTED: sodium/potassium-transporting ATPase subunit beta [Crassostrea gigas]	-	-	-	-
Unigene0000400	762.667	1682.33	4.4579	3.6581	3.1605	8.6761	8.5872	8.7432	3.75883	8.66883	1.20555	0.0011384	0.00656955	yes	FMNL2	PREDICTED: formin-like protein CG32138 isoform X3 [Aplysia californica]	-	-	-	-
Unigene0000407	70.6667	2.66667	2.7169	5.5167	2.0451	0.1096	0.1516	0.1465	3.42623	0.1359	-4.65601	2.37772e-09	7.475e-08	yes	-	--	-	-	-	-
Unigene0000408	884.333	54.3333	29.9323	43.1792	24.0432	1.9733	1.857	2.4181	32.3849	2.0828	-3.95873	1.02843e-17	1.25047e-15	yes	-	--	-	-	-	-
Unigene0000410	209.333	1052	2.0228	3.0597	2.1288	12.6671	13.246	11.893	2.40377	12.602	2.39029	3.01524e-09	9.26318e-08	yes	ccdc61	PREDICTED: coiled-coil domain-containing protein 61 isoform X2 [Crassostrea gigas]	-	-	-	-
Unigene0000413	3528.33	6987.67	86.9922	123.351	86.353	198.408	203.419	210.437	98.8988	204.088	1.04517	0.00432644	0.019353	yes	Ndufs8	PREDICTED: NADH-ubiquinone oxidoreductase subunit 8-like [Octopus bimaculoides]	ko00190//Oxidative phosphorylation//Energy metabolism//Metabolism	-	GO:0051536//iron-sulfur cluster binding;GO:0005488//binding;GO:0003824//catalytic activity;GO:0016491//oxidoreductase activity;GO:0051540//metal cluster binding	GO:0044710//single-organism metabolic process;GO:0008152//metabolic process;GO:0044699//single-organism process
Unigene0000414	84.6667	316.667	0.7002	0.9566	0.5508	2.9362	2.8236	2.9122	0.735867	2.89067	1.97389	5.09579e-06	6.95904e-05	yes	XDH	PREDICTED: xanthine dehydrogenase/oxidase [Crassostrea gigas]	ko00230//Purine metabolism//Nucleotide metabolism//Metabolism;ko04146//Peroxisome//Transport and catabolism//Cellular Processes;ko00983//Drug metabolism - other enzymes//Xenobiotics biodegradation and metabolism//Metabolism;ko00232//Caffeine metabolism//Biosynthesis of other secondary metabolites//Metabolism	GO:0044424//intracellular part;GO:0005623//cell;GO:0044444//cytoplasmic part;GO:0005737//cytoplasm;GO:0044464//cell part;GO:0005622//intracellular	GO:0005488//binding;GO:0051536//iron-sulfur cluster binding;GO:0046914//transition metal ion binding;GO:0051540//metal cluster binding;GO:0050662//coenzyme binding;GO:0016614//oxidoreductase activity, acting on CH-OH group of donors;GO:1901363//heterocyclic compound binding;GO:0048037//cofactor binding;GO:0043167//ion binding;GO:0003824//catalytic activity;GO:0043169//cation binding;GO:0016725//o…	GO:0030856//regulation of epithelial cell differentiation;GO:0044281//small molecule metabolic process;GO:0006139//nucleobase-containing compound metabolic process;GO:0010646//regulation of cell communication;GO:0009966//regulation of signal transduction;GO:0006807//nitrogen compound metabolic process;GO:0009112//nucleobase metabolic process;GO:0050793//regulation of developmental process;GO:0044…
Unigene0000416	9	0	0.0913	2.2967	0.1077	0	0	0	0.8319	0.001	-9.70027	0.00685133	0.0278475	yes	-	--	-	-	-	-
Unigene0000420	704.333	1643.33	1.4467	2.7694	1.3746	4.354	4.6763	4.6477	1.86357	4.55933	1.29076	0.00155246	0.00850363	yes	Insr	insulin-like growth factor 1 receptor [Tegillarca granosa]	ko04068//FoxO signaling pathway//Signal transduction//Environmental Information Processing	-	GO:0004672//protein kinase activity;GO:0003824//catalytic activity;GO:0016773//phosphotransferase activity, alcohol group as acceptor;GO:0016301//kinase activity;GO:0016740//transferase activity;GO:0016772//transferase activity, transferring phosphorus-containing groups	GO:0016310//phosphorylation;GO:0009987//cellular process;GO:0006793//phosphorus metabolic process;GO:0008152//metabolic process;GO:0044237//cellular metabolic process;GO:0006796//phosphate-containing compound metabolic process
Unigene0000430	11	0	1.1504	1.6404	0.4525	0	0	0	1.0811	0.001	-10.0783	0.000147834	0.00122364	yes	DNAH7	PREDICTED: dynein heavy chain 7, axonemal isoform X2 [Strongylocentrotus purpuratus]	-	-	-	-
Unigene0000431	39.3333	11	0.7235	0.805	0.8537	0.1782	0.1438	0.3574	0.794067	0.226467	-1.80996	0.00483529	0.0211075	yes	-	--	-	-	-	-
Unigene0000434	135.667	417.333	0.7358	1.4256	1.2603	3.1479	3.8237	3.8285	1.14057	3.60003	1.65826	0.000114897	0.000991224	yes	ARID5B	PREDICTED: AT-rich interactive domain-containing protein 5B isoform X1 [Crassostrea gigas]	-	GO:0044428//nuclear part;GO:0044446//intracellular organelle part;GO:0031981//nuclear lumen;GO:0043226//organelle;GO:0005634//nucleus;GO:0043229//intracellular organelle;GO:0044464//cell part;GO:0044424//intracellular part;GO:0005623//cell;GO:0031974//membrane-enclosed lumen;GO:0044422//organelle part;GO:0043231//intracellular membrane-bounded organelle;GO:0070013//intracellular organelle lumen;G…	GO:0044212//transcription regulatory region DNA binding;GO:0000976//transcription regulatory region sequence-specific DNA binding;GO:0043565//sequence-specific DNA binding;GO:0005488//binding;GO:0000975//regulatory region DNA binding;GO:0001071//nucleic acid binding transcription factor activity;GO:0003676//nucleic acid binding;GO:1901363//heterocyclic compound binding;GO:0003677//DNA binding;GO:…	GO:0019222//regulation of metabolic process;GO:0060255//regulation of macromolecule metabolic process;GO:0044707//single-multicellular organism process;GO:0016043//cellular component organization;GO:0032502//developmental process;GO:1903506//regulation of nucleic acid-templated transcription;GO:0065009//regulation of molecular function;GO:0007275//multicellular organism development;GO:2001141//re…
Unigene0000437	122.667	498.333	1.3274	1.3257	1.3827	5.5458	5.6606	5.7534	1.34527	5.65327	2.07119	2.28933e-07	4.57007e-06	yes	IRL4	p53-induced protein with a death, partial [Stegodyphus mimosarum]	-	-	-	-
Unigene0000439	5.66667	0	0.8588	0.2593	0.4053	0	0	0	0.5078	0.001	-8.98812	0.00383583	0.0175907	yes	-	--	-	-	-	-
Unigene0000440	19.3333	95	0.3045	1.2942	0.4392	3.0091	4.6719	2.858	0.6793	3.513	2.37058	0.000191634	0.00151952	yes	-	PREDICTED: RING finger protein 207 [Crassostrea gigas]	-	-	-	-
Unigene0000448	14.6667	1	1.6984	2.0302	1.1273	0	0	0.3321	1.61863	0.1107	-3.87005	0.000795339	0.00489626	yes	-	--	-	-	-	-
Unigene0000456	3.66667	0	0.2371	0.3182	0.373	0	0	0	0.309433	0.001	-8.27348	0.0118991	0.0428594	yes	-	--	-	-	-	-
Unigene0000458	14.6667	64	0.7226	0.6613	0.0775	3.1902	2.3031	1.5071	0.487133	2.33347	2.26009	0.00148706	0.00820174	yes	C2CD3	C2 domain-containing protein 3 [Crassostrea gigas]	-	-	-	-
Unigene0000465	0	15.3333	0	0	0	0.8487	1.2519	1.5128	0.001	1.20447	10.2342	3.55077e-06	5.08165e-05	yes	-	--	-	-	-	-
Unigene0000468	9.66667	0	0	0.7605	0.4692	0	0	0	0.4099	0.001	-8.67913	0.00334838	0.0158047	yes	-	--	-	-	-	-
Unigene0000469	91.6667	23.3333	2.1435	3.4143	1.1118	0.4962	0.4574	0.8352	2.2232	0.596267	-1.89861	0.00156162	0.00853984	yes	-	--	-	-	-	-
Unigene0000473	9	76.6667	0.0729	0.7333	0.2149	3.2395	3.7329	2.2412	0.340367	3.0712	3.17364	1.47193e-05	0.000173049	yes	ndc1	PREDICTED: nucleoporin NDC1 [Crassostrea gigas]	ko03013//RNA transport//Translation//Genetic Information Processing	-	-	-
Unigene0000475	13.6667	60.3333	0.4055	1.2697	0.2126	3.0049	4.2767	1.6913	0.629267	2.99097	2.24887	0.00189223	0.009976	yes	-	PREDICTED: stress protein DDR48-like [Saccoglossus kowalevskii]	-	-	-	-
Unigene0000476	0	9.33333	0	0	0	0.739	0.8515	0.0549	0.001	0.548467	9.09926	0.00119072	0.00682346	yes	-	--	-	-	-	-
Unigene0000478	15.6667	62	1.273	1.9221	1.2875	6.1715	5.4931	6.8275	1.4942	6.16403	2.0445	0.00031264	0.00228241	yes	-	--	-	-	-	-
Unigene0000483	10.3333	40.6667	0.0783	0.7485	0.4618	1.786	2.0264	1.4284	0.429533	1.74693	2.02398	0.00638362	0.0263339	yes	-	T-cell surface glycoprotein CD1e, membrane-associated [Myotis brandtii]	-	-	-	-
Unigene0000485	56	8	1.1047	8.0928	1.3759	0.5745	0.1986	0.832	3.52447	0.535033	-2.7197	0.00212302	0.0109329	yes	-	--	-	-	-	-
Unigene0000488	677.667	148	2.4895	13.7646	2.565	1.14	1.625	1.5897	6.27303	1.45157	-2.11155	0.000684245	0.00432974	yes	-	--	-	-	-	-
Unigene0000491	17.3333	66.6667	0.3591	0.6266	0.3108	1.4009	1.9113	1.8976	0.432167	1.7366	2.00661	0.000455085	0.00310802	yes	Tpcn1	PREDICTED: two pore calcium channel protein 1 [Crassostrea gigas]	-	-	-	GO:0044763//single-organism cellular process;GO:0044699//single-organism process;GO:0006810//transport;GO:1902578//single-organism localization;GO:0009987//cellular process;GO:0051179//localization;GO:0055085//transmembrane transport;GO:0044765//single-organism transport;GO:0006811//ion transport;GO:0051234//establishment of localization
Unigene0000501	231	764.667	2.4944	2.7127	2.9827	9.0046	9.7185	9.2208	2.72993	9.31463	1.77063	4.56452e-06	6.31485e-05	yes	NCL	PREDICTED: nucleolin-like [Aplysia californica]	-	GO:0043226//organelle;GO:0005622//intracellular;GO:0044464//cell part;GO:0044424//intracellular part;GO:0005623//cell	GO:0005488//binding	-
Unigene0000503	32.6667	106.333	0.5325	1.6883	0.4712	2.8662	3.7049	2.7209	0.897333	3.09733	1.78731	0.00259165	0.0128668	yes	Gstcd	PREDICTED: glutathione S-transferase C-terminal domain-containing protein [Crassostrea gigas]	-	-	-	-
Unigene0000505	91	3.66667	5.6253	2.2463	5.705	0.0544	0.2508	0.2424	4.52553	0.182533	-4.63186	6.20838e-10	2.20135e-08	yes	-	--	-	-	-	-
Unigene0000512	102.333	297	1.2607	2.2709	1.8594	6.1922	4.9568	5.1032	1.797	5.4174	1.59201	0.000240286	0.00183522	yes	Hs3st5	PREDICTED: heparan sulfate glucosamine 3-O-sulfotransferase 5 [Nanorana parkeri]	ko00534//Glycosaminoglycan biosynthesis - heparan sulfate / heparin//Glycan biosynthesis and metabolism//Metabolism	-	GO:0003824//catalytic activity;GO:0008146//sulfotransferase activity;GO:0016782//transferase activity, transferring sulfur-containing groups;GO:0016740//transferase activity	GO:0065007//biological regulation;GO:0071704//organic substance metabolic process;GO:0044260//cellular macromolecule metabolic process;GO:0006790//sulfur compound metabolic process;GO:0050789//regulation of biological process;GO:0008152//metabolic process;GO:0043170//macromolecule metabolic process;GO:0044237//cellular metabolic process;GO:0044238//primary metabolic process;GO:0044699//single-org…
Unigene0000516	80.3333	1	3.6251	1.4714	2.3112	0.0684	0.0315	0	2.46923	0.0333	-6.2124	2.0915e-12	1.18075e-10	yes	-	--	-	-	-	-
Unigene0000526	9	0.666667	1.2793	0.8585	0.8805	0.1248	0	0.1112	1.0061	0.0786667	-3.67688	0.00328848	0.0155781	yes	-	--	-	-	-	-
Unigene0000527	28.6667	4.33333	0.337	2.2386	0.3976	0	0.1454	0.3163	0.991067	0.1539	-2.68699	0.0131889	0.0464172	yes	-	--	-	-	-	-
Unigene0000528	19.6667	3.66667	3.1574	0.9535	2.4837	0.4926	0.3406	0.439	2.1982	0.424067	-2.37396	0.00499751	0.0216613	yes	-	--	-	-	-	-
Unigene0000534	0	73	0	0	0	2.9651	8.9134	1.3212	0.001	4.3999	12.1033	3.54884e-11	1.6026e-09	yes	-	--	-	-	-	-
Unigene0000539	28.6667	0	0.9203	7.6425	1.6288	0	0	0	3.3972	0.001	-11.7301	1.92e-06	2.97939e-05	yes	-	--	-	-	-	-
Unigene0000540	14.3333	0.333333	0.2044	2.0575	0.804	0	0.0735	0	1.02197	0.0245	-5.38242	0.000593176	0.00386369	yes	-	--	-	-	-	-
Unigene0000548	45.3333	10.6667	4.6159	2.8433	2.2762	0.5643	1.1891	0.6466	3.24513	0.8	-2.02021	0.00193286	0.0101461	yes	-	--	-	-	-	-
Unigene0000553	151.333	318.667	3.5448	3.0381	3.1072	6.3526	7.4295	7.3513	3.23003	7.04447	1.12494	0.00503461	0.0217889	yes	NAPEPLD	PREDICTED: N-acyl-phosphatidylethanolamine-hydrolyzing phospholipase D-like isoform X2 [Aplysia californica]	-	-	-	-
Unigene0000554	14	106.667	0.1199	0.9053	0.283	4.4203	3.7191	2.4699	0.436067	3.53643	3.01967	1.15613e-05	0.00014063	yes	PNMT	PREDICTED: nicotinamide N-methyltransferase-like [Lingula anatina]	ko00760//Nicotinate and nicotinamide metabolism//Metabolism of cofactors and vitamins//Metabolism	-	-	-
Unigene0000557	410	1954	4.8766	5.386	4.3156	24.3982	21.5419	26.4403	4.8594	24.1268	2.31179	1.37293e-09	4.5439e-08	yes	ADHFE1	PREDICTED: hydroxyacid-oxoacid transhydrogenase, mitochondrial-like isoform X2 [Crassostrea gigas]	-	-	GO:0003824//catalytic activity;GO:0016491//oxidoreductase activity;GO:0043167//ion binding;GO:0005488//binding;GO:0043169//cation binding;GO:0016614//oxidoreductase activity, acting on CH-OH group of donors	GO:0008152//metabolic process;GO:0044710//single-organism metabolic process;GO:0006810//transport;GO:0044699//single-organism process;GO:1902578//single-organism localization;GO:0051234//establishment of localization;GO:0006818//hydrogen transport;GO:0051179//localization;GO:0044765//single-organism transport
Unigene0000562	309.667	630.667	1.3443	2.1092	1.1854	3.2133	3.5867	3.1081	1.5463	3.3027	1.09483	0.00689893	0.0280062	yes	N4BP2	NEDD4-binding protein 2 [Crassostrea gigas]	-	-	-	-
Unigene0000564	276	1486	2.7301	3.3054	2.2302	15.605	15.2815	15.6987	2.75523	15.5284	2.49466	2.20945e-10	8.61696e-09	yes	-	chromosome 19 open reading frame 47 L homeolog [Xenopus laevis]	-	-	-	-
Unigene0000565	258.667	571.667	3.834	2.6737	3.8143	8.0053	8.1502	7.3955	3.44067	7.85033	1.19007	0.0024528	0.012316	yes	-	--	-	-	-	-
Unigene0000566	10608	4830.33	241.425	203.499	227.99	99.3546	108.817	108.659	224.305	105.61	-1.08671	0.00226917	0.0115509	yes	-	si:dkey-29d8.3 [Danio rerio]	-	-	-	-
Unigene0000573	41.6667	3.33333	0.4681	3.5734	1.0127	0.3196	0.0421	0.0814	1.68473	0.1477	-3.51178	0.00046741	0.00317764	yes	-	PREDICTED: repetitive proline-rich cell wall protein 2-like [Xenopus tropicalis]	-	-	-	-
Unigene0000574	109	288.667	2.2242	2.2165	3.3593	7.2356	5.9504	7.8863	2.6	7.0241	1.4338	0.00075607	0.00469442	yes	Otud5	PREDICTED: OTU domain-containing protein 5-B [Crassostrea gigas]	-	-	-	-
Unigene0000577	65.3333	0.333333	6.6459	4.1493	6.7499	0	0	0.0877	5.84837	0.0292333	-7.64428	2.48268e-13	1.60596e-11	yes	-	--	-	-	-	-
Unigene0000580	6057	21823.7	51.9701	54.4292	50.9355	194.189	200.69	193.583	52.4449	196.154	1.90311	1.31371e-07	2.78771e-06	yes	Hsp60	heat shock protein 60 [Mizuhopecten yessoensis]	ko03018//RNA degradation//Folding, sorting and degradation//Genetic Information Processing	GO:0044424//intracellular part;GO:0044464//cell part;GO:0005622//intracellular;GO:0005623//cell	GO:0036094//small molecule binding;GO:0032550//purine ribonucleoside binding;GO:0032549//ribonucleoside binding;GO:0001882//nucleoside binding;GO:0001883//purine nucleoside binding;GO:0097159//organic cyclic compound binding;GO:0097367//carbohydrate derivative binding;GO:0005488//binding;GO:1901363//heterocyclic compound binding	GO:0009987//cellular process;GO:0006457//protein folding
Unigene0000583	6.66667	30.6667	0.377	0.3036	0.089	1.2795	1.2608	1.2582	0.256533	1.26617	2.30325	0.00145252	0.00804099	yes	-	--	-	-	-	-
Unigene0000594	104	370	0.8132	1.2452	0.7656	3.3913	3.061	4.0327	0.941333	3.495	1.89251	1.09945e-05	0.000134654	yes	ATG9A	PREDICTED: LOW QUALITY PROTEIN: autophagy-related protein 9A [Crassostrea gigas]	-	-	-	-
Unigene0000596	228.333	524.667	1.7002	3.0218	1.6091	5.2952	5.9036	4.1095	2.11037	5.10277	1.27379	0.0028999	0.014082	yes	RPAP1	PREDICTED: RNA polymerase II-associated protein 1 [Crassostrea gigas]	-	-	-	-
Unigene0000600	38	131	1.7713	1.3868	0.6967	3.992	5.4494	4.6181	1.28493	4.6865	1.86682	0.000327791	0.00237227	yes	-	--	-	-	-	-
Unigene0000601	4.33333	0	0.9203	0.2316	0.4072	0	0	0	0.5197	0.001	-9.02154	0.011243	0.0410147	yes	-	--	-	-	-	-
Unigene0000605	24.3333	0	1.5996	0.7432	2.5409	0	0	0	1.6279	0.001	-10.6688	1.80325e-07	3.69377e-06	yes	-	--	-	-	-	-
Unigene0000607	18	62.6667	0.4077	1.4135	0.7483	3.6575	3.7627	1.9841	0.8565	3.13477	1.87183	0.00307155	0.0147423	yes	-	--	-	-	-	-
Unigene0000610	206.333	487	1.1134	1.2246	1.0158	2.6783	2.7637	2.7954	1.11793	2.7458	1.29639	0.000873649	0.005288	yes	npat	PREDICTED: cell wall protein DAN4-like [Lingula anatina]	-	-	-	-
Unigene0000612	0	31.6667	0	0	0	1.0703	1.6033	1.2718	0.001	1.31513	10.361	8.50399e-10	2.93968e-08	yes	-	--	-	-	-	-
Unigene0000619	2516.33	235.667	7.739	13.15	10.2518	1.0606	0.9524	1.0144	10.3803	1.00913	-3.36265	5.24641e-16	5.08695e-14	yes	Tnip1	PREDICTED: girdin [Crassostrea gigas]	-	-	-	-
Unigene0000622	2.33333	161.667	0	0.1453	0.0681	6.1464	4.6076	4.665	0.0711333	5.13967	6.17501	6.53103e-18	8.12573e-16	yes	-	--	-	-	-	-
Unigene0000627	39.3333	145.667	0.5701	0.4695	0.5809	2.2438	1.4675	2.4861	0.540167	2.0658	1.93522	7.21406e-05	0.000669433	yes	DZIP3	Serine/threonine-protein phosphatase 6 regulatory ankyrin repeat subunit A [Crassostrea gigas]	-	-	-	-
Unigene0000629	842	1638.67	12.3064	15.7867	11.7053	27.2915	27.4255	26.1058	13.2661	26.9409	1.02205	0.00549701	0.0233828	yes	ruvbl2	PREDICTED: ruvB-like 2 isoform X1 [Crassostrea gigas]	-	GO:0031981//nuclear lumen;GO:0044451//nucleoplasm part;GO:1902494//catalytic complex;GO:0031248//protein acetyltransferase complex;GO:0035097//histone methyltransferase complex;GO:0044422//organelle part;GO:0031988//membrane-bounded vesicle;GO:0043234//protein complex;GO:0000785//chromatin;GO:0070013//intracellular organelle lumen;GO:0005622//intracellular;GO:0044446//intracellular organelle part…	GO:0070035//purine NTP-dependent helicase activity;GO:0003677//DNA binding;GO:0017111//nucleoside-triphosphatase activity;GO:0001012//RNA polymerase II regulatory region DNA binding;GO:0097367//carbohydrate derivative binding;GO:0005488//binding;GO:0003678//DNA helicase activity;GO:0032549//ribonucleoside binding;GO:0001883//purine nucleoside binding;GO:0042623//ATPase activity, coupled;GO:001646…	GO:0051246//regulation of protein metabolic process;GO:0009719//response to endogenous stimulus;GO:0051234//establishment of localization;GO:0018193//peptidyl-amino acid modification;GO:0048638//regulation of developmental growth;GO:0016043//cellular component organization;GO:0045893//positive regulation of transcription, DNA-templated;GO:0051098//regulation of binding;GO:0009653//anatomical stru…
Unigene0000641	3	26	0.1819	0.2288	0	1.1705	1.3733	1.3276	0.1369	1.29047	3.2367	0.00012216	0.00104186	yes	-	--	-	-	-	-
Unigene0000653	20.3333	1.33333	0.3707	2.7722	0.125	0	0.2285	0	1.0893	0.0761667	-3.8381	0.00864335	0.0333641	yes	-	--	-	-	-	-
Unigene0000666	2.33333	15.6667	0.186	0.1872	0.3291	2.0673	1.5046	1.2605	0.2341	1.6108	2.78258	0.00176158	0.00942267	yes	-	--	-	-	-	-
Unigene0000667	26.3333	113.333	1.0382	2.6433	1.3691	7.3606	10.277	5.1586	1.68353	7.59873	2.17427	0.000132398	0.00111526	yes	-	--	-	-	-	-
Unigene0000670	102	15.6667	1.3186	3.8611	1.1315	0.4909	0.2586	0.2917	2.10373	0.347067	-2.59967	6.53789e-05	0.000615702	yes	-	--	-	-	-	-
Unigene0000680	0	6.33333	0	0	0	0.2819	0.5631	0	0.001	0.281667	8.13785	0.0117014	0.0423014	yes	-	--	-	-	-	-
Unigene0000684	28.3333	0	1.7332	1.2259	1.216	0	0	0	1.3917	0.001	-10.4426	5.52132e-09	1.60127e-07	yes	Clec4e	PREDICTED: perlucin-like protein [Crassostrea gigas]	-	-	-	-
Unigene0000687	5.66667	0	0.4246	0.2137	1.3778	0	0	0	0.672033	0.001	-9.39239	0.00670275	0.0273686	yes	-	--	-	-	-	-
Unigene0000688	34	0	1.6466	0.8632	1.1738	0	0	0	1.22787	0.001	-10.2619	9.31543e-10	3.18747e-08	yes	-	--	-	-	-	-
Unigene0000693	0	48.3333	0	0	0	4.9414	5.7483	5.2424	0.001	5.3107	12.3747	8.3015e-13	5.00009e-11	yes	-	--	-	-	-	-
Unigene0000695	624	1906.33	4.0054	5.1303	3.193	13.1167	12.9831	13.3799	4.10957	13.1599	1.67909	1.13009e-05	0.000137979	yes	EFTUD2	PREDICTED: 116 kDa U5 small nuclear ribonucleoprotein component [Crassostrea gigas]	ko03040//Spliceosome//Transcription//Genetic Information Processing	-	-	-
Unigene0000696	115.667	476	4.0034	4.6104	3.763	20.4859	23.1306	9.9067	4.1256	17.8411	2.11253	3.92129e-06	5.53784e-05	yes	-	--	-	-	-	-
Unigene0000697	60	150.333	0.7619	1.0324	1.0028	2.229	2.0548	2.9185	0.932367	2.40077	1.36453	0.00309267	0.0148228	yes	PLEKHH1	PREDICTED: pleckstrin homology domain-containing family H member 1 isoform X8 [Crassostrea gigas]	-	-	-	-
Unigene0000701	173	446.333	1.8782	1.6005	1.6018	4.4175	4.283	4.9064	1.6935	4.53563	1.4213	0.000319946	0.00232585	yes	PLEKHD1	PREDICTED: pleckstrin homology domain-containing family D member 1-like isoform X1 [Crassostrea gigas]	-	-	-	-
Unigene0000704	96.3333	35.3333	3.087	5.9526	2.0626	1.3492	1.4043	1.5514	3.70073	1.43497	-1.36679	0.0141503	0.0490495	yes	-	--	-	-	-	-
Unigene0000705	8	0	1.715	0.2726	0.213	0	0	0	0.733533	0.001	-9.51872	0.00328733	0.0155743	yes	-	--	-	-	-	-
Unigene0000710	53.6667	177.333	0.8487	0.8394	0.8434	2.8228	2.554	3.2765	0.843833	2.88443	1.77326	8.31407e-05	0.000754045	yes	ZNF91	PREDICTED: zinc finger protein 160 isoform X3 [Bos taurus]	-	GO:0005622//intracellular;GO:0044464//cell part;GO:0005623//cell	-	GO:0010468//regulation of gene expression;GO:0065007//biological regulation;GO:1903506//regulation of nucleic acid-templated transcription;GO:0006355//regulation of transcription, DNA-templated;GO:0010556//regulation of macromolecule biosynthetic process;GO:0009889//regulation of biosynthetic process;GO:0031326//regulation of cellular biosynthetic process;GO:0048523//negative regulation of cellul…
Unigene0000721	86	254	0.4973	1.6848	0.3498	2.5741	3.1674	2.2442	0.843967	2.6619	1.6572	0.00364813	0.0169196	yes	Klhl24	Kelch-like protein 24, partial [Crassostrea gigas]	-	-	-	-
Unigene0000726	85	20.3333	3.0835	2.6791	2.9873	0.8736	0.4902	0.8124	2.91663	0.7254	-2.00746	0.000185323	0.00147941	yes	-	--	-	-	-	-
Unigene0000731	473	10.3333	9.1442	10.4544	9.9526	0.1384	0.1913	0.3288	9.8504	0.2195	-5.48789	1.77007e-24	5.04659e-22	yes	-	--	-	-	-	-
Unigene0000732	16.6667	0.333333	1.2048	1.7121	0.7526	0	0.0764	0	1.22317	0.0254667	-5.58587	2.26836e-05	0.000252207	yes	-	--	-	-	-	-
Unigene0000734	2.66667	49.3333	0	0.1363	0	0.5943	1.5888	0.5473	0.0454333	0.910133	4.32425	1.50126e-05	0.000175952	yes	-	PREDICTED: collagen alpha-1(VII) chain-like [Lingula anatina]	-	-	-	-
Unigene0000748	325.333	77	1.5453	4.3899	1.5867	0.7216	0.7293	0.4416	2.5073	0.630833	-1.9908	0.000152697	0.00125703	yes	mask	PREDICTED: ankyrin repeat domain-containing protein 1 [Crassostrea gigas]	-	-	-	-
Unigene0000749	13.6667	44.6667	1.0498	0.2536	0.4955	1.8672	1.8119	2.4523	0.599633	2.0438	1.7691	0.00772791	0.0306224	yes	-	--	-	-	-	-
Unigene0000757	0.333333	13.3333	0.0736	0	0	0.4307	0.397	2.3029	0.0245333	1.04353	5.41059	0.000724118	0.00453243	yes	-	--	-	-	-	-
Unigene0000758	91	21	8.9656	9.0248	12.0382	1.4471	3.1128	2.4718	10.0095	2.3439	-2.09439	0.000127929	0.00108394	yes	-	--	-	-	-	-
Unigene0000761	546.333	243	7.131	14.8286	9.1172	4.7322	5.2193	4.462	10.3589	4.8045	-1.10842	0.00868029	0.0334774	yes	-	--	-	-	-	-
Unigene0000767	6.66667	0.333333	1.0848	0.546	0.64	0	0.117	0	0.756933	0.039	-4.27862	0.00711935	0.0287215	yes	-	--	-	-	-	-
Unigene0000768	180	1130	7.4959	5.8985	8.4857	49.8699	43.8385	47.6968	7.29337	47.1351	2.69214	2.32072e-11	1.0863e-09	yes	TMEM79	PREDICTED: transmembrane protein 79-like [Saccoglossus kowalevskii]	-	-	-	-
Unigene0000773	0.666667	10.3333	0	0.0806	0.0944	1.4986	1.1225	0.1669	0.0583333	0.929333	3.9938	0.00439955	0.0196135	yes	-	--	-	-	-	-
Unigene0000774	70	230.667	5.0431	4.2124	2.4056	13.5608	14.4111	12.7006	3.88703	13.5575	1.80235	8.48312e-05	0.00076754	yes	-	--	-	-	-	-
Unigene0000781	1.66667	12	0.097	0.3905	0	0.454	1.5695	1.7195	0.1625	1.24767	2.94072	0.0133796	0.0469213	yes	-	--	-	-	-	-
Unigene0000783	9	33.6667	0.9933	1.2998	0.4688	3.0221	2.8931	4.9721	0.920633	3.6291	1.97891	0.00420845	0.0189248	yes	-	--	-	-	-	-
Unigene0000787	33.3333	2	0.1567	2.7768	0.2589	0.0734	0.1353	0	1.06413	0.0695667	-3.93514	0.00171353	0.0092101	yes	-	--	-	-	-	-
Unigene0000792	0	9	0	0	0	0.5731	1.9812	1.0215	0.001	1.19193	10.2191	0.000406653	0.00283408	yes	-	--	-	-	-	-
Unigene0000794	277	768.333	1.2784	5.958	1.3778	10.1893	9.2194	6.2041	2.8714	8.5376	1.57208	0.00585596	0.0245412	yes	-	--	-	-	-	-
Unigene0000795	12.6667	1.33333	0.9027	2.2715	0.3195	0.1056	0.2921	0	1.16457	0.132567	-3.135	0.01085	0.0398705	yes	-	--	-	-	-	-
Unigene0000803	19.3333	95	0.5412	0.8172	0.2554	2.6916	2.3061	3.4146	0.537933	2.8041	2.38204	3.88683e-05	0.00039666	yes	FAM135A	PREDICTED: protein FAM135A-like [Crassostrea gigas]	-	-	-	-
Unigene0000805	59.3333	15.3333	2.9386	15.6525	3.9008	2.1492	2.1133	1.9153	7.4973	2.05927	-1.86424	0.0101503	0.0378485	yes	-	--	-	-	-	-
Unigene0000808	70	0.666667	6.4339	5.5512	6.6057	0	0.1803	0	6.19693	0.0601	-6.68805	2.52892e-13	1.63354e-11	yes	-	PREDICTED: glutenin, high molecular weight subunit DY10-like [Salmo salar]	-	-	-	-
Unigene0000817	380.667	770.667	5.477	5.6437	6.3435	11.6883	12.5785	12.1749	5.8214	12.1472	1.06119	0.00462307	0.020393	yes	-	--	-	-	-	-
Unigene0000819	5	0	0.6261	0.5252	0.4925	0	0	0	0.547933	0.001	-9.09786	0.00348976	0.0163376	yes	-	--	-	-	-	-
Unigene0000821	14	62	0.9699	3.2951	1.0014	8.9381	7.5857	8.2183	1.75547	8.24737	2.23208	0.000507769	0.00339992	yes	-	--	-	-	-	-
Unigene0000825	65.6667	3	3.9721	2.1857	5.0618	0	0.1714	0.3314	3.73987	0.1676	-4.47989	3.73008e-08	8.95584e-07	yes	-	--	-	-	-	-
Unigene0000826	9.33333	0	0.6839	1.7209	0.9414	0	0	0	1.1154	0.001	-10.1233	0.000290501	0.00214663	yes	-	--	-	-	-	-
Unigene0000832	0.666667	14.3333	0	0.0776	0.0909	1.2623	2.0779	0.3214	0.0561667	1.22053	4.44165	0.000595952	0.00387678	yes	-	--	-	-	-	-
Unigene0000834	179.333	40.3333	2.4555	10.7804	3.2465	1.3848	1.4362	1.1107	5.49413	1.31057	-2.0677	0.00061846	0.00399207	yes	-	--	-	-	-	-
Unigene0000837	16.6667	0	2.5426	1.396	2.1819	0	0	0	2.04017	0.001	-10.9945	2.0465e-06	3.15668e-05	yes	-	--	-	-	-	-
Unigene0000841	79.6667	296.667	0.5025	1.0288	0.603	2.5913	3.0227	2.6734	0.711433	2.76247	1.95716	1.52391e-05	0.000177941	yes	-	Paired box protein Pax-2-A [Crassostrea gigas]	-	-	-	-
Unigene0000844	196.333	470	1.4579	4.3896	2.1811	6.9919	8.1166	5.0635	2.6762	6.724	1.32913	0.00556115	0.0235883	yes	-	Protein phosphatase 1K, mitochondrial [Crassostrea gigas]	-	-	-	-
Unigene0000847	0	183	0	0	0	3.0144	2.8316	3.9106	0.001	3.2522	11.6672	1.82698e-25	5.78962e-23	yes	COI	cytochrome c oxidase subunit I (mitochondrion) [Neocalanus robustior]	ko00190//Oxidative phosphorylation//Energy metabolism//Metabolism	GO:0043229//intracellular organelle;GO:0044425//membrane part;GO:0019866//organelle inner membrane;GO:0043227//membrane-bounded organelle;GO:0031967//organelle envelope;GO:0031090//organelle membrane;GO:0031224//intrinsic component of membrane;GO:0044422//organelle part;GO:0044424//intracellular part;GO:0016020//membrane;GO:0044446//intracellular organelle part;GO:0005623//cell;GO:0044464//cell p…	GO:0046872//metal ion binding;GO:0005488//binding;GO:0046906//tetrapyrrole binding;GO:0046914//transition metal ion binding;GO:0003824//catalytic activity;GO:1901363//heterocyclic compound binding;GO:0043167//ion binding;GO:0097159//organic cyclic compound binding;GO:0043169//cation binding	GO:0006810//transport;GO:0044710//single-organism metabolic process;GO:0015980//energy derivation by oxidation of organic compounds;GO:0006818//hydrogen transport;GO:0044237//cellular metabolic process;GO:0015992//proton transport;GO:0006091//generation of precursor metabolites and energy;GO:0044699//single-organism process;GO:0044763//single-organism cellular process;GO:0008152//metabolic proces…
Unigene0000850	0.333333	8.33333	0	0.1137	0	1.3216	1.3401	0.4711	0.0379	1.04427	4.78415	0.0021385	0.0109965	yes	-	--	-	-	-	-
Unigene0000851	7.33333	0.333333	0.6452	0.3608	0.6767	0	0.0773	0	0.5609	0.0257667	-4.44417	0.00356082	0.0165976	yes	-	--	-	-	-	-
Unigene0000852	864	148.667	6.3504	11.3213	6.5145	1.6178	1.424	1.3301	8.06207	1.4573	-2.46785	9.19576e-09	2.54673e-07	yes	SLC16A9	PREDICTED: monocarboxylate transporter 12-B-like [Crassostrea gigas]	-	-	-	-
Unigene0000855	22	0	1.6315	0.7883	2.233	0	0	0	1.55093	0.001	-10.5989	2.9807e-07	5.75933e-06	yes	-	--	-	-	-	-
Unigene0000860	1.66667	14.6667	0	0.4882	0	1.816	1.8833	1.0115	0.162733	1.57027	3.27043	0.00468659	0.0206063	yes	-	--	-	-	-	-
Unigene0000862	4.33333	49.6667	0.2487	0.1431	0.0839	2.2871	1.9934	1.5565	0.158567	1.94567	3.6171	3.18036e-07	6.10749e-06	yes	DPT	PREDICTED: dermatopontin [Biomphalaria glabrata]	-	-	-	-
Unigene0000864	29.3333	3	0.2511	3.3279	0.1481	0.1469	0	0.2619	1.24237	0.136267	-3.18859	0.0126393	0.044902	yes	Ankrd44	AAEL014741-PA, partial [Aedes aegypti]	-	-	-	-
Unigene0000868	0	12.3333	0	0	0	0.6541	1.0552	1.0929	0.001	0.934067	9.86738	2.06677e-05	0.000232551	yes	Vps13b	PREDICTED: vacuolar protein sorting-associated protein 13B isoform X1 [Crassostrea gigas]	-	-	-	-
Unigene0000869	79.6667	263	0.8702	1.6136	0.3108	2.7334	3.9156	3.2002	0.931533	3.28307	1.81736	0.000989705	0.00586325	yes	VPS13B	PREDICTED: vacuolar protein sorting-associated protein 13B isoform X3 [Crassostrea gigas]	-	-	-	-
Unigene0000875	18	1.33333	0.4399	1.4269	0.9228	0	0	0.2039	0.929867	0.0679667	-3.77412	0.00111241	0.00645439	yes	-	PREDICTED: zinc finger protein 862-like [Saccoglossus kowalevskii]	ko03013//RNA transport//Translation//Genetic Information Processing	-	-	-
Unigene0000877	326.333	811	3.6867	3.763	3.1681	8.1449	9.8925	9.3802	3.53927	9.1392	1.36862	0.000325382	0.00235746	yes	-	PREDICTED: interaptin isoform X3 [Crassostrea gigas]	-	-	-	-
Unigene0000880	75	7.33333	1.1827	5.9176	0.903	0.4885	0.0375	0.3265	2.66777	0.284167	-3.23082	0.000420564	0.00291294	yes	-	--	-	-	-	-
Unigene0000882	38	0	2.4012	9.185	2.55	0	0	0	4.71207	0.001	-12.2021	1.33866e-08	3.58509e-07	yes	-	--	-	-	-	-
Unigene0000883	52.3333	123	1.2295	1.7375	0.8928	3.4587	2.6018	3.5015	1.2866	3.18733	1.30879	0.00783165	0.0309445	yes	jagn	PREDICTED: protein jagunal homolog 1 [Crassostrea gigas]	-	-	-	-
Unigene0000885	42.6667	8.33333	1.7727	7.6473	1.6932	0.2963	0.7285	1.2324	3.7044	0.7524	-2.29967	0.00586772	0.024578	yes	-	--	-	-	-	-
Unigene0000889	14.6667	142.333	0.2574	0.4072	0.1736	2.324	2.44	3.7587	0.2794	2.8409	3.34594	4.05254e-09	1.21122e-07	yes	Moap1	Retrovirus-related Pol polyprotein from transposon 17.6 [Exaiptasia pallida]	-	-	-	-
Unigene0000891	555.667	1671	6.3933	9.2944	6.6121	24.68	24.2765	21.1177	7.43327	23.3581	1.65185	1.50442e-05	0.000176231	yes	GRHPR	PREDICTED: glyoxylate reductase/hydroxypyruvate reductase [Crassostrea gigas]	ko00260//Glycine, serine and threonine metabolism//Amino acid metabolism//Metabolism;ko00620//Pyruvate metabolism//Carbohydrate metabolism//Metabolism;ko00630//Glyoxylate and dicarboxylate metabolism//Carbohydrate metabolism//Metabolism	-	GO:0097159//organic cyclic compound binding;GO:0016614//oxidoreductase activity, acting on CH-OH group of donors;GO:0003824//catalytic activity;GO:1901265//nucleoside phosphate binding;GO:0005488//binding;GO:0000166//nucleotide binding;GO:0016491//oxidoreductase activity;GO:0036094//small molecule binding;GO:1901363//heterocyclic compound binding	GO:0044699//single-organism process;GO:0008152//metabolic process;GO:0044710//single-organism metabolic process
Unigene0000896	44.3333	142.667	0.6411	0.9779	1.1462	2.8419	2.7875	3.4444	0.921733	3.0246	1.71432	0.000380445	0.00268246	yes	Kiaa1161	PREDICTED: SITS-binding protein isoform X1 [Crassostrea gigas]	-	-	-	-
Unigene0000901	229	96	4.8953	7.7903	3.9883	2.6733	2.1626	2.5282	5.55797	2.4547	-1.17901	0.00829121	0.0323402	yes	-	--	-	-	-	-
Unigene0000902	28.3333	75.3333	0.6509	2.0159	1.8904	4.0426	3.6186	4.6991	1.51907	4.1201	1.43949	0.0114806	0.0416824	yes	-	histone deacetylase [Anopheles darlingi]	-	-	-	-
Unigene0000908	123.333	15.3333	3.5831	5.0111	3.7415	0.5937	0.6157	0.3968	4.1119	0.5354	-2.94112	5.90431e-08	1.3533e-06	yes	DYNLRB2	PREDICTED: dynein light chain roadblock-type 2-like isoform X1 [Xenopus laevis]	-	-	-	-
Unigene0000912	664.667	3049	10.7415	7.6856	9.0246	42.6269	42.6047	45.3245	9.15057	43.5187	2.2497	2.95028e-09	9.08653e-08	yes	ALDH7A1	PREDICTED: alpha-aminoadipic semialdehyde dehydrogenase [Crassostrea gigas]	ko00310//Lysine degradation//Amino acid metabolism//Metabolism;ko00260//Glycine, serine and threonine metabolism//Amino acid metabolism//Metabolism;ko01230//Biosynthesis of amino acids//Global and Overview//Metabolism;ko00330//Arginine and proline metabolism//Amino acid metabolism//Metabolism;ko00620//Pyruvate metabolism//Carbohydrate metabolism//Metabolism;ko00010//Glycolysis / Gluconeogenesis//…	-	-	-
Unigene0000915	19158.7	40684.7	134.018	124.888	131.599	288.219	256.769	313.464	130.168	286.151	1.1364	0.00139927	0.00779556	yes	Gata3	GATA-binding factor [Azumapecten farreri]	-	-	-	-
Unigene0000921	44.6667	136	2.5001	1.6178	2.2125	4.7018	7.0796	7.9613	2.11013	6.5809	1.64095	0.000845908	0.00514853	yes	-	--	-	-	-	-
Unigene0000924	1110.33	319.667	10.4333	6.5277	12.3011	2.7473	2.9311	2.9277	9.75403	2.8687	-1.7656	1.32234e-05	0.000157518	yes	NME8	PREDICTED: thioredoxin domain-containing protein 3 homolog isoform X5 [Crassostrea gigas]	-	-	-	-
Unigene0000929	41.6667	12	2.4591	1.9993	1.7298	0.6641	0.6122	0.5918	2.06273	0.6227	-1.72795	0.00428737	0.0192075	yes	-	--	-	-	-	-
Unigene0000935	70	1229.67	1.5904	0.736	1.7903	23.1239	23.2101	27.2797	1.37223	24.5379	4.16041	3.17001e-18	4.12459e-16	yes	-	--	-	-	-	-
Unigene0000943	19	150	0.842	4.0258	1.366	15.8875	16.4626	19.3171	2.07793	17.2224	3.05106	6.56116e-07	1.1587e-05	yes	-	--	-	-	-	-
Unigene0000951	4.66667	0	0.1871	0.3013	0.0442	0	0	0	0.177533	0.001	-7.47195	0.0136105	0.0475442	yes	-	PREDICTED: laccase-3 [Crassostrea gigas]	-	-	-	-
Unigene0000953	13	1	0.6918	2.6115	0.102	0.2024	0	0.0902	1.1351	0.0975333	-3.54078	0.0115647	0.0419177	yes	-	--	-	-	-	-
Unigene0000955	26.6667	0.333333	1.2146	1.7227	1.7588	0	0.0596	0	1.56537	0.0198667	-6.30001	8.71544e-08	1.93249e-06	yes	-	--	-	-	-	-
Unigene0000956	109.667	24.3333	2.1245	9.4016	2.0339	1.032	0.9081	1.2541	4.52	1.06473	-2.08583	0.00196114	0.0102632	yes	-	--	-	-	-	-
Unigene0000958	0	10.3333	0	0	0	0.8372	1.5435	1.0658	0.001	1.14883	10.166	8.5603e-05	0.000773446	yes	-	--	-	-	-	-
Unigene0000962	2790	7876	19.2381	19.8667	18.7697	56.5496	54.6772	58.3141	19.2915	56.5136	1.55063	1.50523e-05	0.000176303	yes	MTHFSD	PREDICTED: methenyltetrahydrofolate synthase domain-containing protein [Crassostrea gigas]	-	-	-	-
Unigene0000966	712.333	37.3333	1.4858	10.7	1.3149	0.1956	0.4341	0.1291	4.50023	0.252933	-4.15317	3.32723e-07	6.34399e-06	yes	-	E3 ubiquitin-protein ligase RNF213 [Exaiptasia pallida]	-	-	-	-
Unigene0000967	236.333	20.6667	1.1784	7.1942	0.8917	0.4047	0.3592	0.1202	3.0881	0.2947	-3.3894	2.3832e-05	0.000263078	yes	-	E3 ubiquitin-protein ligase RNF213 [Exaiptasia pallida]	-	-	-	-
Unigene0000986	10	0.333333	1.2149	0.4368	1.1264	0.1016	0	0	0.926033	0.0338667	-4.77313	0.000937142	0.00560553	yes	-	PREDICTED: uncharacterized protein LOC107396347 [Nothobranchius furzeri]	-	-	-	-
Unigene0000987	116	648.667	2.8515	2.6464	1.8374	14.6487	12.0205	16.3657	2.4451	14.345	2.55258	1.67702e-09	5.45505e-08	yes	-	PREDICTED: protein pinocchio-like isoform X1 [Bemisia tabaci]	-	-	-	-
Unigene0000988	382.667	1776.67	2.6499	2.4125	2.4125	11.3485	11.8811	12.7353	2.49163	11.9883	2.26646	1.79775e-09	5.81036e-08	yes	Zfp26	PREDICTED: zinc finger protein 708 [Bos mutus]	-	-	-	-
Unigene0000989	6	38.3333	0	1.0562	0.3537	3.5959	4.3659	1.5632	0.469967	3.175	2.75613	0.00199351	0.0103943	yes	-	--	-	-	-	-
Unigene0000990	41.3333	1	4.6568	4.4792	4.3958	0.1211	0.2233	0	4.5106	0.1148	-5.29612	4.41202e-09	1.30704e-07	yes	-	--	-	-	-	-
Unigene0000991	560.333	206.667	8.7787	16.9874	9.4835	4.339	4.5837	4.6611	11.7499	4.52793	-1.37572	0.00115377	0.00664392	yes	ropn1l	Ropporin-1-like protein [Crassostrea gigas]	-	-	-	-
Unigene0000994	37.3333	194.333	0.2706	0.4843	0.1064	1.6099	1.7111	1.4817	0.2871	1.6009	2.47926	8.8313e-06	0.000111308	yes	Ank3	PREDICTED: ankyrin repeat, PH and SEC7 domain containing protein secG-like [Lingula anatina]	-	-	-	-
Unigene0000995	546	1421	10.5236	23.1631	7.2959	42.5339	36.7776	34.3398	13.6609	37.8838	1.47153	0.00146582	0.00810229	yes	Psma5	PREDICTED: proteasome subunit alpha type-5-like [Crassostrea gigas]	ko03050//Proteasome//Folding, sorting and degradation//Genetic Information Processing	GO:0005623//cell;GO:0044464//cell part;GO:0044424//intracellular part;GO:0043226//organelle;GO:0043227//membrane-bounded organelle;GO:0043231//intracellular membrane-bounded organelle;GO:0032991//macromolecular complex;GO:0005622//intracellular;GO:0043229//intracellular organelle;GO:0043234//protein complex	GO:0008233//peptidase activity;GO:0016787//hydrolase activity;GO:0003824//catalytic activity;GO:0070011//peptidase activity, acting on L-amino acid peptides;GO:0004175//endopeptidase activity	GO:0044237//cellular metabolic process;GO:0044248//cellular catabolic process;GO:0019941//modification-dependent protein catabolic process;GO:0043632//modification-dependent macromolecule catabolic process;GO:0044238//primary metabolic process;GO:0009987//cellular process;GO:0051603//proteolysis involved in cellular protein catabolic process;GO:0006508//proteolysis;GO:0019538//protein metabolic p…
Unigene0000998	7	0.333333	0.4038	0.9146	0.9529	0	0.1089	0	0.7571	0.0363	-4.38244	0.00512301	0.0220884	yes	-	--	-	-	-	-
Unigene0000999	1701	4662.67	37.5975	46.9196	37.0139	112.907	119.501	114.249	40.5103	115.552	1.51219	3.27195e-05	0.000343151	yes	MRPL3	PREDICTED: 39S ribosomal protein L3, mitochondrial-like [Octopus bimaculoides]	ko03010//Ribosome//Translation//Genetic Information Processing	-	-	-
Unigene0001004	77.6667	158.667	1.3167	1.7374	1.3017	2.7485	3.3591	3.136	1.45193	3.0812	1.08552	0.0143051	0.049484	yes	-	--	-	-	-	-
Unigene0001013	99	2.33333	3.1875	1.7825	4.4925	0.2418	0	0	3.15417	0.0806	-5.29034	3.76269e-09	1.13353e-07	yes	unc-89	PREDICTED: BUD13 homolog [Pygocentrus nattereri]	-	-	-	-
Unigene0001018	39	5	0.7184	1.188	1.3018	0.1501	0.1384	0.1338	1.0694	0.140767	-2.92542	2.85823e-05	0.000306694	yes	-	--	-	-	-	-
Unigene0001020	8.33333	30.3333	0.2	1.1408	0.3933	1.8723	2.6609	2.0857	0.578033	2.2063	1.9324	0.0101743	0.0379237	yes	-	--	-	-	-	-
Unigene0001026	136.333	42.3333	1.7821	3.4006	1.3897	0.6891	0.5182	0.9373	2.1908	0.714867	-1.61571	0.00261783	0.012972	yes	-	--	-	-	-	-
Unigene0001031	0	13	0	0	0	1.2584	1.16	0.4906	0.001	0.969667	9.92135	2.05072e-05	0.000230929	yes	-	--	-	-	-	-
Unigene0001034	98.3333	201.667	1.7478	2.4593	1.5967	3.9587	4.8455	3.6455	1.9346	4.1499	1.10104	0.0115221	0.0418082	yes	PITRM1	PREDICTED: presequence protease, mitochondrial-like [Lingula anatina]	-	-	-	-
Unigene0001041	149.333	0	2.0235	2.2562	3.1957	0	0	0	2.4918	0.001	-11.283	2.16809e-22	4.70609e-20	yes	-	PREDICTED: uncharacterized protein LOC105327945 [Crassostrea gigas]	-	-	-	-
Unigene0001042	111.333	404.333	1.208	1.0563	2.1452	5.4258	4.6069	6.146	1.46983	5.3929	1.87541	2.55243e-05	0.000278916	yes	spa	PREDICTED: ras-interacting protein RIP3 isoform X1 [Crassostrea gigas]	-	-	-	-
Unigene0001045	108.667	9.66667	2.1034	19.6394	2.3963	0.2546	1.6431	0.3782	8.04637	0.758633	-3.40686	0.000393967	0.0027616	yes	-	--	-	-	-	-
Unigene0001052	16.6667	2.66667	1.194	1.8887	1.4089	0.2994	0.092	0.3558	1.4972	0.249067	-2.58766	0.00299513	0.0144496	yes	-	--	-	-	-	-
Unigene0001063	55.6667	17	0.9636	1.9861	1.0558	0.349	0.2475	0.6699	1.33517	0.422133	-1.66125	0.00852974	0.0330411	yes	-	--	-	-	-	-
Unigene0001066	123	44.6667	4.3758	2.9875	7.902	1.7365	1.765	2.0634	5.08843	1.85497	-1.45583	0.00563439	0.0238301	yes	-	--	-	-	-	-
Unigene0001069	31	0	1.5242	0.4184	1.5123	0	0	0	1.15163	0.001	-10.1695	2.74877e-08	6.86808e-07	yes	-	--	-	-	-	-
Unigene0001078	4235.33	11302.7	42.02	30.5237	43.3902	104.524	104.944	109.073	38.6446	106.18	1.45818	7.11543e-05	0.00066197	yes	KLKB1	Plasma kallikrein [Crassostrea gigas]	ko04610//Complement and coagulation cascades//Immune system//Organismal Systems	-	-	-
Unigene0001079	33.3333	3	0.9353	3.0336	1.4714	0.5472	0	0	1.81343	0.1824	-3.31355	0.00261289	0.0129511	yes	-	--	-	-	-	-
Unigene0001082	269	65.3333	3.2676	4.9012	2.6974	0.6197	0.9753	1.1448	3.62207	0.913267	-1.98771	2.34554e-05	0.000259523	yes	-	--	-	-	-	-
Unigene0001087	1080.67	2617	6.5225	8.558	6.3098	18.2066	16.8924	18.8924	7.1301	17.9971	1.33577	0.000296138	0.00218244	yes	CLPX	PREDICTED: ATP-dependent Clp protease ATP-binding subunit clpX-like, mitochondrial [Aplysia californica]	-	GO:0031981//nuclear lumen;GO:0044429//mitochondrial part;GO:0043226//organelle;GO:0044444//cytoplasmic part;GO:0009295//nucleoid;GO:0044464//cell part;GO:0005622//intracellular;GO:0032991//macromolecular complex;GO:0005623//cell;GO:0031975//envelope;GO:0070013//intracellular organelle lumen;GO:0019866//organelle inner membrane;GO:0005737//cytoplasm;GO:0043229//intracellular organelle;GO:0044424//…	GO:0005515//protein binding;GO:0003824//catalytic activity;GO:0001882//nucleoside binding;GO:0016462//pyrophosphatase activity;GO:0008047//enzyme activator activity;GO:0032549//ribonucleoside binding;GO:0030234//enzyme regulator activity;GO:0001883//purine nucleoside binding;GO:0016787//hydrolase activity;GO:0016818//hydrolase activity, acting on acid anhydrides, in phosphorus-containing anhydrid…	GO:0030162//regulation of proteolysis;GO:0048522//positive regulation of cellular process;GO:0060255//regulation of macromolecule metabolic process;GO:0010604//positive regulation of macromolecule metabolic process;GO:0065007//biological regulation;GO:0051247//positive regulation of protein metabolic process;GO:0031325//positive regulation of cellular metabolic process;GO:0032268//regulation of c…
Unigene0001088	147.333	38.3333	1.3142	2.0494	1.6651	0.3277	0.4532	0.5617	1.67623	0.447533	-1.90516	0.000119179	0.00102121	yes	-	--	-	-	-	-
Unigene0001093	41.3333	1.33333	3.0093	6.437	2.6631	0.2201	0	0.1961	4.03647	0.138733	-4.86271	1.57267e-07	3.27242e-06	yes	-	--	-	-	-	-
Unigene0001094	12.3333	74.3333	0.6938	0.5752	0.2889	4.2984	2.8618	2.8942	0.5193	3.35147	2.69015	6.98727e-06	9.13316e-05	yes	camA	PREDICTED: caltractin [Crassostrea gigas]	ko04070//Phosphatidylinositol signaling system//Signal transduction//Environmental Information Processing	-	-	-
Unigene0001097	57.3333	8.66667	0.745	4.2743	1.6701	0.0872	0.2813	0.6604	2.2298	0.342967	-2.70077	0.00141886	0.00788246	yes	-	--	-	-	-	-
Unigene0001098	91.3333	9.66667	1.2512	1.1716	1.854	0.1702	0.1256	0.1669	1.4256	0.154233	-3.20838	6.19193e-08	1.41353e-06	yes	-	--	-	-	-	-
Unigene0001108	202.667	36.3333	0.9464	8.8849	1.5247	0.3407	0.8246	0.9679	3.78533	0.711067	-2.41236	0.00179048	0.00955029	yes	-	--	-	-	-	-
Unigene0001109	22	4	0.6419	1.5584	0.3564	0.0884	0.1629	0.2363	0.852233	0.162533	-2.39051	0.00710543	0.0286792	yes	-	--	-	-	-	-
Unigene0001110	856.333	1834	19.2826	15.0723	19.2235	42.5501	38.8007	37.4683	17.8595	39.6064	1.14904	0.00177637	0.00949177	yes	Tbcb	PREDICTED: tubulin-folding cofactor B-like [Crassostrea gigas]	-	-	-	-
Unigene0001115	8.33333	0	0.0886	1.6954	0.523	0	0	0	0.769	0.001	-9.58684	0.00339622	0.0159762	yes	-	--	-	-	-	-
Unigene0001118	6.66667	0	0.3733	1.1274	0.4405	0	0	0	0.647067	0.001	-9.33777	0.00238788	0.0120526	yes	-	--	-	-	-	-
Unigene0001120	287	834.667	2.1979	2.9094	2.1755	7.9328	5.7583	8.3877	2.4276	7.3596	1.6001	5.80525e-05	0.000557061	yes	Traf2	PREDICTED: TNF receptor-associated factor 2 [Crassostrea gigas]	ko04141//Protein processing in endoplasmic reticulum//Folding, sorting and degradation//Genetic Information Processing	-	-	-
Unigene0001121	33.6667	5.33333	0.7707	2.4332	0.4134	0.369	0.0378	0.2192	1.20577	0.208667	-2.53068	0.00657418	0.0269404	yes	-	--	-	-	-	-
Unigene0001124	193	1241.33	1.6037	2.5941	1.4001	12.8114	12.8804	12.1327	1.86597	12.6082	2.75636	6.11464e-11	2.63814e-09	yes	-	--	-	-	-	-
Unigene0001128	10	1	1.6374	0.347	0.7118	0.2017	0	0.0899	0.898733	0.0972	-3.20886	0.0107204	0.0394933	yes	-	--	-	-	-	-
Unigene0001136	0.666667	10.6667	0	0	0.1999	1.5859	0.2741	1.1483	0.0666333	1.00277	3.9116	0.00399793	0.0181783	yes	-	--	-	-	-	-
Unigene0001138	150.667	1.66667	1.5812	1.2514	2.4834	0	0.0235	0.0341	1.772	0.0192	-6.52813	2.76599e-17	3.17632e-15	yes	-	--	ko03008//Ribosome biogenesis in eukaryotes//Translation//Genetic Information Processing	-	-	-
Unigene0001139	53	173.667	0.7345	1.0521	0.55	3.157	3.2608	1.7087	0.778867	2.70883	1.79822	0.000338092	0.00243521	yes	Ffar4	PREDICTED: free fatty acid receptor 4 [Crassostrea gigas]	-	-	-	-
Unigene0001145	0.666667	47	0.2053	0	0	4.4434	4.4283	6.8495	0.0684333	5.2404	6.25883	3.45642e-10	1.28769e-08	yes	-	--	-	-	-	-
Unigene0001146	10	77.6667	0.4745	0.2985	0.14	2.4986	3.2951	1.7937	0.304333	2.52913	3.05492	2.07492e-06	3.19472e-05	yes	-	--	-	-	-	-
Unigene0001152	15.3333	2.66667	1.6297	0.965	2.1492	0	0.6205	0.1999	1.5813	0.273467	-2.53167	0.0119276	0.0429369	yes	-	--	-	-	-	-
Unigene0001158	13	1.66667	1.32	0.9091	0.5738	0	0.1499	0.2174	0.9343	0.122433	-2.93189	0.00533157	0.0227995	yes	-	--	-	-	-	-
Unigene0001160	957	3294.67	14.1069	8.8765	14.3251	40.9766	39.5402	51.1525	12.4362	43.8898	1.81934	3.0828e-06	4.499e-05	yes	-	PREDICTED: transcription factor Sp4-like [Octopus bimaculoides]	-	-	-	-
Unigene0001164	6.66667	0	0.9246	0.698	0.8182	0	0	0	0.8136	0.001	-9.66818	0.000949602	0.00566368	yes	-	--	-	-	-	-
Unigene0001167	475.667	5.33333	13.6883	10.421	13.2361	0.1735	0.2665	0	12.4485	0.146667	-6.40728	3.05781e-23	7.32512e-21	yes	Tspan11	PREDICTED: CD151 antigen-like [Crassostrea gigas]	-	-	-	-
Unigene0001172	0	54	0	0	0	2.4826	3.3727	3.9592	0.001	3.2715	11.6757	3.19691e-13	2.03753e-11	yes	-	--	-	-	-	-
Unigene0001173	0.333333	54.3333	0.0556	0	0	3.317	2.5182	4.0573	0.0185333	3.2975	7.47511	3.05853e-12	1.67471e-10	yes	-	--	-	-	-	-
Unigene0001176	1.33333	13.6667	0.1426	0.1435	0	0.6673	1.6916	0.8176	0.0953667	1.05883	3.47285	0.00191153	0.0100556	yes	-	--	-	-	-	-
Unigene0001177	43.6667	5.33333	0.1618	2.4198	0.5455	0.2164	0.1995	0	1.04237	0.138633	-2.91052	0.00758344	0.0301775	yes	SAMD9	PREDICTED: sterile alpha motif domain-containing protein 9-like [Crassostrea gigas]	-	-	-	-
Unigene0001180	57.6667	13	1.6198	1.9127	2.2053	0.4739	0.6049	0.2599	1.9126	0.446233	-2.09966	0.000480616	0.0032492	yes	-	--	-	-	-	-
Unigene0001188	10.6667	1	1.0392	0.9763	0.2452	0.0811	0.1495	0	0.753567	0.0768667	-3.29331	0.007768	0.0307518	yes	-	--	-	-	-	-
Unigene0001192	11.6667	0	0.382	2.9798	0	0	0	0	1.1206	0.001	-10.1301	0.00384971	0.017636	yes	-	--	-	-	-	-
Unigene0001194	88	22	1.1236	1.8611	0.923	0.466	0.3375	0.2373	1.30257	0.346933	-1.90863	0.000762807	0.00472786	yes	-	--	-	-	-	-
Unigene0001195	52.3333	120.667	2.6584	2.5804	2.6327	7.1661	5.5308	6.1883	2.62383	6.29507	1.26255	0.00657543	0.0269431	yes	-	--	-	-	-	-
Unigene0001196	43.6667	165.667	0.5644	2.221	0.6963	4.8037	5.7568	3.4515	1.16057	4.67067	2.0088	0.000595353	0.00387426	yes	-	--	-	-	-	-
Unigene0001205	766	1832	9.6735	11.0827	11.4767	26.9912	25.1818	27.4488	10.7443	26.5406	1.30463	0.000352909	0.00251977	yes	-	--	-	-	-	-
Unigene0001209	2476.67	6389.33	113.102	125.268	100.783	319.993	312.479	281.635	113.051	304.703	1.43043	7.68227e-05	0.000704898	yes	POMP	PREDICTED: proteasome maturation protein [Crassostrea gigas]	ko03050//Proteasome//Folding, sorting and degradation//Genetic Information Processing	-	-	-
Unigene0001210	945.333	326.667	2.844	2.3208	2.8432	0.9732	0.9604	0.9284	2.66933	0.954	-1.48442	8.93978e-05	0.000802212	yes	At3g26560	PREDICTED: ATP-dependent RNA helicase DEAH12, chloroplastic [Crassostrea gigas]	ko03040//Spliceosome//Transcription//Genetic Information Processing	-	-	-
Unigene0001211	482.333	981.667	3.8547	5.4603	3.9412	9.6032	8.7681	9.7496	4.41873	9.37363	1.08498	0.00434769	0.019428	yes	PLSCR2	PREDICTED: phospholipid scramblase 2-like isoform X1 [Lingula anatina]	-	-	-	-
Unigene0001212	0.333333	27	0	0.0442	0	1.388	1.2795	1.237	0.0147333	1.3015	6.46495	4.05262e-08	9.65884e-07	yes	-	--	-	-	-	-
Unigene0001213	57.3333	290.667	0.3339	1.5014	0.1051	3.2303	4.4548	2.9368	0.6468	3.54063	2.45262	0.000648819	0.00414625	yes	UBAC1	PREDICTED: ubiquitin-associated domain-containing protein 1 isoform X2 [Crassostrea gigas]	-	-	-	-
Unigene0001219	58.6667	130	0.996	1.3553	1.0664	2.5468	2.6462	2.6735	1.13923	2.62217	1.2027	0.00864331	0.0333641	yes	-	--	-	-	-	-
Unigene0001222	10.6667	0	0.4246	2.6713	0.3758	0	0	0	1.15723	0.001	-10.1765	0.000834501	0.00509547	yes	-	--	-	-	-	-
Unigene0001227	0	4.66667	0	0	0	0.7718	0.2372	0.6878	0.001	0.5656	9.14364	0.00737297	0.0295175	yes	-	--	-	-	-	-
Unigene0001232	136	21	2.1588	7.324	1.6982	0.6549	0.5175	0.6671	3.727	0.613167	-2.60366	5.68689e-05	0.000547204	yes	-	--	-	-	-	-
Unigene0001235	53.6667	9	0.6275	1.6118	1.4809	0.3039	0.2101	0.1354	1.24007	0.216467	-2.5182	0.000199892	0.00157402	yes	-	--	-	-	-	-
Unigene0001237	56	173.333	1.597	3.586	2.0293	8.0023	8.0837	7.2596	2.4041	7.78187	1.69462	0.000464488	0.00316179	yes	-	--	-	-	-	-
Unigene0001238	583.667	1577	28.6791	18.2099	25.5413	67.9436	61.0749	73.1814	24.1434	67.4	1.48112	0.0001103	0.00095722	yes	-	PREDICTED: uncharacterized protein C10orf35 homolog [Crassostrea gigas]	-	-	-	-
Unigene0001243	313.333	3532	2.891	3.0082	2.8985	31.9725	32.6024	37.9817	2.93257	34.1855	3.54315	2.64023e-19	3.98881e-17	yes	-	--	-	-	-	-
Unigene0001253	13.3333	1.33333	0.9849	2.9743	0.5165	0.1281	0.2361	0.1141	1.4919	0.159433	-3.22613	0.00518242	0.022298	yes	-	--	-	-	-	-
Unigene0001258	104	283	1.5853	1.2973	1.3535	3.5744	3.6566	4.6908	1.41203	3.97393	1.49279	0.000334295	0.00241358	yes	Coro2b	PREDICTED: coronin-2B isoform X6 [Crassostrea gigas]	-	-	-	-
Unigene0001262	7	0.666667	0.9422	0.7113	0.9728	0.1378	0.1271	0	0.875433	0.0883	-3.30951	0.00950524	0.0359561	yes	-	--	-	-	-	-
Unigene0001264	8.33333	347.333	0.0715	0.054	0.1161	3.0763	3.3857	3.702	0.0805333	3.388	5.3947	5.05778e-23	1.1823e-20	yes	F54H12.2	CBN-RNR-2 protein [Caenorhabditis brenneri]	-	-	-	-
Unigene0001265	10.3333	0	0.543	0.646	0.4078	0	0	0	0.532267	0.001	-9.05601	9.22387e-05	0.000823099	yes	-	hypothetical protein CGI_10028212 [Crassostrea gigas]	-	-	-	-
Unigene0001267	0.666667	57.3333	0	0	0.0934	2.3617	1.7929	3.2602	0.0311333	2.4716	6.31084	2.42912e-11	1.13121e-09	yes	-	hypothetical protein CGI_10028212 [Crassostrea gigas]	-	-	-	-
Unigene0001270	4.66667	0	0.5699	0.1147	1.0759	0	0	0	0.586833	0.001	-9.19681	0.0135084	0.0472837	yes	-	--	-	-	-	-
Unigene0001283	17905	47843	136.32	91.5242	173.563	502.841	232.504	370.227	133.802	368.524	1.46165	0.000539875	0.00357645	yes	Egr3	PREDICTED: early growth response protein 1-B [Crassostrea gigas]	-	-	GO:0043169//cation binding;GO:0043167//ion binding;GO:0005488//binding	-
Unigene0001286	3383.33	280.667	45.2627	318.727	56.9842	12.5322	11.4658	13.2336	140.325	12.4105	-3.49913	1.52071e-07	3.17146e-06	yes	-	--	-	-	-	-
Unigene0001287	32.3333	103.333	0.2905	0.9747	0.0979	2.0396	1.5817	1.1252	0.454367	1.58217	1.79997	0.010064	0.0375835	yes	-	PREDICTED: uncharacterized protein LOC109620883 [Crassostrea gigas]	-	-	-	-
Unigene0001288	0.666667	82.6667	0	0.0586	0	2.3522	2.5455	2.9773	0.0195333	2.625	7.07024	5.33869e-15	4.48336e-13	yes	-	--	-	-	-	-
Unigene0001294	49.3333	210	0.6168	1.6824	0.7748	4.9363	4.3788	4.4406	1.02467	4.58523	2.16184	1.94687e-05	0.000220753	yes	-	--	-	-	-	-
Unigene0001297	10	0	1.3552	0.1364	0.6396	0	0	0	0.7104	0.001	-9.47249	0.000833109	0.00508902	yes	-	--	-	-	-	-
Unigene0001306	188.333	368	2.0051	1.8798	1.1677	3.2225	3.602	3.5539	1.6842	3.45947	1.03849	0.0119662	0.0430488	yes	Lztr1	PREDICTED: leucine-zipper-like transcriptional regulator 1 isoform X2 [Lingula anatina]	-	-	-	-
Unigene0001307	0	114.667	0	0	0	3.7174	5.3851	3.11	0.001	4.07083	11.9911	1.40166e-19	2.19792e-17	yes	-	--	-	-	-	-
Unigene0001308	20.3333	2	1.1872	0.8465	1.1673	0.1158	0	0.2063	1.067	0.107367	-3.31294	0.000360569	0.00256499	yes	-	--	-	-	-	-
Unigene0001320	1864	3728.33	8.9921	18.7154	8.0066	26.0366	24.201	25.0941	11.9047	25.1106	1.07676	0.00976883	0.0367346	yes	GABPA	PREDICTED: GA-binding protein alpha chain [Crassostrea gigas]	-	-	-	-
Unigene0001322	5.66667	0	0.0747	0.9778	0.2645	0	0	0	0.439	0.001	-8.77808	0.0122906	0.0439273	yes	-	--	-	-	-	-
Unigene0001324	134.333	319	3.746	3.1149	2.9925	7.8686	8.1071	8.3711	3.28447	8.1156	1.30504	0.00122807	0.00699825	yes	mlc-3	myosin essential light chain, partial [Crassostrea gigas]	-	GO:0005623//cell;GO:0005856//cytoskeleton;GO:0015629//actin cytoskeleton;GO:0044464//cell part;GO:0043228//non-membrane-bounded organelle;GO:0044424//intracellular part;GO:0043229//intracellular organelle;GO:0043226//organelle;GO:0005622//intracellular;GO:0043232//intracellular non-membrane-bounded organelle	GO:0043167//ion binding;GO:0046872//metal ion binding;GO:0005488//binding;GO:0043169//cation binding	-
Unigene0001328	188	23	2.7231	6.0385	3.3339	0.4552	0.6626	0.427	4.03183	0.514933	-2.96898	4.36352e-08	1.03134e-06	yes	CTC1	Serine/threonine-protein kinase 32B [Crassostrea gigas]	-	GO:0005622//intracellular;GO:0005694//chromosome;GO:0044464//cell part;GO:0043232//intracellular non-membrane-bounded organelle;GO:0005623//cell;GO:0043228//non-membrane-bounded organelle;GO:0043226//organelle;GO:0043229//intracellular organelle;GO:0044424//intracellular part	-	GO:0009987//cellular process;GO:0032502//developmental process;GO:0044767//single-organism developmental process;GO:0065007//biological regulation;GO:0044699//single-organism process
Unigene0001330	25	120.333	0.53	2.0006	0.938	4.9615	6.1937	6.2179	1.1562	5.79103	2.32443	5.77889e-05	0.000554707	yes	-	--	-	-	-	-
Unigene0001332	378	1016.67	6.3875	30.9519	5.8718	33.5053	49.8762	40.0447	14.4037	41.1421	1.51417	0.00953661	0.0360552	yes	-	--	-	-	-	-
Unigene0001335	17.3333	1.33333	1.5374	0.942	1.1831	0.0782	0.0721	0.1394	1.22083	0.0965667	-3.6602	0.00015946	0.00130373	yes	-	--	-	-	-	-
Unigene0001343	13.3333	0.333333	0.4333	0.2013	0.8259	0	0	0.0348	0.486833	0.0116	-5.39123	0.000197985	0.00156144	yes	-	--	-	-	-	-
Unigene0001345	0	25	0	0	0	1.5828	1.5112	0.9068	0.001	1.3336	10.3811	1.99461e-08	5.1303e-07	yes	-	--	-	-	-	-
Unigene0001347	1	11.6667	0.0642	0.1293	0	1.0524	0.3465	1.0719	0.0645	0.8236	3.67457	0.00243128	0.0122302	yes	-	--	-	-	-	-
Unigene0001348	395.333	53	4.345	31.9948	4.1409	2.0338	1.8388	1.9519	13.4936	1.9415	-2.79703	0.000102408	0.000898156	yes	-	PREDICTED: glutamine-rich protein 2-like [Hyalella azteca]	-	-	-	-
Unigene0001350	193	867.333	2.5374	3.0018	2.423	12.1218	12.769	12.344	2.65407	12.4116	2.22541	1.43901e-08	3.81786e-07	yes	Txndc5	PREDICTED: thioredoxin domain-containing protein 5 [Crassostrea gigas]	ko04141//Protein processing in endoplasmic reticulum//Folding, sorting and degradation//Genetic Information Processing	-	-	-
Unigene0001353	148.333	334.333	1.1319	1.1882	1.5169	2.9709	2.4422	3.4486	1.279	2.9539	1.2076	0.00329758	0.0156092	yes	-	PREDICTED: hybrid signal transduction histidine kinase A isoform X4 [Crassostrea gigas]	-	-	-	-
Unigene0001358	95.6667	25.3333	0.6271	2.3185	0.6261	0.2681	0.5203	0.2138	1.19057	0.334067	-1.83344	0.00598943	0.0249992	yes	-	--	-	-	-	-
Unigene0001363	3	42	0	0.3763	0.2205	2.9161	2.8899	2.7937	0.198933	2.86657	3.84897	1.74849e-06	2.74652e-05	yes	-	--	-	-	-	-
Unigene0001366	0	17	0	0	0	1.3842	0.986	0.6729	0.001	1.01437	9.98636	1.43758e-06	2.3035e-05	yes	-	--	-	-	-	-
Unigene0001369	7.33333	34.3333	0.108	0.2537	0.0425	0.969	0.8156	0.2816	0.134733	0.688733	2.35384	0.0038324	0.0175788	yes	Sacs	PREDICTED: sacsin-like isoform X2 [Acropora digitifera]	-	-	-	-
Unigene0001371	336.667	784.333	5.2473	6.3068	5.0826	13.069	14.4303	12.8392	5.54557	13.4462	1.27779	0.00077234	0.0047775	yes	ANKRD16	PREDICTED: ankyrin repeat domain-containing protein 16 isoform X1 [Crassostrea gigas]	-	-	-	-
Unigene0001375	194	59.6667	1.5537	7.6016	1.6628	1.1416	1.7345	0.6783	3.60603	1.1848	-1.60577	0.0139078	0.0483784	yes	-	--	-	-	-	-
Unigene0001384	20.3333	1	1.6653	0.6829	1.6739	0	0.1996	0	1.3407	0.0665333	-4.33277	0.000107204	0.000934544	yes	-	--	-	-	-	-
Unigene0001386	19.3333	1	0.8413	1.6372	0.9265	0.1969	0	0	1.135	0.0656333	-4.11212	0.000142256	0.00118458	yes	ska1	PREDICTED: spindle and kinetochore-associated protein 1 [Crassostrea gigas]	-	GO:0044464//cell part;GO:0043226//organelle;GO:0005819//spindle;GO:0032991//macromolecular complex;GO:0005622//intracellular;GO:0043229//intracellular organelle;GO:0043234//protein complex;GO:0044430//cytoskeletal part;GO:0044446//intracellular organelle part;GO:0044422//organelle part;GO:0043232//intracellular non-membrane-bounded organelle;GO:0005623//cell;GO:0015630//microtubule cytoskeleton;G…	GO:0005488//binding;GO:0015631//tubulin binding;GO:0008092//cytoskeletal protein binding;GO:0005515//protein binding	GO:0044763//single-organism cellular process;GO:0006996//organelle organization;GO:0000226//microtubule cytoskeleton organization;GO:1902589//single-organism organelle organization;GO:0016043//cellular component organization;GO:0009987//cellular process;GO:0007017//microtubule-based process;GO:0007010//cytoskeleton organization;GO:0000280//nuclear division;GO:0048285//organelle fission;GO:0031109…
Unigene0001387	279	124	3.8783	3.8229	4.1962	1.7588	1.4766	2.2112	3.9658	1.81553	-1.12722	0.00642729	0.0264781	yes	Cfap53	PREDICTED: cilia- and flagella-associated protein 53-like [Crassostrea gigas]	-	-	-	-
Unigene0001395	24.3333	6	0.2531	0.4671	0.365	0.0987	0.0607	0.1173	0.361733	0.0922333	-1.97157	0.00642906	0.0264841	yes	-	--	-	-	-	-
Unigene0001396	6	0	0.7274	0.2441	0.1431	0	0	0	0.371533	0.001	-8.53735	0.00552724	0.0234817	yes	CRSH1	DnaJ-like protein subfamily C member 5 [Crassostrea gigas]	-	-	-	-
Unigene0001399	244.667	62	3.7719	2.561	3.5098	1.0368	0.8602	0.6996	3.2809	0.865533	-1.92243	1.78053e-05	0.000204286	yes	TCTE1	PREDICTED: T-complex-associated testis-expressed protein 1 [Crassostrea gigas]	-	-	-	-
Unigene0001401	26.6667	0.333333	0.657	0.3779	0.9968	0	0.0253	0	0.677233	0.00843333	-6.32741	2.71986e-07	5.30605e-06	yes	-	PREDICTED: serine-rich adhesin for platelets-like [Biomphalaria glabrata]	-	-	-	-
Unigene0001404	20	62.3333	0.5366	0.5915	0.4824	1.2259	1.4057	2.5313	0.536833	1.72097	1.68067	0.00320198	0.015243	yes	-	--	-	-	-	-
Unigene0001406	11	46	0.7177	0.7224	0.456	2.7779	2.9778	2.5908	0.632033	2.78217	2.13814	0.000455584	0.0031105	yes	-	--	-	-	-	-
Unigene0001410	369.667	15.3333	12.7781	9.7006	13.4582	0.7137	0.3948	0.4453	11.979	0.517933	-4.53159	8.93119e-19	1.24202e-16	yes	-	--	-	-	-	-
Unigene0001413	2.66667	17	0	0.3233	0.1263	1.1903	0.9818	0.8374	0.149867	1.00317	2.74281	0.00427384	0.0191598	yes	MYLK	PREDICTED: myosin light chain kinase, smooth muscle isoform X4 [Acinonyx jubatus]	ko04510//Focal adhesion//Cellular commiunity//Cellular Processes;ko04810//Regulation of actin cytoskeleton//Cell motility//Cellular Processes;ko04020//Calcium signaling pathway//Signal transduction//Environmental Information Processing;ko04270//Vascular smooth muscle contraction//Circulatory system//Organismal Systems;ko04921//Oxytocin signaling pathway//Endocrine system//Organismal Systems;ko040…	-	-	-
Unigene0001414	0	8.33333	0	0	0	0.0774	0.428	1.2414	0.001	0.582267	9.18554	0.00241654	0.0121716	yes	-	PREDICTED: pre-mRNA-splicing factor 38B-like [Biomphalaria glabrata]	-	-	-	-
Unigene0001416	8	0.333333	1.0081	0.0677	0.6344	0	0.0725	0	0.570067	0.0241667	-4.56004	0.00953003	0.0360364	yes	-	--	-	-	-	-
Unigene0001417	23.3333	67.3333	0.7736	0.4248	0.5256	1.5363	1.2898	2.3226	0.574667	1.71623	1.57845	0.00487607	0.0212422	yes	tc1a	transposable element tcb1 transposase [Lasius niger]	-	-	-	-
Unigene0001420	17.6667	1.33333	0.2096	2.5318	1.1542	0.0818	0.0754	0.1457	1.29853	0.100967	-3.68493	0.00176828	0.00945463	yes	-	--	-	-	-	-
Unigene0001422	10.3333	0	0.3204	1.2255	0.5292	0	0	0	0.6917	0.001	-9.434	0.000272486	0.00203709	yes	-	--	-	-	-	-
Unigene0001423	17.6667	66.3333	1.377	0.3199	1.3123	4.5242	4.5706	2.5406	1.00307	3.87847	1.95107	0.00249769	0.0124876	yes	Pla2g2e	PREDICTED: acidic phospholipase A2 PLA-1-like [Lingula anatina]	ko00564//Glycerophospholipid metabolism//Lipid metabolism//Metabolism;ko00590//Arachidonic acid metabolism//Lipid metabolism//Metabolism;ko00591//Linoleic acid metabolism//Lipid metabolism//Metabolism;ko00565//Ether lipid metabolism//Lipid metabolism//Metabolism;ko00592//alpha-Linolenic acid metabolism//Lipid metabolism//Metabolism;ko04270//Vascular smooth muscle contraction//Circulatory system//…	-	-	-
Unigene0001424	639	3023	3.2014	5.5252	3.0818	19.4835	20.0344	19.0295	3.93613	19.5158	2.30979	1.05938e-08	2.89947e-07	yes	Tsc1	PREDICTED: hamartin isoform X7 [Crassostrea gigas]	ko04150//mTOR signaling pathway//Signal transduction//Environmental Information Processing	-	-	-
Unigene0001427	25.6667	3.66667	0.1868	2.4069	0.3527	0.0437	0.2418	0.1558	0.982133	0.1471	-2.73912	0.0123771	0.0441705	yes	-	--	-	-	-	-
Unigene0001433	671	2222.33	9.478	11.8226	7.3966	31.8669	32.6033	35.036	9.56573	33.1687	1.79388	2.79473e-06	4.13567e-05	yes	secG	ankyrin repeat protein [Trichomonas vaginalis G3]	-	-	-	-
Unigene0001434	24.3333	4	2.023	1.1824	1.848	0.1527	0.5632	0.1361	1.68447	0.284	-2.56833	0.00173608	0.00930489	yes	-	--	-	-	-	-
Unigene0001436	1.66667	16.6667	0	0.1925	0.1504	1.1189	1.1002	1.263	0.1143	1.1607	3.3441	0.000484003	0.00326816	yes	-	--	-	-	-	-
Unigene0001442	17.3333	0.333333	0.5126	2.0639	0.9073	0.075	0	0	1.16127	0.025	-5.53763	4.67185e-05	0.000464066	yes	-	--	-	-	-	-
Unigene0001443	442.333	1082.33	16.7646	9.9469	13.2775	31.8165	30.8092	38.57	13.3297	33.7319	1.33947	0.000654903	0.00417851	yes	ccdc53	PREDICTED: WASH complex subunit CCDC53-like [Biomphalaria glabrata]	ko04144//Endocytosis//Transport and catabolism//Cellular Processes	-	-	-
Unigene0001450	1.33333	10.6667	0.028	0.0846	0	0.3933	0.4835	0.1168	0.0375333	0.3312	3.14146	0.0107309	0.0395286	yes	-	PREDICTED: uncharacterized protein LOC105347136 isoform X4 [Crassostrea gigas]	-	-	-	-
Unigene0001452	18.3333	1.33333	0.6554	0.6597	0.6919	0	0.0744	0.0719	0.669	0.0487667	-3.77804	0.000116762	0.00100439	yes	-	PREDICTED: E3 ubiquitin-protein ligase TRIM22 isoform X2 [Crassostrea gigas]	-	-	-	-
Unigene0001458	22.3333	2.33333	0.83	0.8772	1.2731	0.0971	0.0448	0.1731	0.993433	0.105	-3.24203	0.000162889	0.00132605	yes	-	--	-	-	-	-
Unigene0001461	24.6667	0.666667	0.6566	3.1946	0.2583	0.064	0.059	0	1.36983	0.041	-5.06223	0.000153204	0.00126018	yes	-	--	-	-	-	-
Unigene0001463	0	16.3333	0	0	0	0.7383	1.5655	1.0528	0.001	1.11887	10.1278	2.58585e-06	3.87002e-05	yes	-	PREDICTED: dipeptidase 1-like [Lingula anatina]	-	-	-	-
Unigene0001470	26	2.33333	0.3517	2.2025	0.5993	0.1372	0	0.163	1.05117	0.100067	-3.39296	0.00131563	0.00740899	yes	-	--	-	-	-	-
Unigene0001475	176.667	26	2.8645	2.0691	2.488	0.2483	0.4292	0.4426	2.47387	0.373367	-2.7281	7.67004e-08	1.72456e-06	yes	-	--	-	-	-	-
Unigene0001477	97	0.666667	4.6804	4.388	5.0895	0	0	0.0957	4.7193	0.0319	-7.20887	2.75506e-16	2.75958e-14	yes	-	hypothetical protein CGI_10006949 [Crassostrea gigas]	-	-	-	-
Unigene0001479	39.3333	6	2.7034	1.5632	2.9862	0.4038	0.3723	0.3599	2.4176	0.378667	-2.67458	8.9141e-05	0.000800561	yes	-	--	-	-	-	-
Unigene0001487	64.6667	8.33333	0.2186	4.5116	0.7094	0.1599	0.3833	0.1995	1.8132	0.247567	-2.87265	0.00283414	0.0138188	yes	-	--	-	-	-	-
Unigene0001490	30.3333	1.66667	1.7534	0.7896	1.9601	0.108	0.0498	0.0962	1.50103	0.0846667	-4.14802	4.05804e-06	5.70529e-05	yes	-	--	-	-	-	-
Unigene0001496	0	8	0	0	0	0.2149	0.7265	0.6384	0.001	0.5266	9.04056	0.000750762	0.00467039	yes	-	--	-	-	-	-
Unigene0001499	104.333	0	2.1922	1.6906	1.9609	0	0	0	1.9479	0.001	-10.9277	4.19281e-19	6.15051e-17	yes	-	PREDICTED: collagen alpha-1(II) chain-like [Chrysemys picta bellii]	-	-	-	-
Unigene0001504	24.6667	3.66667	0.6611	0.9003	1.5601	0.1365	0	0.3244	1.0405	0.153633	-2.75971	0.00283785	0.0138339	yes	-	PREDICTED: uncharacterized protein LOC105317204 [Crassostrea gigas]	-	-	-	-
Unigene0001505	66.6667	0.666667	1.6949	3.4122	1.4073	0	0.0677	0	2.17147	0.0225667	-6.58833	2.97816e-11	1.36179e-09	yes	-	--	-	-	-	-
Unigene0001506	68	18	1.6904	3.0448	1.5747	0.4511	0.4799	0.8041	2.1033	0.578367	-1.8626	0.00147642	0.00815292	yes	-	--	-	-	-	-
Unigene0001520	4	21.6667	0	0.4558	0.2671	2.0531	1.2211	0.8263	0.240967	1.36683	2.50393	0.00713639	0.0287775	yes	-	PREDICTED: E3 ubiquitin-protein ligase znrf3 [Crassostrea gigas]	-	-	-	-
Unigene0001523	21.6667	0.333333	1.5299	0.8983	2.0308	0	0	0.0665	1.48633	0.0221667	-6.06722	1.54334e-06	2.45651e-05	yes	-	--	-	-	-	-
Unigene0001524	199.667	994	1.9883	7.1826	2.368	21.3969	19.7249	19.6498	3.8463	20.2572	2.39689	3.3363e-06	4.81334e-05	yes	MICU3	PREDICTED: calcium uptake protein 3, mitochondrial-like [Crassostrea gigas]	-	-	-	-
Unigene0001525	16	0	0.3895	0.4901	0.3447	0	0	0	0.4081	0.001	-8.67278	2.32181e-06	3.52708e-05	yes	-	--	-	-	-	-
Unigene0001526	132	6.33333	6.9439	3.809	5.5697	0.0913	0.4208	0.2848	5.44087	0.265633	-4.35633	2.58782e-11	1.2002e-09	yes	-	--	-	-	-	-
Unigene0001527	5443	11390.3	31.7251	25.419	29.0008	63.0747	59.8539	63.909	28.715	62.2792	1.11695	0.00175313	0.00938685	yes	eif3a	Eukaryotic translation initiation factor 3 subunit A [Crassostrea gigas]	ko03013//RNA transport//Translation//Genetic Information Processing	GO:0044444//cytoplasmic part;GO:0005737//cytoplasm;GO:0032991//macromolecular complex;GO:0005622//intracellular;GO:0044424//intracellular part;GO:0044464//cell part;GO:0005623//cell	-	GO:0008152//metabolic process;GO:0071704//organic substance metabolic process;GO:1901566//organonitrogen compound biosynthetic process;GO:0044267//cellular protein metabolic process;GO:0044249//cellular biosynthetic process;GO:1901576//organic substance biosynthetic process;GO:0006807//nitrogen compound metabolic process;GO:0034645//cellular macromolecule biosynthetic process;GO:0044260//cellular…
Unigene0001528	546	1447.67	10.1657	9.1418	9.0302	26.0981	23.8107	28.1049	9.4459	26.0046	1.461	7.68793e-05	0.000705246	yes	AADAC	PREDICTED: arylacetamide deacetylase [Crassostrea gigas]	-	-	-	-
Unigene0001531	250.333	541	1.7588	2.7361	2.1746	4.786	4.9295	5.213	2.22317	4.97617	1.16242	0.00333979	0.0157686	yes	ZFAT	PREDICTED: zinc finger protein 423 [Crassostrea gigas]	-	-	-	-
Unigene0001532	8.66667	40.6667	0.1267	0.3316	0.2392	0.9786	1.1755	1.2156	0.2325	1.12323	2.27236	0.000610608	0.00395486	yes	-	--	-	-	-	-
Unigene0001535	0	20.6667	0	0	0	1.0582	1.0731	0.9431	0.001	1.0248	10.0011	9.88098e-08	2.15922e-06	yes	-	--	-	-	-	-
Unigene0001536	232.333	28.6667	16.2702	6.8148	17.7163	2.1084	1.0013	2.0498	13.6004	1.71983	-2.98331	8.78882e-08	1.94722e-06	yes	-	--	-	-	-	-
Unigene0001541	10.6667	0	0.646	0.0464	0.9256	0	0	0	0.539333	0.001	-9.07503	0.000857323	0.00520685	yes	Dnah8	PREDICTED: dynein heavy chain 8, axonemal [Crassostrea gigas]	-	GO:0042995//cell projection;GO:0044447//axoneme part;GO:0044424//intracellular part;GO:0044441//ciliary part;GO:0005858//axonemal dynein complex;GO:0043229//intracellular organelle;GO:0044464//cell part;GO:0044446//intracellular organelle part;GO:0005737//cytoplasm;GO:0005856//cytoskeleton;GO:0044444//cytoplasmic part;GO:0005622//intracellular;GO:0097014//ciliary plasm;GO:0032991//macromolecular …	GO:0032549//ribonucleoside binding;GO:0003824//catalytic activity;GO:0017111//nucleoside-triphosphatase activity;GO:0097159//organic cyclic compound binding;GO:0016817//hydrolase activity, acting on acid anhydrides;GO:0005488//binding;GO:0097367//carbohydrate derivative binding;GO:0001882//nucleoside binding;GO:0016462//pyrophosphatase activity;GO:0036094//small molecule binding;GO:1901363//heter…	GO:0044763//single-organism cellular process;GO:0007017//microtubule-based process;GO:0009987//cellular process;GO:0044699//single-organism process
Unigene0001542	18.6667	1.66667	0.6424	1.4226	1.8192	0.0752	0.2772	0	1.29473	0.117467	-3.46233	0.00076815	0.00475578	yes	-	--	-	-	-	-
Unigene0001546	7	0	0.2172	0.1913	0.1922	0	0	0	0.200233	0.001	-7.64554	0.000715362	0.0044904	yes	-	--	-	-	-	-
Unigene0001547	93.6667	364.667	1.0503	0.8894	0.482	3.4337	3.1294	3.4251	0.807233	3.3294	2.0442	5.27657e-06	7.17317e-05	yes	-	PREDICTED: uncharacterized protein LOC105348451 [Crassostrea gigas]	-	-	-	-
Unigene0001549	3.33333	18.6667	0.0987	0.2485	0.1748	1.5598	0.5326	0.9782	0.174	1.02353	2.5564	0.00354201	0.0165237	yes	-	--	-	-	-	-
Unigene0001554	40.6667	234.333	0.5409	1.3518	0.4622	4.6928	5.7346	3.9487	0.784967	4.79203	2.60993	8.96965e-07	1.52198e-05	yes	-	--	-	-	-	-
Unigene0001562	10.6667	65	0.1432	0.3295	0.2172	1.6279	1.1696	1.5787	0.229967	1.45873	2.66522	1.18946e-05	0.000144182	yes	PGBD4	PREDICTED: piggyBac transposable element-derived protein 4-like [Crassostrea gigas]	-	-	-	-
Unigene0001564	12.6667	0.666667	0.1927	1.746	0.6064	0	0.1386	0	0.848367	0.0462	-4.19872	0.00369552	0.0170958	yes	-	--	-	-	-	-
Unigene0001571	3.33333	19.3333	0.1864	0.1251	0.3666	1.6725	0.7374	1.5553	0.226033	1.32173	2.54782	0.00276836	0.0135608	yes	-	--	-	-	-	-
Unigene0001573	13	82.6667	0.2117	0.8879	0.3331	3.0965	2.9307	3.5322	0.477567	3.18647	2.73818	1.72354e-05	0.000198599	yes	-	--	-	-	-	-
Unigene0001575	24.6667	127.333	0.6469	0.6011	0.7046	3.0282	3.8384	3.503	0.650867	3.45653	2.40889	1.52374e-06	2.42872e-05	yes	-	--	-	-	-	-
Unigene0001578	14	63.3333	1.1242	1.2125	1.2318	7.8934	4.7644	4.2709	1.1895	5.6429	2.24608	0.000126975	0.00107706	yes	MROH1	PREDICTED: maestro heat-like repeat-containing protein family member 1 isoform X2 [Lingula anatina]	-	-	-	-
Unigene0001579	1068.33	3232	4.9438	5.6561	5.0258	17.426	15.2861	16.4557	5.20857	16.3893	1.65379	5.86747e-06	7.85921e-05	yes	MROH1	PREDICTED: maestro heat-like repeat-containing protein family member 1 isoform X3 [Aplysia californica]	-	-	-	-
Unigene0001587	13	1.33333	0.3254	1.9655	0.3072	0.1523	0.0702	0.0679	0.866033	0.0968	-3.16134	0.0094395	0.0357667	yes	-	PREDICTED: TBC1 domain family member 30, partial [Crassostrea gigas]	-	-	-	-
Unigene0001592	17.6667	3.66667	1.4091	0.7826	0.4587	0.2274	0.2097	0.152	0.883467	0.196367	-2.16963	0.0100918	0.0376635	yes	-	von Willebrand factor D and EGF domain-containing protein [Crassostrea gigas]	ko03040//Spliceosome//Transcription//Genetic Information Processing	-	-	-
Unigene0001594	18.3333	2.66667	0.3691	2.0703	0.56	0.1234	0	0.33	0.9998	0.151133	-2.72582	0.0140192	0.0487044	yes	-	--	-	-	-	-
Unigene0001595	135	20	2.658	3.0171	2.3356	0.5736	0.5084	0.1769	2.67023	0.419633	-2.66976	2.14874e-06	3.29332e-05	yes	-	PREDICTED: uncharacterized protein LOC105337677 [Crassostrea gigas]	-	-	-	-
Unigene0001598	3.33333	46.6667	0	0.2691	0.2103	1.773	2.3556	2.649	0.1598	2.2592	3.82147	1.41917e-06	2.276e-05	yes	SLC27A2	PREDICTED: very long-chain acyl-CoA synthetase [Crassostrea gigas]	-	-	GO:0016874//ligase activity;GO:0003824//catalytic activity;GO:0015645//fatty acid ligase activity;GO:0016877//ligase activity, forming carbon-sulfur bonds	-
Unigene0001599	571.333	1248	14.8486	13.1459	12.2961	31.2975	28.5142	31.8562	13.4302	30.556	1.18597	0.00128946	0.00728687	yes	GRN	PREDICTED: granulins isoform X5 [Crassostrea gigas]	-	-	-	-
Unigene0001601	4.33333	0	0.2803	0.2821	0.4134	0	0	0	0.325267	0.001	-8.34548	0.00640684	0.0264165	yes	-	--	-	-	-	-
Unigene0001602	22.3333	0.666667	1.1778	0.4104	1.7104	0	0.0977	0	1.09953	0.0325667	-5.07735	2.46954e-05	0.000271095	yes	-	hypothetical protein N321_09316, partial [Antrostomus carolinensis]	-	-	-	-
Unigene0001603	6.33333	0	0.2667	0.6039	0.472	0	0	0	0.447533	0.001	-8.80585	0.00165972	0.00897441	yes	nas-1	PREDICTED: zinc metalloproteinase nas-15-like [Aplysia californica]	-	-	-	-
Unigene0001604	163.667	34.3333	4.0444	10.2168	5.7816	1.5017	1.3005	1.5816	6.68093	1.46127	-2.19283	3.0922e-05	0.000327662	yes	-	--	-	-	-	-
Unigene0001606	239.667	13	2.3522	4.7771	3.2949	0.1932	0.1187	0.2726	3.47473	0.194833	-4.15659	3.61683e-13	2.28753e-11	yes	-	--	-	-	-	-
Unigene0001609	13	0	0.5523	0.8031	1.2311	0	0	0	0.862167	0.001	-9.75182	1.94292e-05	0.00022036	yes	Pol	pol-like protein, partial [Ostrea edulis]	-	-	-	-
Unigene0001611	0	15.3333	0	0	0	1.3226	0.8607	1.1787	0.001	1.12067	10.1301	2.52197e-06	3.78638e-05	yes	-	PREDICTED: vacuolar protein sorting-associated protein 4A-like [Parasteatoda tepidariorum]	-	-	-	-
Unigene0001612	434.333	1112.67	1.624	2.0405	1.5393	4.5886	4.3695	4.9261	1.7346	4.62807	1.41581	0.000179889	0.00144287	yes	SMCHD1	PREDICTED: structural maintenance of chromosomes flexible hinge domain-containing protein 1 [Crassostrea gigas]	-	-	-	-
Unigene0001613	17	0	1.3226	0.9319	1.3265	0	0	0	1.19367	0.001	-10.2212	1.28095e-06	2.08187e-05	yes	CVSI2	PREDICTED: serine protease inhibitor Cvsi-2 [Crassostrea gigas]	-	-	-	-
Unigene0001620	6.66667	0	0.4041	0.1627	0.2861	0	0	0	0.2843	0.001	-8.15127	0.00139414	0.0077719	yes	-	PREDICTED: golgin subfamily A member 6-like protein 1 [Crassostrea gigas]	-	-	-	-
Unigene0001622	5	24	0.2	0.4026	0.472	1.4822	1.0787	2.6418	0.3582	1.73423	2.27546	0.00396509	0.0180545	yes	-	--	-	-	-	-
Unigene0001623	99.6667	401	0.7787	0.9271	0.9484	3.2332	3.4232	4.3133	0.884733	3.65657	2.04718	8.93234e-07	1.51678e-05	yes	ZNF84	PREDICTED: proline-rich protein HaeIII subfamily 1-like, partial [Phalacrocorax carbo]	-	-	-	-
Unigene0001631	169	1124.33	3.6818	4.9625	2.2826	26.2647	23.5168	27.0293	3.6423	25.6036	2.81343	1.02193e-10	4.21894e-09	yes	Casp7	caspase 3/7-2 [Mytilus galloprovincialis]	ko04210//Apoptosis//Cell growth and death//Cellular Processes	-	-	-
Unigene0001633	33	83	1.3446	1.8047	1.0577	3.7191	4.1318	3.2719	1.40233	3.7076	1.40266	0.00647679	0.0266253	yes	-	--	-	-	-	-
Unigene0001634	16.3333	43.6667	0.9979	1.2914	1.4297	3.0027	4.5365	2.6759	1.23967	3.40503	1.45772	0.0133385	0.0468189	yes	-	--	-	-	-	-
Unigene0001639	5.66667	26	0.1947	0.6534	0.3064	1.6712	2.521	1.354	0.384833	1.84873	2.26423	0.00273562	0.0134299	yes	PEX3	PREDICTED: peroxisomal biogenesis factor 3-like isoform X1 [Crassostrea gigas]	ko04146//Peroxisome//Transport and catabolism//Cellular Processes	GO:0005622//intracellular;GO:0016020//membrane;GO:0044424//intracellular part;GO:0005737//cytoplasm;GO:0043233//organelle lumen;GO:0031090//organelle membrane;GO:0044428//nuclear part;GO:0044444//cytoplasmic part;GO:0031224//intrinsic component of membrane;GO:0031231//intrinsic component of peroxisomal membrane;GO:0031974//membrane-enclosed lumen;GO:0044422//organelle part;GO:0043231//intracellul…	GO:0005488//binding;GO:0005515//protein binding	GO:0006996//organelle organization;GO:0043574//peroxisomal transport;GO:0010506//regulation of autophagy;GO:0065007//biological regulation;GO:0034613//cellular protein localization;GO:0016043//cellular component organization;GO:0006886//intracellular protein transport;GO:0006605//protein targeting;GO:0072662//protein localization to peroxisome;GO:0051641//cellular localization;GO:0007031//peroxis…
Unigene0001641	0	15	0	0	0	0.7948	1.099	0.8853	0.001	0.926367	9.85544	2.80079e-06	4.14261e-05	yes	-	--	-	-	-	-
Unigene0001647	0.333333	13	0	0	0.071	0.845	0.5843	1.1296	0.0236667	0.852967	5.17156	9.81907e-05	0.000866772	yes	K02A2.6	PREDICTED: protein crumbs homolog 1-like [Notothenia coriiceps]	-	-	-	-
Unigene0001648	389	1025.33	6.6431	3.9695	5.7305	12.8065	15.189	16.3534	5.4477	14.783	1.44022	0.000269461	0.00201822	yes	Nrf1	PREDICTED: DNA-binding protein P3A2-like [Crassostrea gigas]	-	-	-	-
Unigene0001649	25.6667	3.33333	0.4493	0.3392	1.1133	0.1577	0.0969	0	0.633933	0.0848667	-2.90106	0.00266072	0.0131402	yes	-	PREDICTED: titin homolog [Crassostrea gigas]	-	-	-	-
Unigene0001651	1.33333	86.3333	0.0446	0.0449	0	2.1942	2.2876	1.8623	0.0298333	2.1147	6.14738	2.33589e-14	1.7778e-12	yes	-	--	-	-	-	-
Unigene0001655	2	21.6667	0	0.24	0.1406	0.9764	1.543	1.6781	0.126867	1.39917	3.46318	0.000217028	0.00168571	yes	-	--	-	-	-	-
Unigene0001657	6.33333	0	1.0054	0.1349	0.1582	0	0	0	0.432833	0.001	-8.75767	0.00794434	0.0312756	yes	-	PREDICTED: uncharacterized protein LOC105336621 [Crassostrea gigas]	-	-	-	-
Unigene0001659	10.3333	58	0.7141	0.3267	1.149	3.7982	2.9412	5.5512	0.729933	4.09687	2.48868	0.000141193	0.00117735	yes	-	--	-	-	-	-
Unigene0001663	43.6667	10.3333	0.6158	2.376	0.4541	0.4203	0.2768	0.1873	1.14863	0.2948	-1.96211	0.0120762	0.0433534	yes	-	--	-	-	-	-
Unigene0001667	103.333	29.6667	2.1381	1.6415	2.1807	0.4665	0.6841	0.6047	1.98677	0.5851	-1.76367	0.000499212	0.00335363	yes	-	mariner transposase [Lasius niger]	ko00310//Lysine degradation//Amino acid metabolism//Metabolism	-	-	-
Unigene0001668	136.333	2	0.7407	1.7396	1.3421	0.0103	0.0285	0.0184	1.27413	0.0190667	-6.06232	1.24675e-15	1.14768e-13	yes	-	--	-	-	-	-
Unigene0001671	90	339.667	0.845	0.6995	0.6988	2.7538	2.3853	3.6317	0.747767	2.9236	1.96709	4.1863e-06	5.86115e-05	yes	SMUG1	PREDICTED: single-strand selective monofunctional uracil DNA glycosylase [Poecilia latipinna]	ko03410//Base excision repair//Replication and repair//Genetic Information Processing	-	-	-
Unigene0001672	0	215	0	0	0	5.3135	5.7003	3.2686	0.001	4.7608	12.217	2.12866e-26	7.65215e-24	yes	-	--	-	-	-	-
Unigene0001674	66.3333	150	1.1964	1.8272	1.29	3.4036	2.9151	3.8291	1.43787	3.3826	1.2342	0.00717672	0.0288974	yes	Cpa4	PREDICTED: carboxypeptidase O [Crassostrea gigas]	-	-	-	-
Unigene0001676	15	110.667	1.3504	0.2862	1.8449	10.2296	7.5902	8.1529	1.1605	8.65757	2.89922	4.46116e-06	6.19069e-05	yes	-	--	-	-	-	-
Unigene0001677	12	0	1.0266	0.3758	0.3304	0	0	0	0.5776	0.001	-9.17393	9.33303e-05	0.000830964	yes	-	--	-	-	-	-
Unigene0001678	256	42.3333	1.4494	4.3676	1.5896	0.4458	0.5011	0.3488	2.46887	0.4319	-2.51508	4.8604e-06	6.67949e-05	yes	-	--	-	-	-	-
Unigene0001681	8	0.333333	0.5668	0.2593	0.4864	0	0.0556	0	0.4375	0.0185333	-4.56109	0.00246646	0.0123687	yes	-	--	-	-	-	-
Unigene0001682	14.6667	1	0.2213	1.8937	0.3917	0.0647	0.0597	0.0577	0.835567	0.0607	-3.78299	0.00295977	0.0143231	yes	-	--	-	-	-	-
Unigene0001687	0	68.3333	0	0	0	2.639	2.1536	3.4699	0.001	2.75417	11.4274	4.40324e-15	3.74622e-13	yes	-	--	-	-	-	-
Unigene0001688	0	19.6667	0	0	0	1.9733	2.0213	2.0517	0.001	2.01543	10.9769	1.63849e-07	3.38989e-06	yes	-	--	-	-	-	-
Unigene0001689	0	15.6667	0	0	0	1.3071	1.4631	1.3312	0.001	1.36713	10.4169	1.64195e-06	2.59486e-05	yes	-	--	-	-	-	-
Unigene0001690	0.333333	18.3333	0	0	0.1191	1.0632	3.0492	1.895	0.0397	2.00247	5.6565	1.12614e-05	0.000137552	yes	-	--	-	-	-	-
Unigene0001691	4	180.333	0	0.5736	0.1345	8.2026	15.738	9.6277	0.236033	11.1894	5.567	9.89845e-14	6.85125e-12	yes	-	--	-	-	-	-
Unigene0001696	30	2.33333	2.5615	0.3804	0.991	0.0983	0.1812	0.0438	1.31097	0.107767	-3.60465	0.000251752	0.00190646	yes	-	Cytochrome P450 likeTBP [Echinococcus multilocularis]	-	-	-	-
Unigene0001700	29.6667	1.33333	0.48	1.6768	0.4331	0	0.0609	0.0589	0.8633	0.0399333	-4.4342	2.87863e-05	0.000308555	yes	-	pol-like protein [Ciona intestinalis]	-	-	-	-
Unigene0001701	26	122.667	0.9115	0.8564	0.717	3.52	3.54	5.1015	0.8283	4.05383	2.29106	6.84389e-06	8.97188e-05	yes	Tmem72	PREDICTED: transmembrane protein 72-like [Biomphalaria glabrata]	-	-	-	-
Unigene0001703	159.333	399.333	1.3359	2.1337	0.9458	4.4398	3.5741	3.7152	1.4718	3.9097	1.40948	0.00137782	0.00769917	yes	-	--	-	-	-	-
Unigene0001713	9.66667	0	0.1702	0.7423	0.8702	0	0	0	0.594233	0.001	-9.21489	0.000431841	0.00297745	yes	-	PREDICTED: Ig-like V-type domain-containing protein FAM187A-like, partial [Saccoglossus kowalevskii]	-	-	-	-
Unigene0001714	7.33333	62.6667	0	0.2948	0.2392	1.7133	1.5309	1.4094	0.178	1.5512	3.12344	4.41205e-05	0.00044227	yes	Dnajc16	PREDICTED: dnaJ homolog subfamily C member 16 [Crassostrea gigas]	-	-	-	-
Unigene0001716	28.3333	2	0.1837	2.0028	0.5057	0	0.1981	0	0.8974	0.0660333	-3.76448	0.00289423	0.0140613	yes	-	--	-	-	-	-
Unigene0001717	7.66667	0	0.2763	0.6259	0.8152	0	0	0	0.572467	0.001	-9.16105	0.000804776	0.00494484	yes	-	PREDICTED: uncharacterized protein LOC105329621 isoform X2 [Crassostrea gigas]	-	-	-	-
Unigene0001718	44.3333	0	2.232	1.2752	5.3384	0	0	0	2.94853	0.001	-11.5258	6.82266e-10	2.39396e-08	yes	-	--	-	-	-	-
Unigene0001719	31.3333	230.667	0.3651	0.9285	0.6122	4.0029	5.4937	4.9902	0.635267	4.82893	2.92627	9.76078e-09	2.6901e-07	yes	-	--	-	-	-	-
Unigene0001726	1.66667	16	0	0.3284	0	1.6037	1.3376	0.5444	0.109467	1.1619	3.40792	0.0039887	0.018142	yes	-	--	-	-	-	-
Unigene0001731	82	15.3333	1.2699	5.6914	0.6065	0.4953	0.5871	0.4414	2.5226	0.507933	-2.3122	0.0031603	0.0150777	yes	VAMP714	PREDICTED: vesicle-associated membrane protein 8 [Crassostrea gigas]	ko04130//SNARE interactions in vesicular transport//Folding, sorting and degradation//Genetic Information Processing	-	-	-
Unigene0001733	24.3333	3.33333	0.2767	3.4531	0.3917	0.0647	0.3581	0.1731	1.37383	0.198633	-2.79003	0.0136996	0.0477895	yes	-	--	-	-	-	-
Unigene0001735	637.667	9.66667	51.2065	23.2041	47.8836	0.843	0.3886	0.6886	40.7647	0.640067	-5.99296	2.5072e-24	6.97333e-22	yes	-	PREDICTED: uncharacterized protein LOC105340808 [Crassostrea gigas]	-	-	-	-
Unigene0001742	57.6667	15	1.3812	3.5566	0.758	0.6766	0.5544	0.3685	1.8986	0.533167	-1.83228	0.00823336	0.0321615	yes	-	--	-	-	-	-
Unigene0001744	427	944	4.009	4.0715	3.993	8.7349	9.2853	9.6094	4.0245	9.20987	1.19437	0.00129767	0.00732462	yes	OSBPL11	PREDICTED: oxysterol-binding protein-related protein 11-like isoform X2 [Octopus bimaculoides]	-	-	-	-
Unigene0001745	44.6667	0.666667	1.8683	1.1045	1.1897	0.0694	0	0	1.3875	0.0231333	-5.90637	1.77671e-09	5.75259e-08	yes	C1qtnf4	PREDICTED: LOW QUALITY PROTEIN: complement C1q tumor necrosis factor-related protein 4 [Octodon degus]	-	-	-	-
Unigene0001747	10.3333	41	0.2483	0.9998	0.3516	1.8016	2.5181	2.3307	0.533233	2.2168	2.05564	0.00316985	0.0151153	yes	-	--	-	-	-	-
Unigene0001752	154.667	43.6667	1.7359	3.9278	1.4706	0.7986	0.7683	0.5725	2.3781	0.713133	-1.73757	0.00116253	0.00668588	yes	-	--	-	-	-	-
Unigene0001755	184	661.667	3.771	4.2058	2.1517	11.2289	14.8969	12.241	3.37617	12.7889	1.92144	6.77258e-06	8.89343e-05	yes	AGAP012180	PREDICTED: transmembrane protein 234 homolog [Crassostrea gigas]	-	-	-	-
Unigene0001757	27.6667	74.6667	0.2967	1.2217	0.8593	2.6512	1.8621	2.1377	0.792567	2.217	1.484	0.0130639	0.0460789	yes	GRINA	PREDICTED: protein lifeguard 1-like [Biomphalaria glabrata]	-	-	-	-
Unigene0001760	92.6667	15	1.6622	1.8344	2.4576	0.4453	0.216	0.3342	1.98473	0.331833	-2.58041	5.0178e-06	6.86985e-05	yes	-	--	-	-	-	-
Unigene0001764	287.667	40	2.8028	10.5608	3.5977	1.0637	0.715	0.7307	5.65377	0.836467	-2.75683	1.80434e-06	2.82158e-05	yes	-	--	-	-	-	-
Unigene0001765	0.666667	9	0.06	0.0604	0	0.9132	0.5181	0.3756	0.0401333	0.6023	3.90761	0.00307169	0.0147423	yes	-	PREDICTED: synaptotagmin-1 isoform X2 [Crassostrea gigas]	-	-	-	-
Unigene0001769	1.66667	13.6667	0	0.273	0	1.2694	0.5851	0.6222	0.091	0.825567	3.18145	0.00808848	0.0317113	yes	-	--	-	-	-	-
Unigene0001774	53.6667	2.66667	0.3695	2.9758	1.0901	0.1853	0.0569	0	1.47847	0.0807333	-4.19479	4.87604e-05	0.000480883	yes	-	--	-	-	-	-
Unigene0001775	12.6667	1.33333	0.9644	0.2855	1.071	0.0664	0.1836	0	0.773633	0.0833333	-3.21468	0.00498245	0.0216176	yes	-	--	-	-	-	-
Unigene0001777	9.66667	1.33333	0.9333	0.2684	0.8653	0.078	0.1438	0.0695	0.689	0.0971	-2.82696	0.0121487	0.0435572	yes	-	--	-	-	-	-
Unigene0001783	7.33333	33	0.0868	0.7862	0.1024	1.9295	2.2468	0.5883	0.325133	1.5882	2.28829	0.0124302	0.0443114	yes	-	--	-	-	-	-
Unigene0001784	11.3333	0	0.3198	0.2146	0.4403	0	0	0	0.3249	0.001	-8.34385	4.77233e-05	0.000471986	yes	-	PREDICTED: E3 ubiquitin-protein ligase TRIM33-like [Amphimedon queenslandica]	-	-	-	-
Unigene0001785	19	64.3333	0.5171	0.7518	0.4406	1.5799	2.572	1.8873	0.569833	2.01307	1.82078	0.00127608	0.0072234	yes	-	--	-	-	-	-
Unigene0001787	9	0	0.9789	0	0.924	0	0	0	0.6343	0.001	-9.30902	0.00402711	0.0182811	yes	-	PREDICTED: histone H1-delta [Crassostrea gigas]	-	-	-	-
Unigene0001795	1493.67	3079.33	4.7787	3.5764	4.1673	8.7924	7.954	9.9808	4.17413	8.90907	1.0938	0.00283687	0.0138299	yes	Ubr5	PREDICTED: E3 ubiquitin-protein ligase UBR5 [Crassostrea gigas]	ko04120//Ubiquitin mediated proteolysis//Folding, sorting and degradation//Genetic Information Processing	-	-	-
Unigene0001805	46.3333	6.33333	3.5521	1.3243	5.045	0.2309	0.4967	0.6174	3.30713	0.448333	-2.88294	0.000141627	0.00118036	yes	-	--	-	-	-	-
Unigene0001809	1	10	0	0.1303	0	0.3031	0.8381	0.2701	0.0434333	0.470433	3.43712	0.0115597	0.0419012	yes	CHRNA10	Nicotinic acetylcholine receptor family and Neurotransmitter-gated ion-channel transmembrane domain and Neurotransmitter-gated ion-channel family and Neurotransmitter-gated ion-channel ligand-binding domain and Nicotinic acetylcholine-gated receptor, transmembrane domain-containing protein [Strongyloides ratti]	-	-	-	-
Unigene0001817	365.333	984	1.8632	7.8625	1.824	10.8534	12.8655	9.4054	3.8499	11.0414	1.52003	0.00568152	0.0239681	yes	Dhps	PREDICTED: deoxyhypusine synthase [Crassostrea gigas]	-	-	GO:0003824//catalytic activity;GO:0016765//transferase activity, transferring alkyl or aryl (other than methyl) groups;GO:0016740//transferase activity	GO:1901564//organonitrogen compound metabolic process;GO:0022607//cellular component assembly;GO:0043170//macromolecule metabolic process;GO:0032944//regulation of mononuclear cell proliferation;GO:0030155//regulation of cell adhesion;GO:0051260//protein homooligomerization;GO:0022407//regulation of cell-cell adhesion;GO:0071840//cellular component organization or biogenesis;GO:0042592//homeostat…
Unigene0001822	1.33333	26.3333	0.0544	0.1094	0.0641	2.0355	0.7037	1.9841	0.0759667	1.57443	4.37332	8.26216e-06	0.000105405	yes	KCNAB2	PREDICTED: voltage-gated potassium channel subunit beta-2 isoform X2 [Crassostrea gigas]	-	GO:0044425//membrane part;GO:0005623//cell;GO:0044464//cell part;GO:0044424//intracellular part;GO:0031224//intrinsic component of membrane;GO:0005622//intracellular;GO:0016020//membrane	-	GO:0055085//transmembrane transport;GO:0044765//single-organism transport;GO:0030001//metal ion transport;GO:0009987//cellular process;GO:0006811//ion transport;GO:0034220//ion transmembrane transport;GO:0044699//single-organism process;GO:0044763//single-organism cellular process;GO:0006810//transport;GO:0051234//establishment of localization;GO:1902578//single-organism localization;GO:0006812//…
Unigene0001825	31.6667	0	1.3463	1.3164	1.18	0	0	0	1.2809	0.001	-10.3229	9.03699e-10	3.10387e-08	yes	-	--	-	-	-	-
Unigene0001828	1240	3395	20.2435	24.9294	19.6055	62.6341	61.5641	60.6208	21.5928	61.6063	1.51253	3.46676e-05	0.00036063	yes	Echs1	PREDICTED: enoyl-CoA hydratase, mitochondrial-like [Crassostrea gigas]	ko01200//Carbon metabolism//Global and Overview//Metabolism;ko00310//Lysine degradation//Amino acid metabolism//Metabolism;ko01212//Fatty acid metabolism//Global and Overview//Metabolism;ko00380//Tryptophan metabolism//Amino acid metabolism//Metabolism;ko00280//Valine, leucine and isoleucine degradation//Amino acid metabolism//Metabolism;ko00071//Fatty acid degradation//Lipid metabolism//Metaboli…	-	-	-
Unigene0001830	17.6667	70.6667	0.6148	0.476	0.1953	1.3835	2.0916	1.9727	0.4287	1.81593	2.08267	0.000467153	0.0031763	yes	KIAA0195	PREDICTED: transmembrane protein 94 isoform X2 [Crassostrea gigas]	-	-	-	-
Unigene0001832	67	202	0.6658	1.0834	0.5761	2.6878	2.3581	2.3374	0.7751	2.4611	1.66685	0.000286669	0.00212332	yes	DOCK9	Dedicator of cytokinesis protein 9 [Crassostrea gigas]	-	-	-	-
Unigene0001836	1.66667	25.3333	0	0.1705	0.1333	2.3788	1.5838	0.8244	0.101267	1.59567	3.97793	3.97917e-05	0.000404766	yes	-	--	-	-	-	-
Unigene0001840	30.3333	0	0.8373	1.556	0.646	0	0	0	1.0131	0.001	-9.98456	1.07648e-08	2.93865e-07	yes	-	PREDICTED: neural cell adhesion molecule 1-like, partial [Limulus polyphemus]	-	-	-	-
Unigene0001841	8	0	0.3822	0.2198	0.8375	0	0	0	0.479833	0.001	-8.90639	0.00087962	0.00531563	yes	-	--	-	-	-	-
Unigene0001845	0	26	0	0	0	1.5233	1.7872	1.7277	0.001	1.6794	10.7137	7.40909e-09	2.0953e-07	yes	-	--	-	-	-	-
Unigene0001846	31.3333	90	0.2461	0.7963	0.726	1.4399	2.0859	1.6499	0.589467	1.72523	1.54931	0.00621663	0.0257701	yes	Ccdc62	PREDICTED: coiled-coil domain-containing protein 62-like [Saccoglossus kowalevskii]	-	-	-	-
Unigene0001851	80	4	4.4642	3.6156	5.0254	0.06	0.3321	0.2676	4.3684	0.2199	-4.31219	5.8676e-10	2.09275e-08	yes	-	--	-	-	-	-
Unigene0001853	523.667	78.3333	7.3502	6.4512	7.6687	1.1468	1.0016	1.17	7.1567	1.10613	-2.69377	1.20576e-10	4.93977e-09	yes	CASP3	PREDICTED: caspase-7-like [Aplysia californica]	-	-	-	-
Unigene0001855	11.3333	68.3333	0.3019	0.3039	0.2969	1.8843	1.52	2.2303	0.3009	1.8782	2.64199	5.05753e-06	6.91799e-05	yes	Megf6	PREDICTED: multiple epidermal growth factor-like domains protein 6 isoform X1 [Crassostrea gigas]	-	-	-	-
Unigene0001857	11	0.333333	0.298	1.3798	0.3516	0	0.0643	0	0.676467	0.0214333	-4.98009	0.00155289	0.0085045	yes	-	--	-	-	-	-
Unigene0001858	29	6.66667	1.0857	0.8196	1.241	0.2382	0.0732	0.4246	1.04877	0.245333	-2.09588	0.00531057	0.022729	yes	NELL2	PREDICTED: protein kinase C-binding protein NELL2 isoform X4 [Crassostrea gigas]	-	-	-	-
Unigene0001859	14.6667	0	0.3947	0.4414	1.2936	0	0	0	0.7099	0.001	-9.47147	1.88345e-05	0.000214524	yes	-	--	-	-	-	-
Unigene0001863	10.3333	0	0.3276	0.3297	1.224	0	0	0	0.6271	0.001	-9.29255	0.000268801	0.00201459	yes	-	PREDICTED: uncharacterized protein LOC105323049 [Crassostrea gigas]	-	-	-	-
Unigene0001865	19	2.66667	1.1891	1.1969	1.1926	0.1391	0.1283	0.248	1.19287	0.1718	-2.79563	0.000793192	0.00488455	yes	-	--	-	-	-	-
Unigene0001870	270	1556	4.4039	3.2324	3.5416	21.1354	22.9339	22.7993	3.72597	22.2895	2.58068	3.99631e-11	1.78167e-09	yes	YIPF5	PREDICTED: protein YIPF5-like [Aplysia californica]	-	GO:0044444//cytoplasmic part;GO:0012505//endomembrane system;GO:0031410//cytoplasmic vesicle;GO:0005794//Golgi apparatus;GO:0005622//intracellular;GO:0005783//endoplasmic reticulum;GO:0044424//intracellular part;GO:0044425//membrane part;GO:0044422//organelle part;GO:0044446//intracellular organelle part;GO:0098588//bounding membrane of organelle;GO:0044432//endoplasmic reticulum part;GO:0043226/…	-	GO:0016192//vesicle-mediated transport;GO:0051234//establishment of localization;GO:0006810//transport;GO:0051179//localization
Unigene0001875	99.3333	17.6667	1.1557	5.7134	0.9698	0.7213	0.4433	0.3482	2.61297	0.504267	-2.37343	0.00143602	0.00796177	yes	-	--	-	-	-	-
Unigene0001880	910	3126.33	6.0364	21.0068	6.0834	41.8193	50.5617	28.7199	11.0422	40.367	1.87015	0.000319146	0.00232208	yes	Dars	PREDICTED: aspartate--tRNA ligase, cytoplasmic-like isoform X1 [Crassostrea gigas]	ko00970//Aminoacyl-tRNA biosynthesis//Translation//Genetic Information Processing	GO:0044464//cell part;GO:0044424//intracellular part;GO:0005623//cell;GO:0005622//intracellular	GO:0004812//aminoacyl-tRNA ligase activity;GO:0032550//purine ribonucleoside binding;GO:0032549//ribonucleoside binding;GO:0016874//ligase activity;GO:0016876//ligase activity, forming aminoacyl-tRNA and related compounds;GO:0097367//carbohydrate derivative binding;GO:0001882//nucleoside binding;GO:0003824//catalytic activity;GO:0097159//organic cyclic compound binding;GO:0036094//small molecule …	GO:0043043//peptide biosynthetic process;GO:0009987//cellular process;GO:0043436//oxoacid metabolic process;GO:0019752//carboxylic acid metabolic process;GO:1901564//organonitrogen compound metabolic process;GO:0010467//gene expression;GO:1901360//organic cyclic compound metabolic process;GO:0043603//cellular amide metabolic process;GO:0044710//single-organism metabolic process;GO:0006418//tRNA a…
Unigene0001882	13.3333	0	0.6918	1.5669	0.068	0	0	0	0.775567	0.001	-9.59911	0.00041336	0.00287114	yes	-	--	-	-	-	-
Unigene0001885	11.6667	2	0.4008	0.2593	0.4053	0.0335	0.0618	0.0896	0.355133	0.0616333	-2.52658	0.00827181	0.0322784	yes	-	Zinc-binding alcohol dehydrogenase domain-containing protein 2, partial [Crassostrea gigas]	-	-	-	-
Unigene0001886	4.66667	0	0.207	0.2604	0.3053	0	0	0	0.257567	0.001	-8.0088	0.00479071	0.0209637	yes	-	--	-	-	-	-
Unigene0001888	25	164.333	0.2412	0.8387	0.6727	4.054	3.8791	3.9101	0.5842	3.94773	2.75649	5.03042e-07	9.15939e-06	yes	nrf-6	PREDICTED: nose resistant to fluoxetine protein 6-like [Crassostrea gigas]	-	-	-	-
Unigene0001889	39	0	0.6932	1.2606	0.7916	0	0	0	0.915133	0.001	-9.83784	1.49142e-10	5.99129e-09	yes	-	PREDICTED: cytoplasmic tRNA 2-thiolation protein 2-A-like, partial [Saccoglossus kowalevskii]	-	-	-	-
Unigene0001891	35.6667	3.66667	0.2676	3.3862	0.5413	0	0.0825	0.3588	1.39837	0.1471	-3.24887	0.00585809	0.0245479	yes	-	--	-	-	-	-
Unigene0001892	2.66667	16.3333	0.1573	0.1583	0	0.6902	0.9332	0.4921	0.1052	0.705167	2.74483	0.002944	0.0142597	yes	-	--	-	-	-	-
Unigene0001896	42.6667	162	0.332	1.708	0.3917	3.8201	3.5813	2.4812	0.810567	3.2942	2.02293	0.0013331	0.00749252	yes	C19orf24	PREDICTED: membrane protein FAM174 [Crassostrea gigas]	-	-	-	-
Unigene0001897	23.3333	0	1.12	0.9864	1.3766	0	0	0	1.161	0.001	-10.1812	4.42356e-08	1.04417e-06	yes	-	--	-	-	-	-
Unigene0001898	37.3333	87.6667	0.8929	0.5393	0.6743	1.7345	1.3678	2.0299	0.702167	1.71073	1.28473	0.0112874	0.0411422	yes	-	PREDICTED: uncharacterized protein LOC105338265 [Crassostrea gigas]	-	-	-	-
Unigene0001899	12	0	0.2431	1.7739	0.2151	0	0	0	0.744033	0.001	-9.53922	0.00064547	0.00413035	yes	-	--	-	-	-	-
Unigene0001904	216.667	426.333	1.702	2.5489	1.3715	3.7599	4.4781	3.394	1.87413	3.87733	1.04884	0.0123938	0.0442164	yes	RPGRIP1L	PREDICTED: protein fantom isoform X1 [Crassostrea gigas]	-	-	-	-
Unigene0001912	29	8	0.8408	1.1637	1.2401	0.4919	0.2267	0.2192	1.08153	0.3126	-1.79069	0.0101167	0.03774	yes	-	--	-	-	-	-
Unigene0001915	10.6667	91.6667	0.7785	0.9645	0.212	6.6574	7.3647	4.1218	0.651667	6.04797	3.21424	5.86614e-07	1.05003e-05	yes	Ecm29	PREDICTED: proteasome-associated protein ECM29 homolog [Crassostrea gigas]	-	-	-	-
Unigene0001921	0	34.6667	0	0	0	1.9163	2.132	2.3555	0.001	2.1346	11.0598	1.72566e-10	6.86856e-09	yes	-	--	-	-	-	-
Unigene0001924	16.3333	1	1.1351	1.0824	0.8459	0	0.1289	0.0623	1.02113	0.0637333	-4.00198	0.000139872	0.00116923	yes	-	--	-	-	-	-
Unigene0001925	10	0	0.8226	0.3312	0.5824	0	0	0	0.578733	0.001	-9.17675	0.000179059	0.00143761	yes	-	--	-	-	-	-
Unigene0001929	10	0.666667	0.5026	0.1084	0.5506	0	0.0774	0	0.3872	0.0258	-3.90764	0.00576292	0.0242306	yes	-	--	-	-	-	-
Unigene0001946	3	64.3333	0.0305	0.1075	0	0.8392	0.8724	1.4798	0.046	1.0638	4.53145	2.21486e-08	5.64415e-07	yes	FLNA	Filamin-A [Crassostrea gigas]	-	-	-	-
Unigene0001949	22	0	2.4087	0.4139	1.2478	0	0	0	1.3568	0.001	-10.406	2.36138e-06	3.57524e-05	yes	-	--	-	-	-	-
Unigene0001951	2	55.6667	0.0919	0.1851	0	3.6581	2.5292	2.3012	0.0923333	2.8295	4.93755	2.912e-09	8.9808e-08	yes	LITAF	PREDICTED: lipopolysaccharide-induced tumor necrosis factor-alpha factor homolog isoform X2 [Xenopus tropicalis]	ko04142//Lysosome//Transport and catabolism//Cellular Processes	-	-	-
Unigene0001954	0	206	0	0	0	4.2055	4.5131	3.7671	0.001	4.1619	12.023	1.76525e-27	6.98034e-25	yes	-	--	-	-	-	-
Unigene0001957	17.6667	0.666667	0.9871	0.3864	1.8118	0	0	0.1144	1.06177	0.0381333	-4.79927	0.000156496	0.00128238	yes	-	--	-	-	-	-
Unigene0001961	263.667	0	2.3958	1.9532	3.3859	0	0	0	2.5783	0.001	-11.3322	6.80101e-29	3.18838e-26	yes	-	hypothetical protein LOTGIDRAFT_234698 [Lottia gigantea]	-	-	-	-
Unigene0001962	437.667	129	3.9946	14.9377	4.1118	2.6058	1.7787	2.8186	7.68137	2.40103	-1.67771	0.00232282	0.0117732	yes	-	--	-	-	-	-
Unigene0001963	20.3333	0	3.3452	0	0	0	0	0	1.11507	0.001	-10.1229	0.00443714	0.0197432	yes	-	--	-	-	-	-
Unigene0001965	1284	11.3333	5.7902	20.6102	4.9121	0.2034	0.0767	0.0247	10.4375	0.1016	-6.68273	1.7348e-16	1.78887e-14	yes	VWF	PREDICTED: apolipophorins-like [Aplysia californica]	-	-	-	-
Unigene0001967	11.3333	0.333333	0.3443	1.3863	0.2708	0	0.0619	0	0.667133	0.0206333	-5.01493	0.00142812	0.00792422	yes	PSAP	PREDICTED: prosaposin isoform X1 [Crassostrea gigas]	ko04142//Lysosome//Transport and catabolism//Cellular Processes	-	-	-
Unigene0001972	3	22.3333	0.1142	0.4025	0	1.7379	1.2324	1.2509	0.172233	1.40707	3.03025	0.000871242	0.00527589	yes	-	--	-	-	-	-
Unigene0001973	625.333	1313.33	9.9974	11.1126	10.1378	21.8084	20.3087	25.8257	10.4159	22.6476	1.12057	0.00239255	0.0120708	yes	Zasp52	PREDICTED: PDZ and LIM domain protein 7-like [Crassostrea gigas]	-	-	-	-
Unigene0001974	40.3333	95.3333	1.1084	1.072	0.5385	2.467	2.2742	2.0852	0.9063	2.27547	1.3281	0.00968648	0.0365126	yes	-	--	-	-	-	-
Unigene0001977	16	0	0.4448	1.3881	0.3674	0	0	0	0.733433	0.001	-9.51852	2.0238e-05	0.000228422	yes	-	hypothetical protein CGI_10021012 [Crassostrea gigas]	-	-	-	-
Unigene0001980	4.33333	20.6667	0.1738	0.583	0	1.2201	1.9995	0.7249	0.252267	1.31483	2.38186	0.0141353	0.0490104	yes	-	--	-	-	-	-
Unigene0001983	4	48.3333	0.1119	0.169	0.4622	3.2085	3.0182	2.6843	0.2477	2.97033	3.58396	7.27361e-07	1.27046e-05	yes	-	--	-	-	-	-
Unigene0001985	336.667	841	2.308	5.2506	2.1242	8.7616	9.3318	7.4615	3.2276	8.5183	1.4001	0.00179136	0.00955342	yes	CCT2	PREDICTED: T-complex protein 1 subunit beta [Crassostrea gigas]	-	GO:0043228//non-membrane-bounded organelle;GO:0015630//microtubule cytoskeleton;GO:0044424//intracellular part;GO:0005622//intracellular;GO:0032991//macromolecular complex;GO:0031988//membrane-bounded vesicle;GO:0043232//intracellular non-membrane-bounded organelle;GO:0044464//cell part;GO:0043226//organelle;GO:0031982//vesicle;GO:0043229//intracellular organelle;GO:0043234//protein complex;GO:00…	GO:0005488//binding;GO:1901363//heterocyclic compound binding;GO:0005515//protein binding;GO:0032549//ribonucleoside binding;GO:0097367//carbohydrate derivative binding;GO:0036094//small molecule binding;GO:0001882//nucleoside binding;GO:0001883//purine nucleoside binding;GO:0032550//purine ribonucleoside binding;GO:0097159//organic cyclic compound binding	GO:0070271//protein complex biogenesis;GO:0000003//reproduction;GO:0044085//cellular component biogenesis;GO:0022414//reproductive process;GO:0007338//single fertilization;GO:0019538//protein metabolic process;GO:0071704//organic substance metabolic process;GO:0043170//macromolecule metabolic process;GO:0034622//cellular macromolecular complex assembly;GO:0009987//cellular process;GO:0044702//sin…
Unigene0001986	836	3643.33	6.2139	7.8934	4.8227	29.7211	28.421	28.4935	6.31	28.8785	2.19429	1.35083e-08	3.61025e-07	yes	slc7a6	PREDICTED: large neutral amino acids transporter small subunit 2 isoform X1 [Crassostrea gigas]	-	-	-	-
Unigene0001989	181	418.667	0.9531	2.248	0.6978	3.0123	3.595	2.9529	1.29963	3.18673	1.29397	0.0077987	0.0308434	yes	Wdr81	PREDICTED: WD repeat-containing protein 81 isoform X1 [Crassostrea gigas]	-	-	-	-
Unigene0001995	127.667	270	1.1478	1.3755	1.1501	2.6757	2.8302	2.5745	1.22447	2.69347	1.13731	0.00501785	0.0217287	yes	Msh6	PREDICTED: DNA mismatch repair protein Msh6 isoform X1 [Crassostrea gigas]	ko03430//Mismatch repair//Replication and repair//Genetic Information Processing	-	-	-
Unigene0002004	0.666667	8.33333	0	0.1194	0	0.4164	0.1919	0.9897	0.0398	0.532667	3.74239	0.0131543	0.0463313	yes	-	--	-	-	-	-
Unigene0002005	10	0	0.4136	0.4996	0.3904	0	0	0	0.434533	0.001	-8.76332	0.000104458	0.000913321	yes	-	--	-	-	-	-
Unigene0002007	1047.67	2664.33	7.1542	12.5903	6.7457	25.2005	23.963	21.6835	8.83007	23.6157	1.41925	0.000354239	0.00252708	yes	-	PREDICTED: cell division cycle-associated protein 4-like [Sinocyclocheilus rhinocerous]	-	-	-	-
Unigene0002010	40	3.33333	2.3877	1.3151	2.02	0.0527	0.2916	0.1409	1.9076	0.161733	-3.56007	5.99961e-06	8.00791e-05	yes	-	--	-	-	-	-
Unigene0002014	10.3333	48.3333	0.7154	0.2572	0.7236	2.2723	2.9768	2.8244	0.5654	2.69117	2.25089	0.000456796	0.00311807	yes	-	--	-	-	-	-
Unigene0002017	341	130.667	5.4292	11.011	4.9588	2.2824	3.4056	2.8938	7.133	2.8606	-1.31819	0.00432045	0.0193281	yes	-	PREDICTED: uncharacterized protein LOC105322117 [Crassostrea gigas]	-	-	-	-
Unigene0002020	64	12.3333	4.491	2.2931	6.7583	1.1425	0.8426	0.6788	4.51413	0.887967	-2.34587	0.000243318	0.00185417	yes	-	--	-	-	-	-
Unigene0002022	114.667	13	11.348	3.5147	12.0167	0.9364	1.2556	0.9103	8.9598	1.0341	-3.11509	1.05707e-06	1.75855e-05	yes	-	--	-	-	-	-
Unigene0002023	0	16.6667	0	0	0	1.1061	1.0196	2.1357	0.001	1.42047	10.4721	2.58076e-06	3.86303e-05	yes	-	PREDICTED: craniofacial development protein 2-like [Bombyx mori]	-	-	-	-
Unigene0002024	0.333333	24.6667	0	0	0.1345	3.201	3.3197	2.7338	0.0448333	3.08483	6.10448	1.2729e-07	2.70994e-06	yes	-	--	-	-	-	-
Unigene0002029	14	1	0.6967	0.6429	1.3016	0.1359	0	0.0605	0.8804	0.0654667	-3.74933	0.00062559	0.00402638	yes	-	Eppin [Crassostrea gigas]	-	-	-	-
Unigene0002031	9.66667	37	0.1879	0.7946	0.1331	1.3635	1.8652	1.3328	0.371867	1.5205	2.03169	0.00759693	0.0302179	yes	Clcn6	PREDICTED: chloride channel protein B-like isoform X1 [Crassostrea gigas]	-	GO:0016020//membrane	-	GO:0044699//single-organism process;GO:0051234//establishment of localization;GO:0051179//localization;GO:0044763//single-organism cellular process;GO:1902578//single-organism localization;GO:0006810//transport;GO:0006820//anion transport;GO:0055085//transmembrane transport;GO:0009987//cellular process;GO:0044765//single-organism transport;GO:0034220//ion transmembrane transport;GO:0006811//ion t…
Unigene0002033	16.6667	2.66667	0.654	1.9151	0.4911	0.2087	0	0.31	1.02007	0.1729	-2.56065	0.0138649	0.048266	yes	-	--	-	-	-	-
Unigene0002043	14.6667	2.33333	0.3443	0.4621	0.5417	0.1343	0.0619	0.0299	0.449367	0.0753667	-2.57589	0.00406924	0.01843	yes	CHRNA9	PREDICTED: neuronal acetylcholine receptor subunit alpha-6 [Crassostrea gigas]	-	-	-	-
Unigene0002044	75.3333	278	1.9511	2.8304	2.0313	8.1925	8.1404	9.7845	2.27093	8.7058	1.93869	6.55706e-06	8.64161e-05	yes	-	--	-	-	-	-
Unigene0002045	848	282.667	8.7021	9.6355	9.9093	2.9936	3.3591	3.3567	9.41563	3.23647	-1.54064	5.23051e-05	0.000510035	yes	-	--	-	-	-	-
Unigene0002046	50.6667	13	0.4567	2.2017	1.1912	0.3938	0.2852	0.3509	1.2832	0.3433	-1.9022	0.0064424	0.0265247	yes	-	--	-	-	-	-
Unigene0002049	83	7.33333	1.3125	2.4153	1.6455	0.024	0.1549	0.2994	1.7911	0.159433	-3.48982	1.42399e-06	2.28333e-05	yes	-	--	-	-	-	-
Unigene0002053	366	998	7.9073	7.6429	10.8146	21.7659	24.1847	27.3624	8.78827	24.4377	1.47546	0.00014141	0.00117883	yes	med25	Mediator of RNA polymerase II transcription subunit 25 [Crassostrea gigas]	-	-	-	-
Unigene0002057	19.3333	0.333333	0.5254	0.4068	1.669	0	0	0.0421	0.867067	0.0140333	-5.94921	2.14007e-05	0.000239819	yes	-	--	-	-	-	-
Unigene0002060	41	10	1.759	3.0047	2.1384	0.6238	0.5175	0.6115	2.3007	0.584267	-1.97737	0.00188858	0.00996024	yes	-	--	-	-	-	-
Unigene0002065	4980.33	9617.33	29.1899	46.7447	29.637	70.5489	65.3053	76.8791	35.1905	70.9111	1.01082	0.00716065	0.0288497	yes	RAD21	PREDICTED: double-strand-break repair protein rad21 homolog [Crassostrea gigas]	-	-	-	-
Unigene0002067	14.3333	0.666667	0.3323	1.1946	0.6162	0.1111	0	0	0.714367	0.0370333	-4.26977	0.000635577	0.00407854	yes	-	--	-	-	-	-
Unigene0002069	9	0	0.7438	0.8112	0.1463	0	0	0	0.5671	0.001	-9.14746	0.000809505	0.00496953	yes	-	PREDICTED: patched domain-containing protein 3 isoform X1 [Crassostrea gigas]	-	-	-	-
Unigene0002070	22.3333	2.66667	1.1943	1.0519	1.2918	0.1747	0.2147	0.0519	1.17933	0.1471	-3.0031	0.000277034	0.0020649	yes	-	--	-	-	-	-
Unigene0002073	13.6667	0	0.1874	1.6975	0.8107	0	0	0	0.898533	0.001	-9.81143	0.000132646	0.00111725	yes	-	--	-	-	-	-
Unigene0002075	13796.3	42426	320.496	1925.91	324.738	3106.05	3317.31	2071.26	857.048	2831.54	1.72414	0.00505058	0.0218382	yes	Rpl35a	PREDICTED: 60S ribosomal protein L35a [Crassostrea gigas]	ko03010//Ribosome//Translation//Genetic Information Processing	-	-	-
Unigene0002080	12	0	0.4505	0.5895	0.691	0	0	0	0.577	0.001	-9.17243	2.31097e-05	0.000256349	yes	-	Transposon TX1 uncharacterized 149 kDa protein [Exaiptasia pallida]	-	-	-	-
Unigene0002082	15.3333	398	0.8119	1.6346	0.5159	25.288	27.4219	28.7238	0.987467	27.1446	4.78079	1.08887e-18	1.50048e-16	yes	-	hypothetical protein LOTGIDRAFT_166380 [Lottia gigantea]	-	-	-	-
Unigene0002083	51	233	0.7859	2.0435	0.6182	6.5139	6.3817	3.9384	1.1492	5.61133	2.28771	2.76829e-05	0.000298522	yes	Dnajc9	PREDICTED: dnaJ homolog subfamily C member 9 [Canis lupus familiaris]	-	-	-	-
Unigene0002084	1.33333	35	0.186	0	0.0731	2.1036	1.8055	3.1675	0.0863667	2.35887	4.77148	2.62404e-07	5.14895e-06	yes	-	--	-	-	-	-
Unigene0002087	15.3333	2.66667	0.8852	0.5765	1.1059	0.2437	0.1123	0.1086	0.855867	0.154867	-2.46636	0.00459961	0.0203092	yes	pfh1	PREDICTED: ATP-dependent DNA helicase PIF1-like [Priapulus caudatus]	-	-	-	-
Unigene0002088	15.3333	0	0.9236	0.2066	1.4531	0	0	0	0.8611	0.001	-9.75004	3.30854e-05	0.000346389	yes	-	--	-	-	-	-
Unigene0002092	13	1	0.3151	1.48	0.3098	0.0614	0.0566	0.0548	0.701633	0.0576	-3.60658	0.00345672	0.0162113	yes	-	--	-	-	-	-
Unigene0002095	14.3333	0	0.6246	1.9489	0.1474	0	0	0	0.906967	0.001	-9.82491	0.000200265	0.00157655	yes	-	--	-	-	-	-
Unigene0002096	181	421.667	0.713	2.1019	0.7737	3.0544	3.6673	2.1311	1.1962	2.95093	1.30271	0.00919855	0.0350334	yes	cep170b	PREDICTED: centrosomal protein of 170 kDa protein B isoform X11 [Crassostrea gigas]	-	-	-	-
Unigene0002098	78.3333	1	1.1159	2.43	2.1498	0.0533	0	0.0238	1.89857	0.0257	-6.207	1.37528e-12	8.00913e-11	yes	-	--	-	-	-	-
Unigene0002115	1835.33	4646	24.2397	17.9811	23.1273	62.5139	49.1908	59.6261	21.7827	57.1103	1.39057	0.000165401	0.00134301	yes	Prpf18	PREDICTED: pre-mRNA-splicing factor 18 [Crassostrea gigas]	ko03040//Spliceosome//Transcription//Genetic Information Processing	-	-	-
Unigene0002118	3	20.6667	0.35	0	0.2065	1.2969	1.2585	1.3991	0.1855	1.31817	2.82904	0.00159086	0.00866546	yes	-	--	-	-	-	-
Unigene0002122	7.33333	80.6667	0.1082	0.7627	0.3832	4.0532	5.8382	4.4023	0.418033	4.76457	3.51066	2.2971e-07	4.58256e-06	yes	-	--	-	-	-	-
Unigene0002124	49	175.667	0.5991	0.9046	0.4918	2.149	2.2339	3.0832	0.665167	2.4887	1.9036	8.06345e-05	0.000734464	yes	Specc1l	PREDICTED: cytospin-A isoform X3 [Crassostrea gigas]	-	-	-	-
Unigene0002133	629.333	1751.33	7.0176	5.6157	6.9408	18.7833	17.9068	19.5768	6.5247	18.7556	1.52334	3.84062e-05	0.000392825	yes	HMG20A	Phospholysine phosphohistidine inorganic pyrophosphate phosphatase [Crassostrea gigas]	-	-	-	-
Unigene0002137	24.6667	0	1.7666	0.9146	1.2507	0	0	0	1.31063	0.001	-10.356	4.80288e-08	1.12321e-06	yes	-	hypothetical protein LOTGIDRAFT_229168 [Lottia gigantea]	-	-	-	-
Unigene0002138	0	12.6667	0	0	0	0.9907	0.3262	1.1982	0.001	0.838367	9.71144	4.3393e-05	0.000435998	yes	-	PREDICTED: bombesin receptor-activated protein C6orf89 homolog [Saccoglossus kowalevskii]	-	-	-	-
Unigene0002139	3.33333	22.6667	0	0.4486	0	1.8773	1.0576	0.4647	0.149533	1.1332	2.92186	0.0105133	0.0389224	yes	EHMT2	PREDICTED: serine/threonine-protein phosphatase 6 regulatory ankyrin repeat subunit A-like isoform X1 [Lingula anatina]	-	-	-	-
Unigene0002141	38.3333	174.333	1.8204	3.033	2.8147	11.3859	9.6159	14.7948	2.55603	11.9322	2.22288	5.36415e-06	7.27396e-05	yes	-	--	-	-	-	-
Unigene0002143	269.667	560.333	4.6294	3.8215	5.3491	10.4222	9.9016	9.2213	4.6	9.84837	1.09825	0.00475663	0.0208507	yes	pyroxd1	PREDICTED: pyridine nucleotide-disulfide oxidoreductase domain-containing protein 1 isoform X2 [Crassostrea gigas]	-	-	GO:0016491//oxidoreductase activity;GO:0003824//catalytic activity	-
Unigene0002145	15	0	0.2269	1.7701	0.6693	0	0	0	0.888767	0.001	-9.79566	6.95591e-05	0.000649388	yes	-	--	-	-	-	-
Unigene0002146	6.33333	31	0.3254	0.4504	0	1.1425	1.5359	1.4424	0.2586	1.3736	2.40917	0.00402699	0.0182811	yes	-	PREDICTED: uncharacterized protein LOC105320198 [Crassostrea gigas]	-	-	-	-
Unigene0002150	13.3333	0.666667	0.4301	0.6134	0.4652	0	0	0.0748	0.5029	0.0249333	-4.33412	0.000348929	0.00249625	yes	-	--	-	-	-	-
Unigene0002154	13.6667	0	0.7748	0.7799	1.0548	0	0	0	0.869833	0.001	-9.7646	7.73012e-06	9.96522e-05	yes	-	--	-	-	-	-
Unigene0002158	88.6667	354.333	0.6075	0.6624	0.7765	2.5303	2.5667	3.2807	0.682133	2.79257	2.03347	1.4169e-06	2.27316e-05	yes	-	PREDICTED: uncharacterized protein LOC105321680 isoform X3 [Crassostrea gigas]	-	-	-	-
Unigene0002163	84.6667	22	3.8442	5.1284	3.3337	1.3008	1.2491	0.8211	4.1021	1.12367	-1.86815	0.0005577	0.00367473	yes	-	NSFL1 cofactor p47 [Exaiptasia pallida]	-	-	-	-
Unigene0002164	2.66667	15	0.0519	0.3654	0	0.7281	0.895	0.9192	0.1391	0.847433	2.60698	0.00883782	0.0339539	yes	-	--	-	-	-	-
Unigene0002169	15	0	1.1927	0.8846	0.8888	0	0	0	0.9887	0.001	-9.94939	4.12034e-06	5.78125e-05	yes	-	--	-	-	-	-
Unigene0002170	16.3333	293.333	0.3068	1.351	0.2715	12.7885	13.4024	10.837	0.6431	12.3426	4.26246	8.99731e-12	4.51598e-10	yes	-	--	-	-	-	-
Unigene0002171	21	108.333	0.2883	0.6426	0.4374	2.5062	2.7103	2.1261	0.4561	2.44753	2.42391	8.08658e-06	0.000103499	yes	Rdh13	PREDICTED: retinol dehydrogenase 13 [Crassostrea gigas]	-	-	-	-
Unigene0002172	21	2	1.0083	1.612	1.3297	0.2082	0.064	0.1237	1.31667	0.131967	-3.31864	0.000151966	0.00125214	yes	-	--	-	-	-	-
Unigene0002176	26.6667	129	0.4627	2.2864	0.7445	6.6449	5.8081	5.4393	1.16453	5.9641	2.35655	0.000122877	0.00104728	yes	-	--	-	-	-	-
Unigene0002179	140.667	567.333	1.643	2.7143	1.1247	7.2943	8.0638	7.9654	1.82733	7.7745	2.08901	3.1247e-06	4.55036e-05	yes	-	Tripartite motif-containing protein 2 [Crassostrea gigas]	-	-	-	-
Unigene0002180	1.66667	18	0	0.19	0.1485	1.3992	1.4936	0.8532	0.112833	1.24867	3.46812	0.000355131	0.00253165	yes	-	--	-	-	-	-
Unigene0002186	13.6667	0.666667	1.2366	0.9336	2.432	0	0	0.2149	1.53407	0.0716333	-4.42059	0.000480365	0.00324775	yes	-	--	-	-	-	-
Unigene0002196	239.667	76.3333	3.6203	6.1543	4.1846	1.2969	1.9328	1.3869	4.65307	1.53887	-1.59631	0.000404407	0.00282145	yes	-	--	-	-	-	-
Unigene0002201	158	27.3333	4.9762	5.5457	4.194	0.5199	0.7669	1.3283	4.9053	0.8717	-2.49244	2.42619e-06	3.66273e-05	yes	-	--	-	-	-	-
Unigene0002215	38	3.66667	0.6016	2.9606	0.3155	0.0391	0.1803	0.1743	1.29257	0.131233	-3.30003	0.000969425	0.00576078	yes	-	--	-	-	-	-
Unigene0002216	37.3333	95.3333	2.1721	1.5902	2.097	5.1992	4.5267	5.7146	1.9531	5.14683	1.39792	0.00459341	0.0202898	yes	-	--	-	-	-	-
Unigene0002223	62.3333	0.666667	1.7605	1.2751	1.1653	0.0502	0	0	1.4003	0.0167333	-6.38687	5.99555e-12	3.1e-10	yes	Fank1	Ankyrin repeat and KH domain-containing protein 1 [Crassostrea gigas]	ko04141//Protein processing in endoplasmic reticulum//Folding, sorting and degradation//Genetic Information Processing	-	-	-
Unigene0002224	0.333333	19	0	0.0601	0	0.9088	1.4178	1.3706	0.0200333	1.2324	5.94292	2.97469e-06	4.36504e-05	yes	-	--	-	-	-	-
Unigene0002225	24	0	0.9815	2.1735	0.4632	0	0	0	1.20607	0.001	-10.2361	8.32623e-07	1.42664e-05	yes	-	--	-	-	-	-
Unigene0002230	6.33333	39	0.1082	0.2903	0.3403	1.7298	1.7502	1.1656	0.246267	1.54853	2.65261	0.000153645	0.00126323	yes	-	--	-	-	-	-
Unigene0002239	13.6667	44.6667	0.261	0.8211	0.308	1.3364	1.232	2.1778	0.463367	1.58207	1.77158	0.00868365	0.0334866	yes	-	--	-	-	-	-
Unigene0002245	3.66667	36.3333	0.2397	0.1207	0.0943	2.3378	0.8621	1.6251	0.151567	1.60833	3.40754	2.4663e-05	0.00027087	yes	-	--	-	-	-	-
Unigene0002249	14.3333	0	1.0283	0.6537	0.7663	0	0	0	0.8161	0.001	-9.6726	6.81251e-06	8.93683e-05	yes	-	--	-	-	-	-
Unigene0002254	423.667	1065.67	3.6046	3.1339	3.9541	9.3446	9.3494	9.0465	3.5642	9.24683	1.37538	0.000239542	0.00183138	yes	NOM1	PREDICTED: nucleolar MIF4G domain-containing protein 1 [Crassostrea gigas]	-	GO:0005622//intracellular;GO:0043229//intracellular organelle;GO:0005623//cell;GO:0044424//intracellular part;GO:0043231//intracellular membrane-bounded organelle;GO:0043227//membrane-bounded organelle;GO:0044464//cell part;GO:0043226//organelle	-	-
Unigene0002260	9.66667	0	0.491	1.0502	0.2897	0	0	0	0.6103	0.001	-9.25337	0.000368676	0.00261265	yes	-	--	-	-	-	-
Unigene0002261	13	63.3333	0.7163	0.5938	0.3977	3.3035	2.3635	3.1197	0.569267	2.9289	2.36318	6.2983e-05	0.000596754	yes	-	Poly [ADP-ribose] polymerase 4 [Crassostrea gigas]	-	-	-	-
Unigene0002262	15	0	0.3009	1.9384	0.568	0	0	0	0.935767	0.001	-9.87001	7.26352e-05	0.000672993	yes	-	--	-	-	-	-
Unigene0002264	8.33333	0	0.5416	0.3029	0.7811	0	0	0	0.541867	0.001	-9.08179	0.000453776	0.00310034	yes	-	PREDICTED: centromere-associated protein E-like [Saccoglossus kowalevskii]	-	-	-	-
Unigene0002265	0	170.333	0	0	0	9.7258	6.9301	6.0295	0.001	7.5618	12.8845	3.8332e-24	1.03758e-21	yes	-	--	-	-	-	-
Unigene0002271	25.6667	1.33333	0.4617	2.0581	0.0389	0.0386	0.1067	0	0.8529	0.0484333	-4.1383	0.00242552	0.0122073	yes	-	PREDICTED: uncharacterized protein LOC109619605 isoform X1 [Crassostrea gigas]	-	-	-	-
Unigene0002272	12.6667	0	0.8784	0.6515	0.2727	0	0	0	0.600867	0.001	-9.2309	5.61246e-05	0.000541531	yes	-	--	-	-	-	-
Unigene0002277	13	0.666667	0.2933	0.5904	1.2112	0	0	0.1019	0.6983	0.0339667	-4.36166	0.000970436	0.00576563	yes	-	--	-	-	-	-
Unigene0002280	111.667	0	0.7768	1.212	0.7333	0	0	0	0.907367	0.001	-9.82554	6.71789e-19	9.56159e-17	yes	-	Retrovirus-related Pol polyprotein from transposon TNT 1-94, partial [Daphnia magna]	-	-	-	-
Unigene0002287	10	0	0.0535	1.4011	0.1895	0	0	0	0.548033	0.001	-9.09812	0.00290516	0.0141031	yes	-	--	-	-	-	-
Unigene0002288	0	5.66667	0	0	0	0.2817	0.5193	0.3138	0.001	0.3716	8.53761	0.002485	0.0124392	yes	-	--	-	-	-	-
Unigene0002289	16.3333	3.33333	0.7359	0.3704	1.0612	0.2392	0.0441	0.1705	0.7225	0.151267	-2.2559	0.0118067	0.042591	yes	-	--	-	-	-	-
Unigene0002290	26.6667	89	0.7875	0.9909	0.2323	3.1102	2.0442	2.1045	0.670233	2.41963	1.85205	0.00205224	0.010642	yes	-	--	-	-	-	-
Unigene0002294	55.3333	7.33333	1.1344	0.6055	1.3182	0.1207	0.0556	0.233	1.01937	0.136433	-2.90141	4.04487e-05	0.000410394	yes	-	--	-	-	-	-
Unigene0002295	274.333	49	3.6541	20.9114	4.0322	1.9005	1.8614	1.6936	9.53257	1.8185	-2.39012	0.000246364	0.00187277	yes	UQCC2	PREDICTED: ubiquinol-cytochrome-c reductase complex assembly factor 2 isoform X2 [Serinus canaria]	-	-	-	-
Unigene0002299	7	0	0.3401	0.3424	0.4013	0	0	0	0.361267	0.001	-8.49692	0.000719153	0.00450611	yes	Slc25a4	mitochondrial ADP/ATP translocase [Perkinsela sp. CCAP 1560/4]	ko04020//Calcium signaling pathway//Signal transduction//Environmental Information Processing	-	-	-
Unigene0002301	66	6.33333	0.8109	3.6732	1.0525	0.253	0.2041	0.1128	1.84553	0.189967	-3.28022	3.37428e-05	0.000352218	yes	-	--	-	-	-	-
Unigene0002308	4	20.3333	0.0538	0.433	0.1903	0.6921	2.2621	0.6168	0.2257	1.19033	2.39889	0.0125932	0.0447679	yes	KIAA1161	PREDICTED: uncharacterized family 31 glucosidase KIAA1161-like [Strongylocentrotus purpuratus]	-	-	-	-
Unigene0002314	16	0	0.4093	1.4714	1.1039	0	0	0	0.994867	0.001	-9.95836	9.79404e-06	0.000122022	yes	-	--	-	-	-	-
Unigene0002317	0	24.6667	0	0	0	1.8672	2.4255	1.5884	0.001	1.96037	10.9369	1.93944e-08	5.00255e-07	yes	-	--	-	-	-	-
Unigene0002318	7.66667	0	0.3701	0.745	0.3639	0	0	0	0.493	0.001	-8.94544	0.000823489	0.00504109	yes	-	--	-	-	-	-
Unigene0002326	253	570.667	4.9355	12.1689	4.744	16.6775	19.532	15.759	7.2828	17.3228	1.25011	0.0067507	0.027531	yes	SETD9	PREDICTED: SET domain-containing protein 9-like [Branchiostoma belcheri]	-	-	-	-
Unigene0002327	546.667	1955	3.2421	5.5122	3.7485	14.1062	15.9224	16.3985	4.1676	15.4757	1.89272	1.43246e-06	2.29569e-05	yes	-	--	-	-	-	-
Unigene0002332	264.667	629.667	1.3578	2.4505	1.1292	4.1156	3.4262	4.803	1.64583	4.11493	1.32205	0.00227157	0.0115611	yes	Suz12	PREDICTED: polycomb protein suz12-A-like isoform X2 [Octopus bimaculoides]	-	-	-	-
Unigene0002333	1.66667	12.3333	0.0937	0.1415	0	0.877	0.4548	0.5862	0.0784	0.639333	3.02764	0.00472824	0.0207503	yes	TGFBRAP1	PREDICTED: transforming growth factor-beta receptor-associated protein 1-like [Crassostrea gigas]	-	-	-	-
Unigene0002347	63.3333	170	5.6712	5.5501	4.4612	14.5633	15.7196	13.7178	5.2275	14.6669	1.48837	0.000848772	0.0051632	yes	-	--	-	-	-	-
Unigene0002351	48	15.6667	2.3773	2.347	2.2117	0.749	0.937	0.6675	2.312	0.7845	-1.5593	0.00663517	0.0271402	yes	-	--	-	-	-	-
Unigene0002354	48.3333	4	1.4726	2.5846	1.6931	0.3535	0.1629	0	1.91677	0.172133	-3.47708	2.37791e-05	0.000262628	yes	-	--	-	-	-	-
Unigene0002362	121.333	419.333	2.1285	2.8862	1.6605	8.2545	8.3876	7.6131	2.22507	8.08507	1.86141	9.97708e-06	0.000123893	yes	Supt7l	STAGA complex 65 subunit gamma [Crassostrea gigas]	-	-	-	-
Unigene0002363	1	9.66667	0	0.0447	0.1048	0.5196	0.1916	0.6946	0.0498333	0.4686	3.23317	0.0082973	0.0323612	yes	MIMI_R240	Collagen alpha-1(IV) chain [Crassostrea gigas]	ko04512//ECM-receptor interaction//Signaling molecules and interaction//Environmental Information Processing;ko04510//Focal adhesion//Cellular commiunity//Cellular Processes	-	-	-
Unigene0002369	53.3333	6.66667	0.5487	0.379	0.9394	0.0504	0.0464	0.1346	0.622367	0.0771333	-3.01234	2.96902e-05	0.00031675	yes	CD109	PREDICTED: CD109 antigen-like isoform X2 [Crassostrea gigas]	-	-	-	-
Unigene0002371	3.66667	133.667	0.0456	0.4134	0.0538	6.0875	7.9747	5.9485	0.170933	6.67023	5.28623	2.63321e-13	1.69729e-11	yes	-	--	-	-	-	-
Unigene0002373	42	150.333	1.0968	0.8464	0.4314	2.1177	3.1157	3.6983	0.791533	2.97723	1.91125	0.000272771	0.00203828	yes	tea1	Dihydrolipoyl dehydrogenase, mitochondrial [Crassostrea gigas]	-	-	-	-
Unigene0002380	20.6667	3.66667	0.6003	2.6588	0.5667	0.281	0.3238	0.1252	1.27527	0.243333	-2.38979	0.0111062	0.0406165	yes	-	--	-	-	-	-
Unigene0002382	142.667	39.3333	1.3038	3.513	0.9945	0.4623	0.5683	0.6592	1.9371	0.563267	-1.78201	0.00200429	0.0104427	yes	-	--	-	-	-	-
Unigene0002386	108.667	26.6667	2.5321	11.2874	1.1737	1.799	1.317	0.8959	4.99773	1.3373	-1.90195	0.011433	0.0415397	yes	-	--	-	-	-	-
Unigene0002391	19.3333	0.333333	0.847	0.4093	0.8395	0	0.0365	0	0.6986	0.0121667	-5.84346	4.99185e-06	6.8374e-05	yes	Fcer2	PREDICTED: macrophage mannose receptor 1-like isoform X1 [Crassostrea gigas]	-	-	-	-
Unigene0002393	0.666667	41.6667	0	0.0753	0	1.839	1.8164	1.4828	0.0251	1.71273	6.09247	9.60353e-10	3.27496e-08	yes	Cd209e	PREDICTED: C-type lectin domain family 4 member G-like [Loxodonta africana]	-	-	-	-
Unigene0002395	225.667	614.667	2.6633	3.8912	2.6239	9.3196	8.1311	8.6965	3.05947	8.71573	1.51034	0.000156463	0.00128223	yes	ZNF235	PREDICTED: zinc finger protein 431-like [Peromyscus maniculatus bairdii]	-	-	-	-
Unigene0002398	17.3333	0	1.0328	0.8208	1.1545	0	0	0	1.0027	0.001	-9.96967	1.01292e-06	1.69283e-05	yes	-	--	-	-	-	-
Unigene0002401	0.333333	29.6667	0	0.0715	0	1.3307	3.9101	1.6306	0.0238333	2.29047	6.58652	1.70346e-07	3.51151e-06	yes	-	--	-	-	-	-
Unigene0002407	6	21.3333	0.4216	0.4951	0.4145	2.3845	0.9854	1.612	0.443733	1.66063	1.90397	0.0126576	0.0449526	yes	-	--	-	-	-	-
Unigene0002411	10.3333	36.3333	0.2718	0.8208	0.3741	2.4914	1.7103	1.2755	0.4889	1.82573	1.90086	0.00589472	0.0246707	yes	-	--	-	-	-	-
Unigene0002412	27.3333	83	0.6023	0.7477	0.3553	1.621	1.8841	1.947	0.568433	1.81737	1.67679	0.00172392	0.00925447	yes	-	--	-	-	-	-
Unigene0002415	33.3333	5	0.8176	1.4991	0.7236	0.1367	0.189	0.1523	1.01343	0.159333	-2.66913	0.000249524	0.00189164	yes	-	--	-	-	-	-
Unigene0002419	8	0	0.0715	1.583	0.0843	0	0	0	0.5796	0.001	-9.17891	0.00913787	0.0348432	yes	-	--	-	-	-	-
Unigene0002421	10.6667	33.3333	0.501	0.5502	0.4837	1.2792	2.5059	1.1875	0.511633	1.65753	1.69586	0.0100709	0.0376017	yes	-	--	-	-	-	-
Unigene0002425	53.3333	136.667	1.0366	1.6486	0.7583	3.1053	3.0639	3.1349	1.14783	3.10137	1.43399	0.00333111	0.0157334	yes	-	--	-	-	-	-
Unigene0002437	204.667	604.333	2.2798	2.2317	2.2705	6.9755	7.0509	6.7399	2.26067	6.9221	1.61446	2.95701e-05	0.000315691	yes	-	PREDICTED: uncharacterized protein LOC105338383 [Crassostrea gigas]	-	-	-	-
Unigene0002438	172.333	530.667	4.8861	17.2904	4.6955	28.7655	28.6913	30.2579	8.95733	29.2382	1.70671	0.0012129	0.00692783	yes	LSM5	PREDICTED: U6 snRNA-associated Sm-like protein LSm5 [Crassostrea gigas]	ko03040//Spliceosome//Transcription//Genetic Information Processing;ko03018//RNA degradation//Folding, sorting and degradation//Genetic Information Processing	-	-	-
Unigene0002441	44	2.33333	2.5666	1.2213	2.8082	0.1092	0.2517	0	2.1987	0.1203	-4.19194	1.20605e-06	1.97496e-05	yes	-	--	-	-	-	-
Unigene0002452	647.333	214.333	5.1963	6.9537	5.7295	1.8191	2.1198	2.1858	5.95983	2.04157	-1.5456	8.55485e-05	0.000773107	yes	-	--	-	-	-	-
Unigene0002457	214.667	1.33333	1.5106	11.6651	1.676	0	0.0973	0	4.95057	0.0324333	-7.25397	1.31709e-10	5.35724e-09	yes	-	--	-	-	-	-
Unigene0002460	273	648.667	7.4041	6.0485	5.9217	16.3015	16.9456	14.7622	6.4581	16.0031	1.30917	0.000686307	0.00433947	yes	Aldh5a1	PREDICTED: succinate-semialdehyde dehydrogenase, mitochondrial-like isoform X1 [Lingula anatina]	ko00250//Alanine, aspartate and glutamate metabolism//Amino acid metabolism//Metabolism;ko00650//Butanoate metabolism//Carbohydrate metabolism//Metabolism	-	-	-
Unigene0002461	0.666667	9.66667	0	0.1566	0	1.2742	0.3356	0.8922	0.0522	0.834	3.99793	0.00428028	0.0191824	yes	ALDH5A1	PREDICTED: succinate-semialdehyde dehydrogenase, mitochondrial [Kryptolebias marmoratus]	ko00250//Alanine, aspartate and glutamate metabolism//Amino acid metabolism//Metabolism;ko00650//Butanoate metabolism//Carbohydrate metabolism//Metabolism	-	-	-
Unigene0002462	3.33333	17.6667	0.1275	0.4492	0.0752	0.7459	2.2005	0.7312	0.2173	1.22587	2.49604	0.00778629	0.0308058	yes	-	--	-	-	-	-
Unigene0002463	254.667	62.3333	1.9781	7.2626	1.9814	1.3156	0.8443	0.7865	3.7407	0.982133	-1.92932	0.000849125	0.005165	yes	Aldh5a1	PREDICTED: succinate-semialdehyde dehydrogenase, mitochondrial-like [Limulus polyphemus]	ko00250//Alanine, aspartate and glutamate metabolism//Amino acid metabolism//Metabolism;ko00650//Butanoate metabolism//Carbohydrate metabolism//Metabolism	-	-	-
Unigene0002465	439.333	1231.67	8.5019	33.1207	8.3816	49.96	58.0862	41.1456	16.6681	49.7306	1.57705	0.00310256	0.0148583	yes	MRPL18	PREDICTED: 39S ribosomal protein L18, mitochondrial-like [Aplysia californica]	ko03010//Ribosome//Translation//Genetic Information Processing	GO:0044464//cell part;GO:0005622//intracellular;GO:0005623//cell	-	-
Unigene0002466	1.66667	47	0	0.2122	0.1658	3.0422	4.7753	3.0043	0.126	3.60727	4.83941	1.16331e-08	3.15544e-07	yes	-	--	-	-	-	-
Unigene0002473	3.33333	16.6667	0.1959	0.2958	0	1.0316	0.7925	0.8683	0.1639	0.897467	2.45304	0.00651532	0.0267462	yes	-	--	-	-	-	-
Unigene0002482	0	19	0	0	0	1.4345	1.8669	1.2032	0.001	1.50153	10.5522	3.24079e-07	6.19737e-06	yes	-	--	-	-	-	-
Unigene0002486	156.333	12.6667	6.1747	2.5068	8.6544	0.3593	0.3312	0.7115	5.77863	0.467333	-3.6282	1.54767e-08	4.07879e-07	yes	-	PREDICTED: uncharacterized protein LOC105331065 [Crassostrea gigas]	-	-	-	-
Unigene0002489	225.667	459	1.5627	3.0336	2.0304	4.8001	4.2946	4.9277	2.2089	4.67413	1.08137	0.00940514	0.0356531	yes	Fbxo42	PREDICTED: F-box only protein 42 [Crassostrea gigas]	-	-	-	-
Unigene0002494	14.6667	2.66667	0.5025	1.124	0.9882	0.1307	0.1205	0.2329	0.871567	0.161367	-2.43327	0.00740457	0.0296134	yes	-	--	-	-	-	-
Unigene0002496	4	20	0.1905	0.1918	0.0899	1.2487	0.74	0.5564	0.1574	0.848367	2.43025	0.00246196	0.0123511	yes	-	--	-	-	-	-
Unigene0002503	1.33333	28	0	0	0.2316	1.3208	1.6411	1.5353	0.0772	1.49907	4.27932	8.28508e-06	0.000105683	yes	-	PREDICTED: sodium-coupled monocarboxylate transporter 1-like [Crassostrea gigas]	-	-	-	-
Unigene0002504	141	24	2.6499	10.2087	1.2353	0.8805	1.0941	0.6141	4.69797	0.8629	-2.44477	0.000734176	0.00458509	yes	-	--	-	-	-	-
Unigene0002507	467.333	155.333	1.3124	5.8007	1.5204	0.9633	1.0103	1.0638	2.87783	1.01247	-1.50711	0.00676992	0.0275988	yes	-	--	-	-	-	-
Unigene0002510	48.6667	7	0.6758	3.7072	0.6778	0.3163	0.2551	0.2114	1.68693	0.260933	-2.69265	0.00140498	0.00782161	yes	-	--	-	-	-	-
Unigene0002511	104.667	268.333	1.1999	5.5215	1.1847	7.9377	7.4231	6.3077	2.63537	7.22283	1.45456	0.0129415	0.0457236	yes	GSTA1	glutathione S-transferase alpha [Mytilus galloprovincialis]	ko00480//Glutathione metabolism//Metabolism of other amino acids//Metabolism;ko00982//Drug metabolism - cytochrome P450//Xenobiotics biodegradation and metabolism//Metabolism;ko00980//Metabolism of xenobiotics by cytochrome P450//Xenobiotics biodegradation and metabolism//Metabolism	-	-	-
Unigene0002521	94.3333	29	3.0848	10.2417	2.4266	1.5199	2.0434	1.5803	5.25103	1.71453	-1.61479	0.0107899	0.0396932	yes	-	--	-	-	-	-
Unigene0002522	529	1452	20.221	25.598	22.9403	71.5639	65.7948	58.9427	22.9198	65.4338	1.51344	5.09651e-05	0.000499055	yes	INVS	Ankyrin-3 [Crassostrea gigas]	-	-	-	-
Unigene0002523	42.6667	3.66667	0.2378	4.4685	0.4677	0.3711	0	0.124	1.72467	0.165033	-3.38549	0.00582715	0.0244408	yes	-	--	-	-	-	-
Unigene0002525	12	54.3333	0.4296	0.8031	1.1587	3.3036	3.7737	3.8401	0.797133	3.63913	2.1907	0.000343906	0.00246874	yes	-	--	-	-	-	-
Unigene0002527	334	812	2.5566	2.2482	2.8387	6.5045	6.7399	5.9314	2.54783	6.39193	1.32698	0.000478537	0.00323824	yes	NAT10	PREDICTED: RNA cytidine acetyltransferase [Crassostrea gigas]	ko03008//Ribosome biogenesis in eukaryotes//Translation//Genetic Information Processing	-	GO:0003723//RNA binding;GO:0097159//organic cyclic compound binding;GO:0005488//binding;GO:1901363//heterocyclic compound binding;GO:0003676//nucleic acid binding	-
Unigene0002530	126.333	42.3333	1.1642	2.3796	1.1494	0.4865	0.6151	0.5451	1.5644	0.5489	-1.51099	0.00342005	0.0160683	yes	-	--	-	-	-	-
Unigene0002532	74.6667	19.6667	2.3523	10.5538	2.617	1.7302	1.5225	1.1214	5.17437	1.45803	-1.82736	0.00754182	0.0300452	yes	-	--	-	-	-	-
Unigene0002536	27.3333	1	1.438	3.8357	0.7635	0.2524	0	0	2.0124	0.0841333	-4.5801	6.38138e-05	0.000603237	yes	-	--	-	-	-	-
Unigene0002541	31.6667	8.33333	2.7171	1.4026	2.9595	0.5707	0.5261	0.7992	2.35973	0.632	-1.90063	0.00534841	0.0228619	yes	-	--	-	-	-	-
Unigene0002545	0.666667	40.6667	0	0.0783	0	1.8203	1.3005	2.0683	0.0261	1.7297	6.05033	2.29039e-09	7.22136e-08	yes	-	PREDICTED: THAP domain-containing protein 4 [Crassostrea gigas]	-	-	-	-
Unigene0002551	18.6667	2	0.7169	2.8865	0.5075	0.1678	0	0.299	1.3703	0.1556	-3.13858	0.00522016	0.0224201	yes	-	--	-	-	-	-
Unigene0002565	37	0.333333	3.0285	2.4678	2.9779	0.0844	0	0	2.82473	0.0281333	-6.64969	1.04439e-09	3.53636e-08	yes	-	--	-	-	-	-
Unigene0002569	303.333	1060.67	3.4391	6.0516	2.7307	14.3728	14.1423	16.4222	4.0738	14.9791	1.8785	1.09524e-05	0.000134186	yes	Tm9sf1	PREDICTED: transmembrane 9 superfamily member 1-like [Aplysia californica]	-	-	-	-
Unigene0002578	0	5.33333	0	0	0	0.2623	0.9673	0.0779	0.001	0.435833	8.76763	0.012069	0.0433378	yes	-	--	-	-	-	-
Unigene0002583	53.3333	11	0.6641	2.5127	0.5945	0.2412	0.247	0.3344	1.2571	0.2742	-2.1968	0.0026219	0.0129872	yes	-	--	-	-	-	-
Unigene0002588	14.6667	66.6667	0.4375	0.2371	0.9529	2.1658	3.0855	2.1055	0.5425	2.45227	2.17642	0.000606831	0.00393354	yes	-	--	-	-	-	-
Unigene0002589	6.66667	0.333333	0.6196	0.2599	0.1828	0	0.0557	0	0.3541	0.0185667	-4.25337	0.0103783	0.0385191	yes	-	--	-	-	-	-
Unigene0002590	0	5	0	0	0	0.4693	0.3606	0.2788	0.001	0.369567	8.52969	0.00380802	0.0174961	yes	-	--	-	-	-	-
Unigene0002596	2558	6321.67	19.8134	24.0935	20.5752	51.6801	55.5462	57.9381	21.494	55.0548	1.35693	0.00016679	0.00135163	yes	STT3A	PREDICTED: dolichyl-diphosphooligosaccharide--protein glycosyltransferase subunit STT3A [Crassostrea gigas]	ko04141//Protein processing in endoplasmic reticulum//Folding, sorting and degradation//Genetic Information Processing;ko00510//N-Glycan biosynthesis//Glycan biosynthesis and metabolism//Metabolism	-	-	GO:0043412//macromolecule modification;GO:0006464//cellular protein modification process;GO:0009987//cellular process;GO:0044267//cellular protein metabolic process;GO:0044237//cellular metabolic process;GO:0008152//metabolic process;GO:0043170//macromolecule metabolic process;GO:0044260//cellular macromolecule metabolic process;GO:0071704//organic substance metabolic process;GO:0036211//protein …
Unigene0002598	0	10	0	0	0	0.6891	0.5647	0.8871	0.001	0.713633	9.47904	9.29012e-05	0.000827847	yes	-	--	-	-	-	-
Unigene0002601	22.3333	2.33333	0.2748	3.6653	0.8107	0.3216	0	0.2149	1.5836	0.178833	-3.14652	0.00712188	0.0287305	yes	-	--	-	-	-	-
Unigene0002603	54	0.666667	5.7403	1.7121	4.7664	0	0	0.1478	4.07293	0.0492667	-6.36931	1.63457e-09	5.32648e-08	yes	-	--	-	-	-	-
Unigene0002604	84.3333	15.6667	4.8788	6.0023	7.4358	1.6652	0.8772	0.9893	6.10563	1.17723	-2.37474	2.59582e-05	0.000282661	yes	-	--	-	-	-	-
Unigene0002606	28.3333	0	2.4733	3.1486	0.6867	0	0	0	2.10287	0.001	-11.0381	1.61348e-07	3.34453e-06	yes	-	PREDICTED: antistasin-like [Biomphalaria glabrata]	-	-	-	-
Unigene0002614	104.667	282.333	1.8734	2.5715	1.7863	5.5582	4.389	7.5188	2.07707	5.822	1.48697	0.000675712	0.0042835	yes	-	--	-	-	-	-
Unigene0002615	4.33333	28.3333	0.3723	0.1071	0.251	1.1203	2.0656	1.7195	0.243467	1.63513	2.74761	0.000432332	0.0029806	yes	Xylb	PREDICTED: xylulose kinase-like isoform X2 [Crassostrea gigas]	ko00040//Pentose and glucuronate interconversions//Carbohydrate metabolism//Metabolism	-	-	GO:0005975//carbohydrate metabolic process;GO:0071704//organic substance metabolic process;GO:0008152//metabolic process;GO:0044238//primary metabolic process
Unigene0002616	2	16	0.1355	0.1364	0.1599	1.348	1.462	0.7773	0.143933	1.19577	3.05446	0.000922564	0.00553253	yes	-	--	-	-	-	-
Unigene0002618	434.333	1939	14.4157	66.7215	13.4244	163.152	163.896	124.837	31.5205	150.628	2.25663	9.60772e-05	0.000850674	yes	myeov2	PREDICTED: myeloma-overexpressed gene 2 protein homolog [Anoplophora glabripennis]	-	-	-	-
Unigene0002619	879.333	2617.33	7.6474	18.8504	7.5857	35.7669	40.8461	30.4612	11.3612	35.6914	1.65147	0.000223143	0.00172578	yes	NARFL	PREDICTED: cytosolic Fe-S cluster assembly factor narfl-like [Crassostrea gigas]	-	-	-	-
Unigene0002621	118.667	0.666667	1.4148	1.1123	1.3647	0.0242	0	0	1.29727	0.00806667	-7.32929	5.09996e-18	6.42432e-16	yes	slc16a10	PREDICTED: monocarboxylate transporter 10-like [Lingula anatina]	-	-	-	GO:0009987//cellular process;GO:0044763//single-organism cellular process;GO:0044699//single-organism process
Unigene0002622	42.6667	127.333	0.3187	0.5916	0.4349	1.6435	1.5688	0.9868	0.4484	1.3997	1.64226	0.00111973	0.00648535	yes	Rb1cc1	RB1-inducible coiled-coil protein 1 [Crassostrea gigas]	-	-	-	-
Unigene0002623	18	2	0.1436	1.4815	0.3812	0.126	0.1162	0	0.668767	0.0807333	-3.05027	0.00863325	0.0333412	yes	-	--	-	-	-	-
Unigene0002624	0	7	0	0	0	0.3573	0.8564	0.1911	0.001	0.468267	8.87119	0.00196811	0.010292	yes	-	--	-	-	-	-
Unigene0002626	554.333	146	3.8133	7.6319	4.1193	1.257	1.5933	1.4283	5.18817	1.4262	-1.86305	2.33472e-05	0.000258447	yes	LAMA2	PREDICTED: myosin-10-like [Orussus abietinus]	-	-	-	-
Unigene0002627	100.333	252	1.311	1.5735	1.0858	3.3781	3.0325	3.9964	1.32343	3.469	1.39023	0.000998091	0.00590524	yes	C12orf56	C12orf56 protein, partial [Homo sapiens]	-	-	-	-
Unigene0002630	7.33333	0	0.2109	0.9555	0	0	0	0	0.3888	0.001	-8.60288	0.0119461	0.0429896	yes	-	--	-	-	-	-
Unigene0002635	222	75	1.5845	5.0216	1.9719	0.8981	1.095	1.0457	2.85933	1.01293	-1.49714	0.00411671	0.0186055	yes	-	--	-	-	-	-
Unigene0002641	43.3333	114.667	1.1281	1.7884	0.8985	4.1582	3.6812	2.8528	1.27167	3.56407	1.4868	0.00336255	0.0158486	yes	znf830	PREDICTED: zinc finger protein 830 [Crassostrea gigas]	-	-	-	-
Unigene0002643	4.66667	0	0.4538	0.4568	0.1785	0	0	0	0.363033	0.001	-8.50396	0.00836129	0.0325466	yes	-	--	-	-	-	-
Unigene0002645	19.6667	65.6667	1.6666	1.2079	1.2586	4.6027	3.452	6.257	1.3777	4.77057	1.7919	0.0015205	0.00836032	yes	-	--	-	-	-	-
Unigene0002654	56.3333	0.333333	2.4256	2.9213	2.351	0	0.0467	0	2.56597	0.0155667	-7.3649	1.54783e-12	8.94369e-11	yes	-	--	-	-	-	-
Unigene0002657	93.3333	6.66667	7.0881	8.3493	6.762	0.6177	0.8134	0.2359	7.3998	0.555667	-3.73519	4.68034e-09	1.37847e-07	yes	-	--	-	-	-	-
Unigene0002661	2147.33	63	8.9988	8.1797	10.0868	0.2285	0.2794	0.3117	9.08843	0.2732	-5.056	4.74978e-30	2.57135e-27	yes	Pol	pol-like protein [Ciona intestinalis]	-	-	-	-
Unigene0002663	1432.67	6301	19.7024	11.3376	19.408	72.9109	73.2828	81.6465	16.816	75.9467	2.17515	3.32733e-08	8.1022e-07	yes	KLHL35	Kelch-like protein 24 [Crassostrea gigas]	-	-	-	-
Unigene0002666	14	61.6667	0.4876	0.3818	0.3196	1.8069	1.315	2.3448	0.396333	1.82223	2.20092	0.000199655	0.00157257	yes	-	--	-	-	-	-
Unigene0002675	1223	2469	86.9782	75.8403	83.7244	192.18	166.738	158.669	82.181	172.529	1.06996	0.00312192	0.0149314	yes	-	--	-	-	-	-
Unigene0002686	28.3333	1.33333	1.1122	1.8659	1.8123	0	0.1143	0.1105	1.5968	0.0749333	-4.41343	2.63521e-06	3.93547e-05	yes	-	--	-	-	-	-
Unigene0002687	21.6667	1	0.6956	1.3226	0.5928	0	0.1251	0	0.870333	0.0417	-4.38345	6.34258e-05	0.000600262	yes	-	--	-	-	-	-
Unigene0002688	1.66667	14	0	0.1153	0.2027	1.1389	1.0499	0.4776	0.106	0.8888	3.06779	0.0029078	0.0141126	yes	-	--	-	-	-	-
Unigene0002692	51.6667	1.33333	0.2706	3.4048	0.6386	0.0633	0.0292	0.0282	1.438	0.0402333	-5.15953	5.34976e-06	7.25985e-05	yes	-	--	-	-	-	-
Unigene0002693	5.66667	20.6667	0.2144	0.7915	0.253	2.1749	1.388	1.3418	0.419633	1.6349	1.962	0.0128174	0.045373	yes	-	--	-	-	-	-
Unigene0002700	17	1	0.6378	2.7107	0.3345	0	0	0.2217	1.22767	0.0739	-4.0542	0.00297225	0.0143705	yes	-	--	-	-	-	-
Unigene0002708	0	4	0	0	0	0.1292	0.3573	0.2303	0.001	0.238933	7.90046	0.010901	0.0400223	yes	-	--	-	-	-	-
Unigene0002710	489.333	18.6667	1.0512	6.6339	0.9882	0.1217	0.1745	0.0602	2.8911	0.1188	-4.60501	5.60296e-09	1.62288e-07	yes	Slc6a1	PREDICTED: sodium- and chloride-dependent taurine transporter [Crassostrea gigas]	-	-	-	GO:0006810//transport;GO:0051234//establishment of localization;GO:0051179//localization
Unigene0002713	20.3333	308.333	0.1665	0.31	0.0393	3.0004	2.8737	2.5784	0.171933	2.8175	4.03449	2.63109e-11	1.21717e-09	yes	TRIM32	PREDICTED: E3 ubiquitin-protein ligase TRIM56-like [Crassostrea gigas]	-	-	-	-
Unigene0002721	186.667	378	1.3722	2.4811	1.0694	3.1321	3.9564	3.4008	1.6409	3.49643	1.0914	0.0141164	0.0489543	yes	NALCN	PREDICTED: sodium leak channel non-selective protein [Crassostrea gigas]	-	-	-	-
Unigene0002727	59	0	1.4697	2.7897	3.7656	0	0	0	2.675	0.001	-11.3853	8.56514e-13	5.15547e-11	yes	-	--	-	-	-	-
Unigene0002737	41.3333	161.667	0.3522	0.5872	0.5065	1.9449	2.2323	1.6759	0.481967	1.95103	2.01723	2.68668e-05	0.000291102	yes	Lrp2	PREDICTED: LOW QUALITY PROTEIN: low-density lipoprotein receptor-related protein 2-like [Crassostrea gigas]	ko04340//Hedgehog signaling pathway//Signal transduction//Environmental Information Processing	-	-	-
Unigene0002741	574.333	143	5.24	21.3861	7.487	2.8095	2.6105	3.4973	11.371	2.97243	-1.93565	0.000289789	0.00214224	yes	-	--	-	-	-	-
Unigene0002745	967.333	183.333	27.5762	18.4808	29.7331	5.3353	4.2837	5.1637	25.2634	4.92757	-2.3581	9.85498e-09	2.71277e-07	yes	-	--	-	-	-	-
Unigene0002747	7	0	0.3648	0.4406	0.8609	0	0	0	0.555433	0.001	-9.11747	0.00112385	0.00650291	yes	-	--	-	-	-	-
Unigene0002750	8.33333	0	0.4122	0.4841	0.9728	0	0	0	0.623033	0.001	-9.28317	0.000463107	0.00315381	yes	-	--	-	-	-	-
Unigene0002754	18	56.3333	0.4409	1.1982	0.8843	2.9923	2.9011	2.2988	0.841133	2.73073	1.69888	0.00413394	0.0186626	yes	-	--	-	-	-	-
Unigene0002755	24	6	0.4463	0.3744	0.6144	0.1088	0.0802	0.1745	0.478367	0.121167	-1.98112	0.00643256	0.0264937	yes	Mrc1	Cnlec-1 [Mimachlamys nobilis]	ko04145//Phagosome//Transport and catabolism//Cellular Processes	-	-	-
Unigene0002756	57.3333	7.33333	1.4469	4.779	1.8673	0.5291	0.0976	0.4715	2.69773	0.366067	-2.88157	0.000213824	0.00166371	yes	-	--	-	-	-	-
Unigene0002757	7	35.6667	0.4183	0.5263	0.1851	1.8357	2.0307	2.2357	0.376567	2.03403	2.43337	0.000391541	0.0027472	yes	-	--	-	-	-	-
Unigene0002760	32599.3	68721.3	545.099	396.009	550.994	1089.28	1014.77	1138.06	497.367	1080.7	1.11959	0.00204352	0.0106052	yes	-	PREDICTED: short-chain collagen C4-like [Lingula anatina]	-	-	-	-
Unigene0002766	114	266.667	0.9428	3.099	1.1993	4.7921	5.1645	3.0263	1.74703	4.32763	1.30867	0.0115145	0.0417882	yes	MTRF1L	PREDICTED: peptide chain release factor 1-like, mitochondrial [Aplysia californica]	-	-	-	-
Unigene0002770	0.333333	11	0	0.0626	0	0.4363	1.0056	0.7777	0.0208667	0.739867	5.14799	0.000370373	0.00262208	yes	-	--	-	-	-	-
Unigene0002772	0.333333	17.3333	0	0.0717	0	0.9175	2.3836	0.7433	0.0239	1.34813	5.81781	2.68104e-05	0.000290599	yes	-	--	-	-	-	-
Unigene0002776	375.333	901.667	7.5113	5.913	5.5299	15.4572	14.0243	17.9428	6.31807	15.8081	1.32311	0.000585494	0.00382734	yes	CNOT11	PREDICTED: CCR4-NOT transcription complex subunit 11-like [Octopus bimaculoides]	-	-	-	-
Unigene0002779	338	781.667	2.2883	8.0863	2.3841	11.6937	11.0557	8.6568	4.2529	10.4687	1.29957	0.0111296	0.0406845	yes	Trmt13	PREDICTED: tRNA:m(4)X modification enzyme TRM13 homolog [Crassostrea gigas]	-	-	-	-
Unigene0002780	1.33333	19.6667	0	0.1534	0	0.7135	0.7811	0.9538	0.0511333	0.816133	3.99647	0.000168902	0.00136668	yes	RAB1A	PREDICTED: ras-related protein RABD2b [Crassostrea gigas]	-	-	-	-
Unigene0002781	47.3333	178	0.5002	1.4546	0.8088	2.9051	3.7773	4.0766	0.9212	3.58633	1.96092	0.00014866	0.00122925	yes	Cabin1	PREDICTED: calcineurin-binding protein cabin-1 [Crassostrea gigas]	-	GO:0043227//membrane-bounded organelle;GO:0044424//intracellular part;GO:0005634//nucleus;GO:0044464//cell part;GO:0043229//intracellular organelle;GO:0044428//nuclear part;GO:0043226//organelle;GO:0070013//intracellular organelle lumen;GO:0031974//membrane-enclosed lumen;GO:0044422//organelle part;GO:0031981//nuclear lumen;GO:0005622//intracellular;GO:0043233//organelle lumen;GO:0016234//inclusi…	GO:0005488//binding;GO:0005515//protein binding	GO:0007154//cell communication;GO:0048519//negative regulation of biological process;GO:0071824//protein-DNA complex subunit organization;GO:0006325//chromatin organization;GO:0006323//DNA packaging;GO:0006461//protein complex assembly;GO:0071822//protein complex subunit organization;GO:0023052//signaling;GO:0050794//regulation of cellular process;GO:0044085//cellular component biogenesis;GO:0007…
Unigene0002785	14.6667	1.33333	0.3738	0.8779	1.7642	0	0.2016	0.065	1.0053	0.0888667	-3.49984	0.00246335	0.012356	yes	-	--	-	-	-	-
Unigene0002787	31.3333	3	0.3647	0.4326	0.5071	0	0.0421	0.0815	0.4348	0.0412	-3.39964	6.67427e-05	0.00062693	yes	-	PREDICTED: trichohyalin-like [Crassostrea gigas]	-	-	-	-
Unigene0002789	11.6667	70.6667	0.4157	0.5579	1.7167	5.5939	4.3347	6.1411	0.896767	5.35657	2.5785	8.30603e-05	0.000753466	yes	-	--	-	-	-	-
Unigene0002793	236.667	55	1.8126	8.7477	1.799	0.9119	1.334	0.8126	4.11977	1.0195	-2.0147	0.00152762	0.00839085	yes	-	--	-	-	-	-
Unigene0002795	1	26.6667	0.1114	0.0561	0	1.3037	2.644	0.9295	0.0558333	1.62573	4.86382	4.58933e-06	6.34435e-05	yes	-	--	-	-	-	-
Unigene0002807	1258.33	2728.33	16.2907	28.0921	13.9353	45.6098	46.1752	41.3582	19.4394	44.3811	1.19096	0.00282345	0.0137811	yes	-	PREDICTED: uncharacterized protein LOC105324699 [Crassostrea gigas]	-	-	-	-
Unigene0002812	26.6667	0	1.6035	0.8315	1.7201	0	0	0	1.38503	0.001	-10.4357	2.18247e-08	5.56785e-07	yes	HMCN1	Neurotrypsin [Crassostrea gigas]	-	-	-	-
Unigene0002817	70	0.666667	6.452	2.0972	6.5822	0	0	0.1402	5.0438	0.0467333	-6.75392	4.26635e-11	1.89094e-09	yes	-	PREDICTED: uncharacterized protein LOC105341536 [Crassostrea gigas]	-	-	-	-
Unigene0002819	67	255	0.4215	0.6703	0.7162	1.8742	2.4826	2.6549	0.602667	2.33723	1.95537	1.36585e-05	0.000162065	yes	Nfya	PREDICTED: nuclear transcription factor Y subunit alpha-like isoform X2 [Ictalurus punctatus]	-	-	-	GO:0050794//regulation of cellular process;GO:0050789//regulation of biological process;GO:0065007//biological regulation
Unigene0002821	2374.67	6114.33	20.4869	25.7931	19.0296	61.9127	54.172	59.5758	21.7699	58.5535	1.42742	9.60046e-05	0.000850131	yes	Mat2a	PREDICTED: S-adenosylmethionine synthase [Crassostrea gigas]	ko01230//Biosynthesis of amino acids//Global and Overview//Metabolism;ko00270//Cysteine and methionine metabolism//Amino acid metabolism//Metabolism	-	GO:0001882//nucleoside binding;GO:0005488//binding;GO:0016740//transferase activity;GO:0003824//catalytic activity;GO:1901363//heterocyclic compound binding;GO:0032549//ribonucleoside binding;GO:0097159//organic cyclic compound binding;GO:0043169//cation binding;GO:0036094//small molecule binding;GO:0032550//purine ribonucleoside binding;GO:0016765//transferase activity, transferring alkyl or ary…	GO:0051186//cofactor metabolic process;GO:0009058//biosynthetic process;GO:0009108//coenzyme biosynthetic process;GO:0051188//cofactor biosynthetic process;GO:0009987//cellular process;GO:0006732//coenzyme metabolic process;GO:0044237//cellular metabolic process;GO:0008152//metabolic process;GO:0044249//cellular biosynthetic process
Unigene0002822	54.6667	0	3.3814	1.945	3.0779	0	0	0	2.80143	0.001	-11.4519	5.52979e-13	3.40507e-11	yes	-	--	-	-	-	-
Unigene0002825	221.667	486	2.1018	2.1813	1.3554	3.9276	4.1919	4.834	1.8795	4.31783	1.19996	0.00313171	0.0149664	yes	KMT2A	Histone-lysine N-methyltransferase MLL4 [Crassostrea gigas]	ko00310//Lysine degradation//Amino acid metabolism//Metabolism	-	-	-
Unigene0002838	0	9.66667	0	0	0	0.6719	0.5241	0.2303	0.001	0.475433	8.8931	0.000182229	0.00145817	yes	-	--	-	-	-	-
Unigene0002841	2.33333	16.3333	0.3342	0	0	0.3352	0.9271	1.2448	0.1114	0.8357	2.90724	0.0117154	0.0423423	yes	-	Protein NLRC5 [Exaiptasia pallida]	-	-	-	-
Unigene0002842	0.666667	24.3333	0	0	0.1351	1.4069	0.7411	2.3882	0.0450333	1.51207	5.06938	6.52171e-06	8.60376e-05	yes	-	--	-	-	-	-
Unigene0002848	0	33	0	0	0	2.6492	1.6485	1.8887	0.001	2.06213	11.0099	5.21182e-10	1.87727e-08	yes	-	--	-	-	-	-
Unigene0002852	0	90	0	0	0	6.6914	5.2024	8.406	0.001	6.7666	12.7242	1.53559e-17	1.82086e-15	yes	-	--	-	-	-	-
Unigene0002853	104	0.666667	1.0064	6.1797	0.8313	0.0294	0.0271	0	2.67247	0.0188333	-7.14874	8.20028e-10	2.84225e-08	yes	-	PREDICTED: repetitive proline-rich cell wall protein 2-like [Saccoglossus kowalevskii]	-	-	-	-
Unigene0002859	8193	1250.67	20.732	34.9158	27.5834	4.0741	4.5926	4.4732	27.7437	4.37997	-2.66317	1.35902e-11	6.62744e-10	yes	LIMCH1	PREDICTED: LIM and calponin homology domains-containing protein 1 isoform X1 [Crassostrea gigas]	-	-	-	-
Unigene0002860	14.6667	0	0.8199	0.9628	1.4511	0	0	0	1.07793	0.001	-10.0741	5.47321e-06	7.39648e-05	yes	-	PREDICTED: uncharacterized protein LOC105340811 [Crassostrea gigas]	-	-	-	-
Unigene0002869	76.3333	191.333	1.0068	3.0404	1.1622	5.225	4.8403	3.7662	1.73647	4.6105	1.40877	0.00678497	0.0276475	yes	MTMR14	PREDICTED: myotubularin-related protein 14 [Crassostrea gigas]	ko04070//Phosphatidylinositol signaling system//Signal transduction//Environmental Information Processing;ko00562//Inositol phosphate metabolism//Carbohydrate metabolism//Metabolism	-	-	-
Unigene0002879	102	5.66667	0.8555	2.3356	0.933	0.1517	0.028	0.0676	1.3747	0.0824333	-4.05975	5.01254e-08	1.16774e-06	yes	-	Laminin subunit alpha-2 [Crassostrea gigas]	-	-	-	-
Unigene0002880	4	35.3333	0.1829	0.1841	0.2158	1.2839	1.9234	2.0501	0.194267	1.75247	3.17328	1.53819e-05	0.00017947	yes	-	--	-	-	-	-
Unigene0002881	1397.33	4050	4.5234	12.1665	4.4593	22.1066	22.4622	20.2132	7.04973	21.594	1.61499	0.000388577	0.00272922	yes	ILK	PREDICTED: integrin-linked protein kinase isoform X2 [Crassostrea gigas]	-	-	GO:0004672//protein kinase activity;GO:0016772//transferase activity, transferring phosphorus-containing groups;GO:0036094//small molecule binding;GO:0097159//organic cyclic compound binding;GO:0016301//kinase activity;GO:0032550//purine ribonucleoside binding;GO:0001883//purine nucleoside binding;GO:0003824//catalytic activity;GO:0016773//phosphotransferase activity, alcohol group as acceptor;GO…	GO:0010646//regulation of cell communication;GO:0050789//regulation of biological process;GO:0065007//biological regulation;GO:0006793//phosphorus metabolic process;GO:0043170//macromolecule metabolic process;GO:0050794//regulation of cellular process;GO:0006464//cellular protein modification process;GO:0044260//cellular macromolecule metabolic process;GO:0044238//primary metabolic process;GO:003…
Unigene0002883	32.3333	75	1.2932	1.7899	1.0014	3.405	3.2261	3.3295	1.3615	3.3202	1.28607	0.0132491	0.0465643	yes	-	--	-	-	-	-
Unigene0002889	37.6667	0	0.8421	1.4773	0.4826	0	0	0	0.934	0.001	-9.86728	1.85676e-09	5.97825e-08	yes	-	PREDICTED: actin-binding protein IPP [Crassostrea gigas]	-	-	-	-
Unigene0002898	15.3333	2.66667	0.5634	0.9641	1.2631	0.2637	0.2431	0	0.9302	0.168933	-2.46109	0.00950049	0.0359467	yes	-	--	-	-	-	-
Unigene0002900	1.33333	11.3333	0.2073	0.0695	0	0.6468	0.7453	1.1528	0.0922667	0.8483	3.20069	0.00493233	0.021436	yes	-	PREDICTED: BTB/POZ domain-containing protein 17 [Crassostrea gigas]	-	-	-	-
Unigene0002903	112.333	318.333	1.1265	2.193	1.0224	4.592	4.6738	3.7179	1.4473	4.3279	1.5803	0.000511792	0.00342193	yes	UNC45A	PREDICTED: protein unc-45 homolog B [Crassostrea gigas]	-	GO:0005634//nucleus;GO:0043231//intracellular membrane-bounded organelle;GO:0070013//intracellular organelle lumen;GO:0005737//cytoplasm;GO:0043227//membrane-bounded organelle;GO:0044464//cell part;GO:0043226//organelle;GO:0044446//intracellular organelle part;GO:0044428//nuclear part;GO:0031981//nuclear lumen;GO:0005622//intracellular;GO:0044422//organelle part;GO:0043233//organelle lumen;GO:000…	-	GO:0032502//developmental process;GO:0044767//single-organism developmental process;GO:0044699//single-organism process
Unigene0002905	121.333	29	1.739	6.0538	1.2255	0.7914	1.1464	0.3778	3.0061	0.771867	-1.96147	0.0041592	0.0187432	yes	Chp1	PREDICTED: calcineurin B homologous protein 1 [Crassostrea gigas]	-	-	-	-
Unigene0002906	0	20	0	0	0	1.2948	1.966	1.0181	0.001	1.4263	10.4781	2.82564e-07	5.4877e-06	yes	-	--	-	-	-	-
Unigene0002912	27.6667	91.3333	1.2264	2.5376	2.2511	7.7339	6.4681	6.3239	2.00503	6.84197	1.77078	0.00083642	0.00510376	yes	-	--	-	-	-	-
Unigene0002921	6.33333	0	0.0995	0.8015	0.0587	0	0	0	0.3199	0.001	-8.32148	0.0115286	0.0418218	yes	-	--	-	-	-	-
Unigene0002926	68	6	6.064	2.2633	6.5924	0.1595	0.588	0.5684	4.97323	0.438633	-3.5031	1.7994e-06	2.81558e-05	yes	-	--	-	-	-	-
Unigene0002930	22.3333	5.33333	0.6304	1.6597	1.1445	0.1135	0.4185	0.3034	1.14487	0.278467	-2.0396	0.0113091	0.0412137	yes	Dynll2	dynein light chain [Aplysia californica]	-	-	-	-
Unigene0002938	2799.33	5592	10.9069	15.6648	10.6267	25.6403	23.7734	28.0703	12.3995	25.828	1.05866	0.00422794	0.0189946	yes	ry	PREDICTED: xanthine dehydrogenase [Crassostrea gigas]	ko00230//Purine metabolism//Nucleotide metabolism//Metabolism;ko04146//Peroxisome//Transport and catabolism//Cellular Processes;ko00983//Drug metabolism - other enzymes//Xenobiotics biodegradation and metabolism//Metabolism;ko00232//Caffeine metabolism//Biosynthesis of other secondary metabolites//Metabolism	-	-	-
Unigene0002946	18	1.33333	0.3351	2.9686	0.3954	0.0784	0.0723	0.1398	1.23303	0.0968333	-3.67056	0.0030121	0.0145149	yes	-	--	-	-	-	-
Unigene0002947	26.3333	515.667	0.7192	0.4721	1.5127	15.7701	18.147	18.8473	0.901333	17.5881	4.2864	5.22862e-16	5.07511e-14	yes	-	--	-	-	-	-
Unigene0002948	2.66667	35.3333	0.1048	0.1055	0.742	3.8017	4.4091	3.9345	0.317433	4.04843	3.67284	7.83538e-06	0.000100827	yes	-	--	-	-	-	-
Unigene0002951	15	0	0	2.1673	0.3909	0	0	0	0.852733	0.001	-9.73595	0.00143868	0.00797405	yes	-	--	-	-	-	-
Unigene0002959	184.667	796	1.3881	2.8512	1.151	7.8475	8.9442	7.7173	1.79677	8.16967	2.18487	1.50782e-06	2.40503e-05	yes	CROT	PREDICTED: peroxisomal carnitine O-octanoyltransferase-like [Lingula anatina]	ko04146//Peroxisome//Transport and catabolism//Cellular Processes	GO:0005623//cell;GO:0043227//membrane-bounded organelle;GO:0043226//organelle;GO:0005622//intracellular;GO:0044424//intracellular part;GO:0043231//intracellular membrane-bounded organelle;GO:0043229//intracellular organelle;GO:0044464//cell part	GO:0016740//transferase activity;GO:0003824//catalytic activity	GO:0009987//cellular process;GO:0008152//metabolic process;GO:0044699//single-organism process;GO:0044237//cellular metabolic process;GO:0044281//small molecule metabolic process;GO:0006082//organic acid metabolic process;GO:0044710//single-organism metabolic process;GO:0044238//primary metabolic process;GO:0006629//lipid metabolic process;GO:0019752//carboxylic acid metabolic process;GO:0032787/…
Unigene0002960	56.6667	6	0.9945	3.1351	0.4015	0.2144	0.1976	0.1092	1.51037	0.173733	-3.11995	0.000248024	0.0018817	yes	-	--	-	-	-	-
Unigene0002967	10.6667	0	0.609	0.3301	0.6633	0	0	0	0.534133	0.001	-9.06106	7.74015e-05	0.000709279	yes	-	--	-	-	-	-
Unigene0002968	28.3333	141	0.427	0.7604	0.2519	2.7097	2.2854	2.6204	0.479767	2.5385	2.40357	8.7197e-06	0.000110146	yes	-	--	-	-	-	-
Unigene0002970	39.6667	6	0.1759	2.213	0.2853	0.0772	0.0711	0.2751	0.8914	0.141133	-2.65901	0.0095741	0.0361738	yes	-	--	-	-	-	-
Unigene0002975	47.3333	1.33333	3.4256	3.5172	3.3145	0.0802	0	0.2143	3.4191	0.0981667	-5.12224	2.92951e-09	9.03173e-08	yes	-	--	-	-	-	-
Unigene0002976	33.6667	7.33333	0.2635	0.172	0.3361	0.05	0.0615	0.0594	0.2572	0.0569667	-2.1747	0.00130332	0.00735196	yes	PTPRK	PREDICTED: receptor-type tyrosine-protein phosphatase kappa-like isoform X1 [Crassostrea gigas]	-	-	-	-
Unigene0002980	157.667	626.333	1.3714	1.9422	1.3838	6.4747	7.0094	5.9871	1.5658	6.4904	2.05141	4.42319e-07	8.14177e-06	yes	ZNF45	PREDICTED: zinc finger protein 816 [Crassostrea gigas]	-	-	-	-
Unigene0002983	53	18	1.8876	1.6206	1.0809	0.5847	0.4492	0.6079	1.5297	0.547267	-1.48293	0.00980103	0.0368209	yes	Slc6a5	PREDICTED: sodium- and chloride-dependent GABA transporter 2 isoform X2 [Crassostrea gigas]	-	GO:0016020//membrane	-	GO:0044765//single-organism transport;GO:0044699//single-organism process;GO:0051234//establishment of localization;GO:1902578//single-organism localization;GO:0051179//localization;GO:0006810//transport
Unigene0002984	496.667	1936	3.8816	3.5708	4.5891	16.2845	15.9872	16.0413	4.01383	16.1043	2.0044	9.07801e-08	1.99912e-06	yes	tfip11	Tuftelin-interacting protein 11 [Crassostrea gigas]	-	GO:0043226//organelle;GO:0044428//nuclear part;GO:0005622//intracellular;GO:0005634//nucleus;GO:0032991//macromolecular complex;GO:0043231//intracellular membrane-bounded organelle;GO:0005623//cell;GO:0044464//cell part;GO:0043227//membrane-bounded organelle;GO:0030529//intracellular ribonucleoprotein complex;GO:0044424//intracellular part;GO:0044446//intracellular organelle part;GO:0043229//intr…	-	GO:0034641//cellular nitrogen compound metabolic process;GO:0016070//RNA metabolic process;GO:0071704//organic substance metabolic process;GO:0044260//cellular macromolecule metabolic process;GO:0046483//heterocycle metabolic process;GO:0009987//cellular process;GO:0044237//cellular metabolic process;GO:1901360//organic cyclic compound metabolic process;GO:0008152//metabolic process;GO:0043170//m…
Unigene0002985	10	0	0.7012	0.2567	1.1282	0	0	0	0.695367	0.001	-9.44163	0.000285246	0.00211399	yes	-	--	-	-	-	-
Unigene0002989	38	130	0.9376	0.358	0.6485	2.5916	1.8485	2.4781	0.648033	2.30607	1.83129	0.000487274	0.00328619	yes	Pawr	PREDICTED: PRKC apoptosis WT1 regulator protein isoform X1 [Crassostrea gigas]	-	-	-	-
Unigene0002991	79.3333	17	2.1342	1.0503	2.91	0.2775	0.4349	0.5935	2.0315	0.4353	-2.22246	0.000292119	0.00215719	yes	-	PREDICTED: fibrinogen alpha chain-like [Crassostrea gigas]	-	-	-	-
Unigene0002993	71.3333	19.6667	1.6524	2.5609	1.6712	0.6138	0.4527	0.6291	1.9615	0.5652	-1.79512	0.00115064	0.00662759	yes	-	--	-	-	-	-
Unigene0002995	50.3333	11	1.8408	0.974	0.8911	0.359	0.2037	0.2953	1.2353	0.286	-2.11077	0.00101706	0.00599404	yes	-	--	-	-	-	-
Unigene0002996	273.667	1397.67	2.7225	3.009	2.1706	13.9061	15.6175	12.7285	2.63403	14.084	2.41872	7.52467e-10	2.62408e-08	yes	RABGEF1	PREDICTED: rab5 GDP/GTP exchange factor-like isoform X2 [Aplysia californica]	-	-	-	-
Unigene0002998	15.6667	0	0.6205	1.0262	0.523	0	0	0	0.723233	0.001	-9.49832	4.43906e-06	6.16473e-05	yes	-	--	-	-	-	-
Unigene0003001	8.66667	0.666667	0.3164	0.3185	0.8711	0	0	0.11	0.502	0.0366667	-3.77515	0.00814274	0.0318729	yes	-	--	-	-	-	-
Unigene0003002	73	15.6667	2.0163	3.4164	2.2998	0.5899	0.29	0.8411	2.5775	0.573667	-2.16769	0.00034689	0.00248566	yes	-	--	-	-	-	-
Unigene0003003	1.33333	13.3333	0	0.0504	0.0197	0.2931	0.3243	0.1219	0.0233667	0.246433	3.39867	0.00227513	0.0115747	yes	-	--	-	-	-	-
Unigene0003005	923.667	1963.67	10.0455	5.8091	10.6372	18.6657	17.7968	21.2136	8.8306	19.2254	1.12243	0.0041153	0.0186016	yes	Slc16a12	PREDICTED: monocarboxylate transporter 14-like [Crassostrea gigas]	-	-	-	-
Unigene0003006	42.6667	104.667	1.9153	1.6346	2.1126	5.4571	4.357	4.5593	1.8875	4.79113	1.34389	0.00514805	0.0221767	yes	-	PREDICTED: monocarboxylate transporter 13-like [Octopus bimaculoides]	-	-	-	-
Unigene0003008	0	15	0	0	0	0.1556	0.765	1.2018	0.001	0.707467	9.46652	4.85722e-05	0.000479294	yes	DNMT	DNA (cytosine-5)-methyltransferase 1 [Pinctada fucata]	ko00270//Cysteine and methionine metabolism//Amino acid metabolism//Metabolism	-	-	-
Unigene0003014	4.66667	27.6667	0.2645	0.5991	0.078	2.0894	2.9962	0.9655	0.313867	2.01703	2.68401	0.00157053	0.00857579	yes	-	PREDICTED: survival of motor neuron-related-splicing factor 30 isoform X2 [Poecilia reticulata]	ko03040//Spliceosome//Transcription//Genetic Information Processing	-	-	-
Unigene0003017	13.6667	0	0.4934	1.5521	0.5822	0	0	0	0.8759	0.001	-9.77462	3.66211e-05	0.000377668	yes	-	hypothetical protein CGI_10028433 [Crassostrea gigas]	-	-	-	-
Unigene0003018	32	4.66667	1.8666	0.8925	2.0373	0.273	0.151	0.292	1.5988	0.238667	-2.74392	0.000262101	0.00197213	yes	TENM3	egf domain protein [Echinococcus multilocularis]	ko04512//ECM-receptor interaction//Signaling molecules and interaction//Environmental Information Processing;ko04510//Focal adhesion//Cellular commiunity//Cellular Processes	-	-	GO:0009987//cellular process;GO:0044763//single-organism cellular process;GO:0044699//single-organism process
Unigene0003019	4.66667	45.6667	0	0.2203	0.1033	1.9466	0.4014	1.0043	0.107867	1.11743	3.37287	0.000284859	0.00211221	yes	-	PREDICTED: uncharacterized protein LOC107356328 [Acropora digitifera]	-	-	-	-
Unigene0003021	43.6667	0	0.1123	4.3691	0.5298	0	0	0	1.6704	0.001	-10.706	4.23585e-06	5.92232e-05	yes	-	--	-	-	-	-
Unigene0003025	8	26.6667	0.4439	0.5745	0.5986	2.0037	1.984	1.5872	0.539	1.8583	1.78563	0.0079929	0.0314197	yes	-	--	-	-	-	-
Unigene0003026	0.333333	57.3333	0	0.0508	0	2.8942	2.7225	3.8426	0.0169333	3.1531	7.54076	8.77199e-13	5.26951e-11	yes	-	--	-	-	-	-
Unigene0003035	0	23	0	0	0	0.8988	3.4801	1.3617	0.001	1.91353	10.902	6.28869e-07	1.11753e-05	yes	-	--	-	-	-	-
Unigene0003040	47	195	0.7908	0.9146	0.7941	3.5243	2.6681	4.5444	0.833167	3.57893	2.10285	7.52561e-06	9.73433e-05	yes	TMEM180	PREDICTED: transmembrane protein 180-like [Lingula anatina]	-	-	-	-
Unigene0003041	4	49.6667	0.0712	0.2149	0.168	2.1238	1.1517	2.5236	0.151367	1.93303	3.67475	9.65459e-07	1.62426e-05	yes	-	--	-	-	-	-
Unigene0003042	101.667	235.667	1.7873	1.3707	2.4102	4.1432	4.4254	4.5799	1.85607	4.38283	1.23962	0.00377896	0.0173907	yes	VPS13B	PREDICTED: vacuolar protein sorting-associated protein 13B isoform X1 [Crassostrea gigas]	-	-	-	-
Unigene0003051	17.6667	1.66667	0.1082	2.4515	0.3832	0.19	0	0.1129	0.980967	0.100967	-3.28033	0.0122256	0.0437535	yes	-	--	-	-	-	-
Unigene0003059	34.6667	0	1.7012	2.3052	3.3198	0	0	0	2.44207	0.001	-11.2539	5.9564e-10	2.11944e-08	yes	-	--	-	-	-	-
Unigene0003063	8	68.3333	0.0558	0.4491	0.1974	1.8599	1.8048	2.5589	0.2341	2.07453	3.14759	7.03528e-06	9.18856e-05	yes	-	PREDICTED: uncharacterized protein LOC109617479 [Crassostrea gigas]	-	-	-	-
Unigene0003064	448.333	1116	2.882	1.8859	2.8119	6.8319	5.611	7.0183	2.5266	6.48707	1.36037	0.00046486	0.00316338	yes	-	PREDICTED: dentin sialophosphoprotein isoform X1 [Crassostrea gigas]	-	-	-	-
Unigene0003065	386.333	172.667	2.8676	4.9161	3.1087	1.6988	1.74	1.6448	3.6308	1.69453	-1.0994	0.00829063	0.0323393	yes	-	--	-	-	-	-
Unigene0003070	11	1.33333	1.0244	0.8839	0.6044	0.0856	0.0789	0.1526	0.837567	0.1057	-2.98623	0.00419366	0.0188671	yes	-	--	-	-	-	-
Unigene0003073	7.33333	48.6667	1.0027	0	0.9859	4.7911	3.245	5.3154	0.662867	4.4505	2.74718	0.000596799	0.0038809	yes	-	--	-	-	-	-
Unigene0003079	57.6667	14.3333	0.8765	3.1982	0.808	0.5449	0.2364	0.5141	1.62757	0.4318	-1.91428	0.00784496	0.0309823	yes	-	--	-	-	-	-
Unigene0003080	11	35.3333	1.0461	0.8274	0.7053	3.4101	2.1764	3.117	0.8596	2.90117	1.7549	0.00549295	0.0233695	yes	-	--	-	-	-	-
Unigene0003084	90	24.6667	2.937	2.9875	2.8819	0.6512	0.8338	0.9995	2.93547	0.828167	-1.8256	0.000433891	0.00298977	yes	-	--	-	-	-	-
Unigene0003090	10.6667	0	0.5722	0.512	1.1253	0	0	0	0.7365	0.001	-9.52454	9.0683e-05	0.000811206	yes	-	--	-	-	-	-
Unigene0003092	21	0	1.3619	0.7677	1.5427	0	0	0	1.2241	0.001	-10.2575	2.25097e-07	4.50536e-06	yes	-	PREDICTED: S-antigen protein-like [Pongo abelii]	-	-	-	-
Unigene0003095	71	172.667	1.1198	0.8767	1.1256	2.6208	2.4757	2.7393	1.0407	2.61193	1.32756	0.00258623	0.0128455	yes	SOCS4	suppressor of cytokine signaling 5-like [Crassostrea gigas]	ko04630//Jak-STAT signaling pathway//Signal transduction//Environmental Information Processing	-	-	-
Unigene0003096	137.667	43.6667	13.4967	5.7555	9.7278	3.5011	3.0123	3.0508	9.66	3.18807	-1.59934	0.00164813	0.00892398	yes	-	PREDICTED: serine protease inhibitor dipetalogastin [Crassostrea gigas]	-	-	-	-
Unigene0003097	35.6667	5.33333	2.1598	1.7532	4.1926	0.3261	0.5261	0.3633	2.70187	0.405167	-2.73737	0.000184164	0.0014708	yes	-	--	-	-	-	-
Unigene0003107	169.333	0.666667	2.2405	1.8899	2.6436	0	0.027	0	2.258	0.009	-7.9709	9.05139e-22	1.84164e-19	yes	klhl3	PREDICTED: actin-binding protein IPP [Crassostrea gigas]	ko04120//Ubiquitin mediated proteolysis//Folding, sorting and degradation//Genetic Information Processing	-	-	-
Unigene0003112	11.3333	0	0.5558	0.4196	1.6395	0	0	0	0.871633	0.001	-9.76758	0.000130948	0.00110561	yes	-	--	-	-	-	-
Unigene0003114	0.666667	19	0.1156	0	0	1.0143	1.3714	1.2053	0.0385333	1.197	4.95717	1.23222e-05	0.000148535	yes	-	hypothetical protein CGI_10012972 [Crassostrea gigas]	-	-	-	-
Unigene0003116	869.667	149	6.0809	9.9046	6.9287	1.0654	1.4597	1.5331	7.63807	1.35273	-2.49733	3.82711e-09	1.14975e-07	yes	-	--	-	-	-	-
Unigene0003120	119	41	2.0664	7.2803	2.6288	1.2091	1.6022	1.5152	3.99183	1.44217	-1.46881	0.0109467	0.0401609	yes	-	--	-	-	-	-
Unigene0003122	977	3477	1.9558	3.3154	1.6347	6.9349	9.4552	9.3034	2.30197	8.5645	1.8955	4.31669e-06	6.02053e-05	yes	PLEC	PREDICTED: microtubule-actin cross-linking factor 1, isoforms 1/2/3/5 isoform X3 [Crassostrea gigas]	-	-	-	-
Unigene0003125	2277.67	4885.67	18.0185	19.4816	17.0715	33.3813	40.8314	46.7435	18.1905	40.3187	1.14826	0.00163126	0.00884896	yes	MACF1	PREDICTED: microtubule-actin cross-linking factor 1, isoforms 1/2/3/5 isoform X1 [Crassostrea gigas]	-	-	-	-
Unigene0003126	2857	8548.33	4.9689	9.0973	4.4028	16.2742	21.0191	20.5246	6.15633	19.2726	1.64641	5.58592e-05	0.000539486	yes	Dst	PREDICTED: microtubule-actin cross-linking factor 1, isoforms 1/2/3/5 isoform X2 [Crassostrea gigas]	-	-	-	-
Unigene0003133	257	48.6667	4.2227	12.7241	5.0473	1.7648	0.9465	1.6871	7.33137	1.46613	-2.32207	2.39113e-05	0.000263761	yes	-	--	-	-	-	-
Unigene0003134	10.3333	0	0.4252	1.6407	0.1672	0	0	0	0.744367	0.001	-9.53987	0.00102197	0.00601758	yes	-	PREDICTED: U3-aranetoxin-Ce1a-like [Biomphalaria glabrata]	-	-	-	-
Unigene0003140	43.6667	2.66667	0.5048	3.1162	0.9529	0	0.2904	0	1.52463	0.0968	-3.97731	0.000465519	0.00316734	yes	-	--	-	-	-	-
Unigene0003144	36.3333	5.33333	2.1071	0.7997	1.019	0.0808	0.2236	0.2882	1.3086	0.197533	-2.72786	0.000422667	0.00292506	yes	-	--	-	-	-	-
Unigene0003148	70.3333	152.667	1.1908	2.3513	1.5402	3.9394	3.6563	3.8928	1.6941	3.8295	1.17664	0.0118274	0.0426522	yes	-	--	-	-	-	-
Unigene0003151	20.6667	0.666667	0.3135	1.6481	0.2466	0	0.0376	0.0363	0.736067	0.0246333	-4.90115	0.000212545	0.00165588	yes	-	--	-	-	-	-
Unigene0003156	20	78.3333	0.2306	0.633	0.4699	1.7414	1.9219	1.7268	0.4445	1.7967	2.01509	0.000372697	0.00263621	yes	-	--	-	-	-	-
Unigene0003166	41	12.6667	2.1676	3.4687	1.4428	0.8455	0.7195	0.7535	2.3597	0.772833	-1.61037	0.012051	0.0432914	yes	-	--	-	-	-	-
Unigene0003171	516.667	235.333	18.2471	13.7132	19.1505	8.8243	6.4944	8.7055	17.0369	8.00807	-1.08914	0.00639691	0.0263816	yes	-	--	-	-	-	-
Unigene0003172	82.6667	14.6667	3.2104	1.9125	3.5561	0.69	0.2827	0.6149	2.893	0.5292	-2.45068	4.0167e-05	0.0004079	yes	-	--	-	-	-	-
Unigene0003174	23.6667	4.66667	1.4549	1.4059	1.5107	0.2724	0.1256	0.4855	1.45717	0.2945	-2.30683	0.00261008	0.0129414	yes	-	PREDICTED: G-protein coupled receptor 12-like [Lingula anatina]	ko04080//Neuroactive ligand-receptor interaction//Signaling molecules and interaction//Environmental Information Processing	-	-	-
Unigene0003180	110.333	255.333	1.6679	2.0467	1.8369	5.6881	3.7185	4.0255	1.8505	4.47737	1.27474	0.00254726	0.0126881	yes	-	Solute carrier family 35 member E1-like protein [Crassostrea gigas]	-	-	-	-
Unigene0003185	13.3333	0.666667	1.4631	0.6312	0.8221	0	0.1503	0	0.972133	0.0501	-4.27827	0.000574376	0.00376605	yes	-	--	-	-	-	-
Unigene0003191	0	23.6667	0	0	0	1.6016	1.0018	1.2234	0.001	1.2756	10.317	2.95974e-08	7.31283e-07	yes	-	--	-	-	-	-
Unigene0003192	733.333	1995.33	3.0673	6.3932	3.3111	10.9956	14.6262	10.7494	4.2572	12.1237	1.50986	0.000319278	0.00232231	yes	DEPDC5	PREDICTED: DEP domain-containing protein 5 isoform X3 [Crassostrea gigas]	-	-	-	-
Unigene0003199	3.66667	168.333	0.0634	0.5107	0.1497	9.6474	13.4772	11.7721	0.241267	11.6322	5.59136	4.7078e-16	4.59903e-14	yes	BRAFLDRAFT_270831	PREDICTED: UPF0728 protein C10orf53 homolog [Nanorana parkeri]	-	-	-	-
Unigene0003202	0.333333	23	0	0.0579	0	1.75	1.6753	0.9597	0.0193	1.46167	6.24287	4.53494e-07	8.33566e-06	yes	-	--	-	-	-	-
Unigene0003207	36.3333	0	1.9233	0.7472	1.1944	0	0	0	1.2883	0.001	-10.3313	1.19538e-09	4.00436e-08	yes	-	--	-	-	-	-
Unigene0003215	1.33333	20.6667	0.2617	0	0	1.3016	1.1999	1.9106	0.0872333	1.4707	4.07548	0.000134726	0.0011311	yes	-	--	-	-	-	-
Unigene0003218	7.33333	28.3333	0.1681	0.3101	0.1653	1.2455	0.846	0.555	0.2145	0.882167	2.04007	0.00412338	0.0186307	yes	-	--	-	-	-	-
Unigene0003224	0.666667	65.3333	0	0.1395	0	5.8371	5.9041	3.2512	0.0465	4.99747	6.74782	2.43086e-12	1.35718e-10	yes	-	--	-	-	-	-
Unigene0003225	21.3333	72.6667	0.373	0.8087	0.7787	2.0817	2.7547	2.0048	0.653467	2.2804	1.8031	0.00124921	0.00710165	yes	-	--	-	-	-	-
Unigene0003232	666	1607	9.372	12.333	10.4111	26	29.6069	24.8234	10.7054	26.8101	1.32444	0.000364171	0.00258677	yes	-	--	-	-	-	-
Unigene0003244	1018.33	322.333	13.8228	12.2079	14.6362	4.7894	3.8193	4.7003	13.5556	4.43633	-1.61145	2.47464e-05	0.000271556	yes	ESD	PREDICTED: S-formylglutathione hydrolase-like [Branchiostoma belcheri]	ko01200//Carbon metabolism//Global and Overview//Metabolism	GO:0044464//cell part;GO:0044424//intracellular part;GO:0031982//vesicle;GO:0005622//intracellular;GO:0016020//membrane;GO:0031988//membrane-bounded vesicle;GO:0005623//cell;GO:0043229//intracellular organelle;GO:0043227//membrane-bounded organelle;GO:0043226//organelle;GO:0043231//intracellular membrane-bounded organelle	GO:0016787//hydrolase activity;GO:0016788//hydrolase activity, acting on ester bonds;GO:0016790//thiolester hydrolase activity;GO:0003824//catalytic activity	GO:0044281//small molecule metabolic process;GO:0044699//single-organism process;GO:0009056//catabolic process;GO:0044710//single-organism metabolic process;GO:0044282//small molecule catabolic process;GO:0044712//single-organism catabolic process;GO:0008152//metabolic process
Unigene0003249	20.6667	2.33333	0.433	2.1791	0.894	0.38	0	0.0564	1.1687	0.145467	-3.00614	0.00809329	0.0317165	yes	-	--	-	-	-	-
Unigene0003251	191.333	5.66667	14.8139	7.5207	17.3277	0.603	0.2084	0.403	13.2208	0.4048	-5.02945	1.39377e-14	1.09846e-12	yes	HD3A	PREDICTED: phosphatidylethanolamine-binding protein 4 [Lepidothrix coronata]	-	-	-	-
Unigene0003254	1009.67	282.333	18.882	96.1043	23.4828	14.16	13.0535	13.9133	46.1564	13.7089	-1.75141	0.00201339	0.0104811	yes	-	--	-	-	-	-
Unigene0003264	317.667	123	3.6179	3.736	3.0423	1.2896	1.514	1.3878	3.4654	1.39713	-1.31055	0.00124424	0.0070775	yes	CFAP45	PREDICTED: cilia- and flagella-associated protein 45 isoform X1 [Crassostrea gigas]	-	-	-	-
Unigene0003268	0.666667	41	0.0602	0	0.071	2.6759	2.1423	3.2633	0.0437333	2.69383	5.94478	9.73766e-10	3.31573e-08	yes	-	--	-	-	-	-
Unigene0003270	2	17.3333	0	0.3811	0	0.886	1.7696	0.9212	0.127033	1.19227	3.23043	0.00445163	0.0197821	yes	-	E3 ubiquitin-protein ligase DZIP3 [Crassostrea gigas]	-	-	-	-
Unigene0003273	12.3333	1.33333	0.7729	0.9447	0.3909	0.1292	0	0.1151	0.702833	0.0814333	-3.10949	0.00373039	0.017223	yes	-	--	-	-	-	-
Unigene0003277	25.3333	2	1.771	0.9221	2.3059	0.2144	0	0.1911	1.66633	0.135167	-3.62387	8.92615e-05	0.000801406	yes	-	--	-	-	-	-
Unigene0003280	116.667	682.667	0.6898	2.6094	0.722	8.1893	9.1216	7.6462	1.3404	8.31903	2.63375	1.3816e-06	2.2236e-05	yes	TRIM2	PREDICTED: RING finger protein 207 [Crassostrea gigas]	-	-	-	-
Unigene0003284	331.667	717.333	5.5565	4.4577	4.5681	11.6519	9.9302	11.2698	4.86077	10.9506	1.17176	0.00213837	0.0109964	yes	Gpalpp1	PREDICTED: GPALPP motifs-containing protein 1 [Crassostrea gigas]	-	-	-	-
Unigene0003289	14	43	0.307	0.3311	0.3363	0.9237	1.088	1.0747	0.3248	1.0288	1.66334	0.00413284	0.0186586	yes	-	--	-	-	-	-
Unigene0003290	78.3333	5	0.5309	8.3284	1.8794	0.2071	0.2864	0.2307	3.57957	0.2414	-3.89029	3.46504e-05	0.000360492	yes	-	--	-	-	-	-
Unigene0003292	28.6667	0	0.3848	2.3945	0.2889	0	0	0	1.02273	0.001	-9.99821	2.99691e-06	4.39127e-05	yes	-	--	-	-	-	-
Unigene0003296	340.333	811.667	2.8247	2.2367	2.7933	6.7725	6.2119	6.399	2.61823	6.46113	1.30319	0.000601941	0.00391043	yes	Mccc1	PREDICTED: methylcrotonoyl-CoA carboxylase subunit alpha, mitochondrial-like [Crassostrea gigas]	ko00280//Valine, leucine and isoleucine degradation//Amino acid metabolism//Metabolism	GO:0043231//intracellular membrane-bounded organelle;GO:0005623//cell;GO:0044464//cell part;GO:0043227//membrane-bounded organelle;GO:0044424//intracellular part;GO:0005622//intracellular;GO:0043229//intracellular organelle;GO:0043226//organelle	GO:0003824//catalytic activity;GO:0043169//cation binding;GO:0001883//purine nucleoside binding;GO:0097159//organic cyclic compound binding;GO:0001882//nucleoside binding;GO:0036094//small molecule binding;GO:0016879//ligase activity, forming carbon-nitrogen bonds;GO:0005488//binding;GO:0016874//ligase activity;GO:0043167//ion binding;GO:1901363//heterocyclic compound binding;GO:0032549//ribonucl…	-
Unigene0003299	130	340.667	1.8637	1.9281	1.4966	4.4527	4.356	5.6148	1.7628	4.80783	1.44752	0.000426454	0.00294611	yes	POLR2A	PREDICTED: cGMP-specific 3',5'-cyclic phosphodiesterase-like [Biomphalaria glabrata]	-	GO:0005623//cell;GO:0044464//cell part	GO:0016787//hydrolase activity;GO:0016740//transferase activity;GO:0003824//catalytic activity	-
Unigene0003302	264.333	852.667	4.6435	4.4631	4.3756	15.3391	13.723	16.0743	4.49407	15.0455	1.74324	5.22855e-06	7.11554e-05	yes	B4galt1	PREDICTED: beta-1,4-galactosyltransferase 4-like [Crassostrea gigas]	-	-	GO:0003824//catalytic activity;GO:0016740//transferase activity	-
Unigene0003303	0.333333	21.6667	0	0	0.0482	0.1914	1.4553	1.1937	0.0160667	0.9468	5.88092	2.31045e-05	0.000256323	yes	-	--	-	-	-	-
Unigene0003305	7.66667	69.3333	0.3932	0.1583	0.4176	2.2546	4.0721	2.5834	0.323033	2.97003	3.20072	1.02738e-06	1.71353e-05	yes	-	--	-	-	-	-
Unigene0003307	0	8	0	0	0	0.7402	0.9553	0	0.001	0.565167	9.14253	0.00532086	0.0227634	yes	MFGE8	PREDICTED: lactadherin [Echinops telfairi]	-	-	-	GO:0006897//endocytosis;GO:0006810//transport;GO:0051234//establishment of localization;GO:1902578//single-organism localization;GO:0051179//localization;GO:0006909//phagocytosis;GO:0044765//single-organism transport;GO:0016192//vesicle-mediated transport;GO:0044699//single-organism process
Unigene0003312	52.6667	2.66667	1.1967	1.1664	0.7621	0.0889	0.041	0.0396	1.04173	0.0565	-4.20459	2.23423e-08	5.6903e-07	yes	-	--	-	-	-	-
Unigene0003314	1.66667	26	0.0291	0.1172	0	1.0896	0.5336	0.88	0.0487667	0.8344	4.09677	2.60356e-05	0.000283378	yes	-	--	-	-	-	-
Unigene0003317	168.667	29.6667	0.7338	5.3622	0.9621	0.7156	0.2785	0.3543	2.3527	0.449467	-2.38803	0.00144015	0.00798076	yes	-	--	-	-	-	-
Unigene0003319	96	462	0.8742	1.2853	0.7997	5	5.5947	4.3329	0.9864	4.97587	2.3347	5.73125e-08	1.31696e-06	yes	PANK4	PREDICTED: pantothenate kinase 4 [Crassostrea gigas]	ko00770//Pantothenate and CoA biosynthesis//Metabolism of cofactors and vitamins//Metabolism	-	-	GO:0044237//cellular metabolic process;GO:0009987//cellular process;GO:0006793//phosphorus metabolic process;GO:0006796//phosphate-containing compound metabolic process;GO:0008152//metabolic process
Unigene0003322	5.33333	0	0.12	0.1409	0.0708	0	0	0	0.110567	0.001	-6.78877	0.00413544	0.0186681	yes	-	--	-	-	-	-
Unigene0003325	10.3333	31.6667	0.4409	0.6657	0.3121	1.7541	1.4743	1.3793	0.4729	1.5359	1.69948	0.00939527	0.035623	yes	-	--	-	-	-	-
Unigene0003326	241.667	875.667	7.0414	20.1561	5.7121	44.1345	37.41	45.0685	10.9699	42.2043	1.94385	0.000114681	0.000989763	yes	-	Hypothetical Schistosoma spp. protein UPF0506 [Schistosoma mansoni]	-	-	-	-
Unigene0003327	268.667	1496.33	7.2768	4.1356	6.0055	31.8605	30.2088	38.0923	5.80597	33.3872	2.52369	6.99222e-10	2.44779e-08	yes	Larp4	PREDICTED: la-related protein 4 isoform X1 [Crassostrea gigas]	-	-	-	-
Unigene0003328	73.3333	15.3333	1.7028	6.2562	1.7078	0.6974	1.1021	0.3552	3.22227	0.718233	-2.16555	0.00240037	0.0121022	yes	-	--	-	-	-	-
Unigene0003330	0	5.66667	0	0	0	0.1673	0.1928	0.2982	0.001	0.219433	7.77764	0.00239846	0.0120954	yes	ZAN	PREDICTED: IgGFc-binding protein isoform X2 [Crassostrea gigas]	-	-	-	-
Unigene0003337	10	44.6667	0.3118	0.3836	0.4087	1.3377	1.9058	1.8062	0.368033	1.68323	2.19333	0.000432617	0.00298212	yes	-	--	-	-	-	-
Unigene0003340	97.3333	25.6667	2.1399	8.6163	1.5539	0.915	1.7314	0.8154	4.10337	1.15393	-1.83025	0.00913646	0.0348407	yes	Dctpp1	PREDICTED: dCTP pyrophosphatase 1-like [Crassostrea gigas]	ko00240//Pyrimidine metabolism//Nucleotide metabolism//Metabolism	-	GO:0016874//ligase activity;GO:0003824//catalytic activity;GO:0016879//ligase activity, forming carbon-nitrogen bonds	-
Unigene0003347	22	58.6667	0.8377	1.3653	0.5178	3.0343	2.1086	2.5793	0.906933	2.57407	1.50498	0.00929925	0.0353459	yes	-	--	-	-	-	-
Unigene0003348	96.3333	2.66667	5.4962	3.7344	4.7558	0.2144	0	0.1911	4.66213	0.135167	-5.10818	3.18345e-12	1.73789e-10	yes	-	PREDICTED: uncharacterized protein LOC105347067 [Crassostrea gigas]	-	-	-	-
Unigene0003350	84	4	2.6968	3.3576	3.4334	0.3322	0	0.148	3.1626	0.160067	-4.30437	9.45542e-09	2.61466e-07	yes	DNAL1	Dynein light chain 1, axonemal, partial [Crassostrea gigas]	-	-	-	-
Unigene0003353	22.6667	4.33333	1.374	1.1065	0.7566	0.4288	0.1482	0.0955	1.07903	0.224167	-2.2671	0.00618029	0.0256541	yes	-	PREDICTED: histone-lysine N-methyltransferase SETDB1-B-like isoform X6 [Crassostrea gigas]	ko00310//Lysine degradation//Amino acid metabolism//Metabolism	-	-	-
Unigene0003362	5.33333	43.6667	0.2567	0	0.5049	2.2533	1.3848	2.499	0.253867	2.0457	3.01045	0.000216688	0.00168326	yes	-	--	-	-	-	-
Unigene0003368	4	25.6667	0.2299	0.2314	0.1085	1.0759	1.4878	1.2944	0.189933	1.28603	2.75936	0.000236602	0.00181317	yes	-	--	-	-	-	-
Unigene0003370	171	5.33333	8.4708	4.5141	12.1331	0	0.6353	0.1417	8.37267	0.259	-5.01466	5.74094e-10	2.0516e-08	yes	-	--	-	-	-	-
Unigene0003373	77.3333	3	2.5267	6.0161	3.2681	0.398	0	0.1013	3.93697	0.166433	-4.56407	5.42646e-08	1.25166e-06	yes	-	PREDICTED: uncharacterized protein LOC105322019 isoform X3 [Crassostrea gigas]	-	-	-	-
Unigene0003377	33	83.6667	0.5385	0.5059	0.8683	1.4282	1.7813	1.7033	0.637567	1.6376	1.36093	0.00841716	0.0327067	yes	NEK11	PREDICTED: serine/threonine-protein kinase Nek11 [Crassostrea gigas]	-	GO:0044424//intracellular part;GO:0005634//nucleus;GO:0043229//intracellular organelle;GO:0005622//intracellular;GO:0043231//intracellular membrane-bounded organelle;GO:0043226//organelle;GO:0044464//cell part;GO:0043227//membrane-bounded organelle;GO:0005623//cell	GO:0016740//transferase activity;GO:0016772//transferase activity, transferring phosphorus-containing groups;GO:0016301//kinase activity;GO:0003824//catalytic activity;GO:0005488//binding	GO:0044237//cellular metabolic process;GO:0050794//regulation of cellular process;GO:0044699//single-organism process;GO:0044763//single-organism cellular process;GO:0008152//metabolic process;GO:0065007//biological regulation;GO:0007049//cell cycle;GO:0009987//cellular process;GO:0050896//response to stimulus;GO:0051716//cellular response to stimulus;GO:0050789//regulation of biological process
Unigene0003378	13.3333	2	0.1829	0.9664	0.8092	0.107	0.0986	0.0954	0.652833	0.100333	-2.70191	0.00858503	0.0331987	yes	-	--	-	-	-	-
Unigene0003382	83.3333	19.6667	0.5054	2.6867	0.9131	0.2587	0.3748	0.3788	1.3684	0.337433	-2.01982	0.00314421	0.0150135	yes	sh3rf1	PREDICTED: SH3 domain-containing RING finger protein 3-like [Lingula anatina]	-	-	-	-
Unigene0003383	27	3	0.2061	2.9045	0.2918	0	0.2223	0.172	1.13413	0.131433	-3.10919	0.0106061	0.0391816	yes	-	--	-	-	-	-
Unigene0003388	30	2.66667	0.9186	1.4383	0.843	0.0398	0.2202	0.0355	1.06663	0.0985	-3.4368	7.43627e-05	0.000686481	yes	ITA	PREDICTED: baculoviral IAP repeat-containing protein 2 [Chaetura pelagica]	ko04120//Ubiquitin mediated proteolysis//Folding, sorting and degradation//Genetic Information Processing;ko04510//Focal adhesion//Cellular commiunity//Cellular Processes;ko04210//Apoptosis//Cell growth and death//Cellular Processes;ko04621//NOD-like receptor signaling pathway//Immune system//Organismal Systems	-	-	-
Unigene0003389	19	3.66667	0.3604	1.3604	1.01	0.1054	0.1944	0.2349	0.910267	0.178233	-2.35252	0.00766123	0.0304152	yes	-	--	-	-	-	-
Unigene0003392	22	0.333333	0.9076	1.0963	1.1781	0	0	0.0473	1.06067	0.0157667	-6.07195	6.38257e-07	1.13156e-05	yes	-	--	-	-	-	-
Unigene0003393	24.6667	2.33333	0.652	2.4065	0.2052	0.1017	0.1407	0.0907	1.0879	0.111033	-3.29248	0.00183218	0.0097237	yes	-	--	-	-	-	-
Unigene0003397	76	190.667	1.8527	1.7301	1.791	4.1794	4.6475	5.098	1.79127	4.64163	1.37365	0.00142294	0.00790142	yes	METTL18	PREDICTED: histidine protein methyltransferase 1 homolog [Crassostrea gigas]	-	-	-	-
Unigene0003401	480.667	2133.67	6.8914	18.5976	6.0362	55.5099	48.7323	44.5311	10.5084	49.5911	2.23854	3.35393e-06	4.8357e-05	yes	HRSP12	PREDICTED: ribonuclease UK114-like isoform X1 [Crassostrea gigas]	-	GO:0031988//membrane-bounded vesicle;GO:0031982//vesicle;GO:0043226//organelle;GO:0044464//cell part;GO:0043231//intracellular membrane-bounded organelle;GO:0044424//intracellular part;GO:0005623//cell;GO:0043227//membrane-bounded organelle;GO:0043229//intracellular organelle;GO:0005622//intracellular	GO:0005488//binding;GO:0003676//nucleic acid binding;GO:0016787//hydrolase activity;GO:0016788//hydrolase activity, acting on ester bonds;GO:0003723//RNA binding;GO:1901363//heterocyclic compound binding;GO:0003824//catalytic activity;GO:0004518//nuclease activity;GO:0097159//organic cyclic compound binding	GO:0044237//cellular metabolic process;GO:0032268//regulation of cellular protein metabolic process;GO:0010556//regulation of macromolecule biosynthetic process;GO:0009987//cellular process;GO:0050794//regulation of cellular process;GO:0006139//nucleobase-containing compound metabolic process;GO:0044238//primary metabolic process;GO:0046483//heterocycle metabolic process;GO:0043170//macromolecule…
Unigene0003403	605	1671	3.5934	6.6516	4.0626	13.9345	13.8351	13.5079	4.7692	13.7592	1.52857	0.000116007	0.000999216	yes	YMR196W	cytoplasm protein [Capsaspora owczarzaki ATCC 30864]	-	-	-	-
Unigene0003404	127.333	386.667	1.3551	1.8684	1.3436	4.7438	4.8522	4.8569	1.52237	4.81763	1.66201	4.95288e-05	0.000486975	yes	-	--	-	-	-	-
Unigene0003405	191	21.3333	4.1267	7.4494	4.9992	0.6439	0.5342	0.746	5.5251	0.641367	-3.10678	2.39053e-09	7.51007e-08	yes	-	--	-	-	-	-
Unigene0003407	45.3333	159.667	1.6489	1.0127	1.352	5.5922	4.0398	5.0711	1.33787	4.90103	1.87315	8.2897e-05	0.000752285	yes	Aprt	PREDICTED: adenine phosphoribosyltransferase [Crassostrea gigas]	ko00230//Purine metabolism//Nucleotide metabolism//Metabolism	-	-	-
Unigene0003408	35.6667	9.33333	0.9425	1.0924	1.2132	0.5682	0.154	0.1787	1.0827	0.3003	-1.85016	0.00794665	0.0312834	yes	-	--	-	-	-	-
Unigene0003409	37	7	0.4502	2.0243	1.0271	0.0351	0.3562	0.2817	1.1672	0.224333	-2.37934	0.00540902	0.0230668	yes	-	--	-	-	-	-
Unigene0003414	1.33333	14	0.0853	0.0858	0	0.5988	1.012	0.3558	0.0570333	0.655533	3.52279	0.00148743	0.00820279	yes	Fbxw7	PREDICTED: beta-TrCP [Crassostrea gigas]	ko04120//Ubiquitin mediated proteolysis//Folding, sorting and degradation//Genetic Information Processing	-	-	-
Unigene0003418	9698	21399.7	327.336	658.564	308.216	1049.92	1104.83	856.151	431.372	1003.64	1.21823	0.00297209	0.0143705	yes	ATPsyn-d	PREDICTED: ATP synthase subunit d, mitochondrial-like [Aplysia californica]	ko00190//Oxidative phosphorylation//Energy metabolism//Metabolism	-	-	-
Unigene0003425	0	196.333	0	0	0	8.533	9.6603	9.2498	0.001	9.1477	13.1592	6.47875e-27	2.42484e-24	yes	-	--	-	-	-	-
Unigene0003428	17.3333	57.6667	0.1853	1.1189	0.3643	1.5898	2.0985	2.1252	0.556167	1.93783	1.80086	0.00824133	0.0321857	yes	-	--	-	-	-	-
Unigene0003432	209	482.667	3.2507	5.7825	2.1106	9.8219	9.1286	8.3943	3.7146	9.11493	1.29503	0.00424698	0.0190594	yes	COX18	PREDICTED: mitochondrial inner membrane protein COX18 [Python bivittatus]	-	-	-	-
Unigene0003435	84.6667	264.667	0.6949	4.9222	1.1236	7.0474	10.8278	4.5627	2.2469	7.4793	1.73497	0.00813131	0.0318405	yes	-	--	-	-	-	-
Unigene0003436	3.66667	45	0.0333	0.3351	0	1.9866	2.1905	0.7984	0.1228	1.6585	3.7555	6.67469e-05	0.00062693	yes	Trpm	PREDICTED: transient receptor potential cation channel subfamily M member 2-like [Octopus bimaculoides]	-	-	-	-
Unigene0003438	73.3333	167	1.6078	2.6973	1.8971	4.4213	4.7696	5.4492	2.0674	4.88003	1.23907	0.00643454	0.0264983	yes	-	--	-	-	-	-
Unigene0003439	85.3333	2	1.9717	1.0984	2.1684	0.0448	0.0413	0.0399	1.74617	0.042	-5.37766	1.56206e-12	9.02017e-11	yes	-	--	-	-	-	-
Unigene0003441	2	26.6667	0	0.4697	0.1101	1.529	1.8123	4.6719	0.193267	2.67107	3.78875	0.000196167	0.00154979	yes	-	--	-	-	-	-
Unigene0003442	14.3333	81.3333	0.124	0.9671	0.2926	2.6113	3.2766	2.3918	0.461233	2.7599	2.58105	0.000190382	0.00151157	yes	-	--	-	-	-	-
Unigene0003444	274	14.3333	1.6433	5.0562	2.1586	0.1693	0.2341	0.0862	2.9527	0.1632	-4.17732	2.52958e-11	1.17619e-09	yes	-	--	-	-	-	-
Unigene0003448	12.6667	0	0.7403	0.5081	0.0397	0	0	0	0.429367	0.001	-8.74607	0.000421753	0.00291962	yes	FANCA	PREDICTED: Fanconi anemia group A protein [Chrysemys picta bellii]	ko03460//Fanconi anemia pathway//Replication and repair//Genetic Information Processing	-	-	-
Unigene0003450	15.3333	87.3333	0.4585	0.3643	0.3417	2.3154	1.9523	2.6422	0.388167	2.3033	2.56895	3.0876e-06	4.50383e-05	yes	-	ATP-binding cassette sub-family B member 6, mitochondrial [Exaiptasia pallida]	-	-	-	-
Unigene0003452	7	25.6667	0.085	0.5989	0.2507	1.094	1.6045	0.8863	0.311533	1.19493	1.93947	0.0137649	0.0479823	yes	-	--	-	-	-	-
Unigene0003454	21.6667	91.3333	0.6032	0.8949	0.6743	3.3809	3.151	3.013	0.724133	3.18163	2.13544	4.18569e-05	0.000422373	yes	-	PREDICTED: iduronate 2-sulfatase-like [Lingula anatina]	ko04142//Lysosome//Transport and catabolism//Cellular Processes;ko00531//Glycosaminoglycan degradation//Glycan biosynthesis and metabolism//Metabolism	-	-	-
Unigene0003457	126.333	31.3333	0.9595	5.2403	0.6709	0.499	0.9967	0.3335	2.29023	0.609733	-1.90924	0.0126584	0.0449534	yes	-	PREDICTED: histone-lysine N-methyltransferase SETMAR-like [Papilio machaon]	ko00310//Lysine degradation//Amino acid metabolism//Metabolism	-	-	-
Unigene0003465	12.6667	0.666667	0.3164	0.4342	0.4072	0	0.062	0	0.385933	0.0206667	-4.22297	0.000496479	0.00333907	yes	slc5a8	Sodium-coupled monocarboxylate transporter 2 [Crassostrea gigas]	-	-	-	-
Unigene0003466	2426.67	5492	70.547	75.8943	72.841	182	178.149	155.738	73.0941	171.962	1.23426	0.000560022	0.00368736	yes	exosc6	PREDICTED: exosome complex component MTR3-like [Crassostrea gigas]	ko03018//RNA degradation//Folding, sorting and degradation//Genetic Information Processing	GO:0005622//intracellular;GO:0044424//intracellular part;GO:0005623//cell;GO:0043227//membrane-bounded organelle;GO:0043234//protein complex;GO:0044464//cell part;GO:0043229//intracellular organelle;GO:0043226//organelle;GO:0043231//intracellular membrane-bounded organelle;GO:0032991//macromolecular complex	-	GO:0009987//cellular process;GO:0090304//nucleic acid metabolic process;GO:0006725//cellular aromatic compound metabolic process;GO:0034660//ncRNA metabolic process;GO:0006807//nitrogen compound metabolic process;GO:0034641//cellular nitrogen compound metabolic process;GO:0046483//heterocycle metabolic process;GO:0006139//nucleobase-containing compound metabolic process;GO:0016072//rRNA metabolic…
Unigene0003470	219	423	2.7045	4.2738	3.071	7.1122	7.3251	5.8227	3.34977	6.75333	1.01154	0.0126027	0.0447962	yes	CHM	PREDICTED: rab proteins geranylgeranyltransferase component A 2-like [Crassostrea gigas]	-	-	-	-
Unigene0003473	69	164	4.3622	1.2842	3.3991	8.1385	5.9932	8.0683	3.01517	7.4	1.29529	0.0127464	0.045192	yes	-	--	-	-	-	-
Unigene0003475	79.3333	15	1.3928	7.01	1.992	0.8396	0.683	0.5722	3.46493	0.698267	-2.31098	0.0010127	0.00597418	yes	-	--	-	-	-	-
Unigene0003476	20.6667	63.6667	0.7033	0.6136	0.166	1.8655	1.2139	1.8336	0.4943	1.63767	1.72818	0.00603522	0.0251511	yes	Prune	PREDICTED: protein prune homolog isoform X1 [Falco cherrug]	ko00230//Purine metabolism//Nucleotide metabolism//Metabolism	-	-	-
Unigene0003484	90.3333	292.333	2.1699	1.9086	1.9389	6.3111	5.7952	8.041	2.0058	6.71577	1.74337	3.35658e-05	0.000350571	yes	Dcun1d3	PREDICTED: DCN1-like protein 3 [Crassostrea gigas]	-	-	-	-
Unigene0003485	15.3333	0	0.129	0.2856	0.213	0	0	0	0.2092	0.001	-7.70874	5.88036e-06	7.87416e-05	yes	-	copper/zinc superoxide dismutase [Pinctada fucata]	-	-	-	-
Unigene0003487	0	6	0	0	0	0.0889	0.123	0.1585	0.001	0.123467	6.94798	0.00181904	0.00966651	yes	-	Endothelial cells scavenger receptor [Crassostrea gigas]	-	-	-	-
Unigene0003490	0.666667	14.6667	0.0372	0	0.0439	0.2176	0.2407	1.2799	0.0270333	0.5794	4.42175	0.00117035	0.0067249	yes	-	--	-	-	-	-
Unigene0003491	0.333333	84	0.0793	0	0	5.4731	8.3805	7.8536	0.0264333	7.23573	8.09664	7.82604e-16	7.41427e-14	yes	-	--	-	-	-	-
Unigene0003492	35.6667	4.66667	0.8179	1.7783	1.0809	0.0766	0.1765	0.2388	1.2257	0.163967	-2.90213	0.000138058	0.00115629	yes	-	--	-	-	-	-
Unigene0003496	37.6667	1.33333	1.6121	2.0498	1.3516	0	0	0.177	1.67117	0.059	-4.824	4.32364e-07	7.98114e-06	yes	tax1bp1a	PREDICTED: tax1-binding protein 1 homolog B-like [Crassostrea gigas]	-	-	-	-
Unigene0003498	9	48.6667	0.217	0.7425	0.256	2.4372	2.5745	1.9458	0.405167	2.31917	2.51702	0.0002057	0.00161014	yes	-	--	-	-	-	-
Unigene0003501	121	253.333	0.7882	1.545	0.8126	2.5049	2.3808	2.042	1.0486	2.30923	1.13895	0.0105366	0.0389724	yes	KIF2A	PREDICTED: kinesin-like protein KIF2A [Crassostrea gigas]	-	GO:0044422//organelle part;GO:0043234//protein complex;GO:0015630//microtubule cytoskeleton;GO:0032991//macromolecular complex;GO:0043226//organelle;GO:0044424//intracellular part;GO:0005623//cell;GO:0044464//cell part;GO:0005622//intracellular;GO:0005856//cytoskeleton;GO:0044446//intracellular organelle part;GO:0005819//spindle;GO:0043228//non-membrane-bounded organelle;GO:0043232//intracellular…	GO:0097159//organic cyclic compound binding;GO:1901363//heterocyclic compound binding;GO:0005488//binding;GO:0036094//small molecule binding	GO:0006996//organelle organization;GO:0007275//multicellular organism development;GO:0044763//single-organism cellular process;GO:0044707//single-multicellular organism process;GO:1902589//single-organism organelle organization;GO:0022402//cell cycle process;GO:0071840//cellular component organization or biogenesis;GO:0007017//microtubule-based process;GO:0000226//microtubule cytoskeleton organiz…
Unigene0003503	104	4.66667	1.4647	9.9837	1.9752	0.0979	0.2257	0.3055	4.47453	0.2097	-4.41534	6.02952e-07	1.07546e-05	yes	-	--	-	-	-	-
Unigene0003504	23.6667	0	0.6043	2.4766	0	0	0	0	1.02697	0.001	-10.0042	0.000225635	0.0017419	yes	Slc16a12	monocarboxylate transporter 12 [Lasius niger]	-	-	-	-
Unigene0003510	1.33333	16.6667	0	0.0861	0.101	0.5007	0.8309	0.9817	0.0623667	0.7711	3.62807	0.000339363	0.00244299	yes	-	--	-	-	-	-
Unigene0003511	5.66667	92.6667	0.1135	0.0571	0.1785	2.257	1.693	1.8339	0.116367	1.92797	4.05033	2.87118e-10	1.08895e-08	yes	Tspan11	PREDICTED: tetraspanin-18 isoform X2 [Crassostrea gigas]	-	-	-	-
Unigene0003518	48	110.667	0.8085	0.8405	0.3128	1.5976	1.9017	1.327	0.653933	1.60877	1.29874	0.0138332	0.0481703	yes	fem1c	PREDICTED: protein fem-1 homolog C [Crassostrea gigas]	-	-	-	-
Unigene0003519	105	420.667	1.0259	0.5837	0.8684	3.2883	3.0875	3.8685	0.826	3.41477	2.04757	1.81845e-06	2.83925e-05	yes	zag-1	PREDICTED: LOW QUALITY PROTEIN: zinc finger E-box-binding homeobox 1-like [Crassostrea gigas]	-	-	-	-
Unigene0003520	14.3333	0	0.5661	0.4821	0.9762	0	0	0	0.6748	0.001	-9.39832	8.35137e-06	0.00010635	yes	-	--	-	-	-	-
Unigene0003521	19.6667	1	0.897	0.301	1.5625	0	0	0.1336	0.920167	0.0445333	-4.36894	0.00031965	0.00232426	yes	GST1	PREDICTED: hematopoietic prostaglandin D synthase-like [Branchiostoma belcheri]	ko00480//Glutathione metabolism//Metabolism of other amino acids//Metabolism;ko00590//Arachidonic acid metabolism//Lipid metabolism//Metabolism;ko00982//Drug metabolism - cytochrome P450//Xenobiotics biodegradation and metabolism//Metabolism;ko00980//Metabolism of xenobiotics by cytochrome P450//Xenobiotics biodegradation and metabolism//Metabolism	-	-	-
Unigene0003522	35	3.33333	0.518	3.78	0.3056	0.101	0.2794	0.09	1.53453	0.1568	-3.2908	0.00203034	0.010553	yes	-	--	-	-	-	-
Unigene0003524	26	115.667	0.7182	0.2292	0.496	2.0497	2.0974	2.4843	0.481133	2.21047	2.19984	6.50814e-05	0.000613123	yes	-	SJCHGC07897 protein, partial [Schistosoma japonicum]	-	-	-	-
Unigene0003529	42	216.333	1.246	1.3483	1.5805	6.707	7.9975	7.374	1.3916	7.3595	2.40286	1.25949e-07	2.6858e-06	yes	-	--	-	-	-	-
Unigene0003533	22.6667	78.3333	0.2816	0.9921	0.3876	2.1968	1.8479	2.0066	0.553767	2.0171	1.86493	0.00194542	0.0101967	yes	-	--	-	-	-	-
Unigene0003534	59.3333	188.667	1.6504	1.2635	1.4537	4.4338	4.4384	5.4785	1.45587	4.78357	1.71621	0.000123835	0.00105436	yes	-	PREDICTED: probable cation-transporting ATPase 13A3 [Crassostrea gigas]	-	-	-	-
Unigene0003535	95.6667	344.667	0.8373	1.0133	1.0102	3.4898	3.1765	3.9636	0.9536	3.5433	1.89364	5.01523e-06	6.86736e-05	yes	ATP13A3	PREDICTED: probable cation-transporting ATPase 13A3 [Crassostrea gigas]	-	-	GO:0016787//hydrolase activity;GO:0005488//binding;GO:0043167//ion binding;GO:0003824//catalytic activity	-
Unigene0003538	60.6667	6.66667	0.9839	4.6104	0.7206	0.2382	0.2562	0.2477	2.10497	0.247367	-3.08907	0.000176497	0.00142055	yes	-	--	-	-	-	-
Unigene0003540	64	148	0.7324	1.3166	0.5556	2.5407	1.8483	2.005	0.8682	2.13133	1.29566	0.00897123	0.034375	yes	Dcaf5	PREDICTED: DDB1- and CUL4-associated factor 5-like [Crassostrea gigas]	-	-	-	-
Unigene0003542	1.66667	35.6667	0.0407	0.0205	0.048	1.0711	1.0093	0.3394	0.0364	0.8066	4.46984	1.11207e-06	1.83727e-05	yes	-	hypothetical protein CGI_10003764 [Crassostrea gigas]	-	-	-	-
Unigene0003543	102.333	401	1.5914	1.1739	1.1467	4.8901	5.1894	5.8655	1.304	5.315	2.02713	1.24282e-06	2.02776e-05	yes	SAPCD2	PREDICTED: suppressor APC domain-containing protein 2 isoform X2 [Crassostrea gigas]	-	-	-	-
Unigene0003545	30.6667	0.666667	1.7724	0.5271	1.6636	0	0.0435	0.042	1.32103	0.0285	-5.53456	6.32669e-07	1.12296e-05	yes	-	--	-	-	-	-
Unigene0003546	230.333	1564.33	1.4417	1.2866	1.7297	9.5482	9.9522	11.5161	1.486	10.3388	2.79857	1.64982e-12	9.47284e-11	yes	OPLAH	PREDICTED: 5-oxoprolinase isoform X2 [Crassostrea gigas]	ko00480//Glutathione metabolism//Metabolism of other amino acids//Metabolism	-	-	-
Unigene0003547	160	47.3333	1.3786	3.8163	1.7081	0.6453	0.9072	0.5895	2.301	0.714	-1.68827	0.00164183	0.00889728	yes	-	--	-	-	-	-
Unigene0003548	40	8.33333	0.3688	2.2802	0.6216	0.2158	0.341	0.1648	1.0902	0.240533	-2.18028	0.00712877	0.0287531	yes	-	--	-	-	-	-
Unigene0003549	398.333	81.3333	3.1728	6.7363	3.6288	0.925	0.6659	1.2874	4.51263	0.959433	-2.23372	3.88592e-06	5.49558e-05	yes	-	--	-	-	-	-
Unigene0003550	31.3333	1.33333	1.3386	0.6417	1.2034	0.0746	0.0688	0	1.06123	0.0478	-4.47259	1.41316e-06	2.26836e-05	yes	-	--	-	-	-	-
Unigene0003552	20	1.66667	0.3435	1.5752	0.4504	0.0893	0	0.1194	0.7897	0.0695667	-3.50484	0.00125274	0.00711805	yes	disp1	PREDICTED: protein dispatched homolog 1 isoform X2 [Crassostrea gigas]	-	GO:0044425//membrane part;GO:0031224//intrinsic component of membrane;GO:0016020//membrane	GO:0004888//transmembrane signaling receptor activity;GO:0038023//signaling receptor activity;GO:0099600//transmembrane receptor activity;GO:0004871//signal transducer activity;GO:0060089//molecular transducer activity;GO:0004872//receptor activity	-
Unigene0003556	45	8.66667	0.7075	2.6409	0.7652	0.4829	0.0954	0.2767	1.3712	0.285	-2.26641	0.00461246	0.020356	yes	-	--	-	-	-	-
Unigene0003559	9.33333	47	0.1598	0.9653	0	1.6832	1.8965	2.5418	0.375033	2.0405	2.44383	0.00758971	0.0301985	yes	-	--	-	-	-	-
Unigene0003563	0	51.6667	0	0	0	2.1149	1.733	1.8498	0.001	1.89923	10.8912	2.60831e-13	1.68243e-11	yes	-	--	-	-	-	-
Unigene0003565	4.66667	0	0.1541	0.0776	0.3637	0	0	0	0.198467	0.001	-7.63275	0.00972264	0.0365988	yes	-	--	-	-	-	-
Unigene0003570	45.3333	0	0.3687	3.0549	0.5355	0	0	0	1.3197	0.001	-10.366	7.36845e-08	1.66167e-06	yes	-	--	-	-	-	-
Unigene0003571	740.333	2416.33	4.5214	4.7222	4.4781	15.3176	17.1406	14.0538	4.5739	15.504	1.76114	1.74477e-06	2.7421e-05	yes	DHX8	PREDICTED: ATP-dependent RNA helicase DHX8-like [Octopus bimaculoides]	ko03040//Spliceosome//Transcription//Genetic Information Processing	-	-	-
Unigene0003573	0	10.6667	0	0	0	0.6742	0.4883	0.3004	0.001	0.487633	8.92965	6.76466e-05	0.000634006	yes	-	--	-	-	-	-
Unigene0003576	24	1.33333	0.2044	2.5925	0.1929	0	0.0441	0.1279	0.9966	0.0573333	-4.11957	0.00250024	0.0124963	yes	-	--	-	-	-	-
Unigene0003578	570.667	2617.33	4.8312	7.9148	4.7774	27.5461	30.4471	26.0987	5.84113	28.0306	2.26268	1.36653e-08	3.64685e-07	yes	DDX5	PREDICTED: probable ATP-dependent RNA helicase DDX5 isoform X2 [Gekko japonicus]	ko03040//Spliceosome//Transcription//Genetic Information Processing	-	GO:0016787//hydrolase activity;GO:0003824//catalytic activity	-
Unigene0003581	66	15	0.4756	5.4375	1.0022	0.5566	0.5497	0.5669	2.3051	0.557733	-2.04718	0.0131377	0.0462893	yes	-	--	-	-	-	-
Unigene0003586	18	2.66667	0.4877	1.0169	0.4521	0.0815	0.0752	0.1453	0.652233	0.100667	-2.6958	0.00247986	0.0124182	yes	-	--	-	-	-	-
Unigene0003589	0	7.33333	0	0	0	0.2312	0.2557	0.4532	0.001	0.313367	8.29171	0.000755921	0.00469406	yes	-	--	-	-	-	-
Unigene0003591	19	2	0.6916	0.5304	0.7772	0.1542	0	0.0687	0.6664	0.0743	-3.16495	0.000678768	0.00429927	yes	-	PREDICTED: uncharacterized protein LOC105331742 isoform X2 [Crassostrea gigas]	-	-	-	-
Unigene0003592	0	60	0	0	0	1.948	5.2592	0.62	0.001	2.60907	11.3493	6.89857e-10	2.41966e-08	yes	-	--	-	-	-	-
Unigene0003597	72.3333	3	2.4151	1.193	1.4776	0.0523	0.1206	0.0466	1.69523	0.0731667	-4.53415	1.10757e-09	3.72944e-08	yes	Thegl	PREDICTED: testicular haploid expressed gene protein-like isoform X10 [Crassostrea gigas]	-	-	-	-
Unigene0003598	18	0	0.1692	1.4985	0.1996	0	0	0	0.622433	0.001	-9.28178	8.44001e-05	0.000764324	yes	-	Dysferlin [Crassostrea gigas]	-	-	-	-
Unigene0003600	34.3333	0.666667	1.0841	1.4954	1.8477	0.047	0	0.0419	1.47573	0.0296333	-5.63807	1.9841e-08	5.1076e-07	yes	-	--	-	-	-	-
Unigene0003604	41.3333	0.666667	0.7645	3.6555	0.406	0	0.0825	0	1.60867	0.0275	-5.87029	4.60918e-06	6.36695e-05	yes	-	--	-	-	-	-
Unigene0003605	145.333	16.3333	2.5274	3.6345	4.3669	0.2641	0.6086	0.3295	3.5096	0.400733	-3.13059	3.32145e-08	8.09222e-07	yes	-	--	-	-	-	-
Unigene0003609	47	4.33333	0.1382	3.5606	0.2609	0.0647	0.1192	0.2017	1.3199	0.128533	-3.36021	0.00320324	0.0152482	yes	-	--	-	-	-	-
Unigene0003610	94.6667	470.333	0.2186	1.5612	0.2015	3.7737	3.8252	2.9925	0.660433	3.53047	2.41837	0.000415385	0.00288256	yes	-	PREDICTED: tetraspanin-1 [Crassostrea gigas]	-	-	-	-
Unigene0003617	429	0	18.9516	12.4866	21.1422	0	0	0	17.5268	0.001	-14.0973	1.88438e-35	2.01627e-32	yes	-	--	-	-	-	-
Unigene0003625	49.3333	7.33333	1.4693	1.4242	1.3484	0.0955	0.4403	0.1135	1.41397	0.216433	-2.70775	0.00014324	0.0011918	yes	-	--	-	-	-	-
Unigene0003630	26.3333	0	1.0175	1.6151	0.5541	0	0	0	1.06223	0.001	-10.0529	7.67801e-08	1.72549e-06	yes	-	--	-	-	-	-
Unigene0003632	34.3333	1.33333	0.8711	0.2975	0.5139	0	0.0671	0	0.560833	0.0223667	-4.64815	6.19379e-06	8.22003e-05	yes	CHIT1	PREDICTED: chitotriosidase-1-like [Lingula anatina]	ko00520//Amino sugar and nucleotide sugar metabolism//Carbohydrate metabolism//Metabolism	-	-	-
Unigene0003633	29	87	0.6139	1.0006	1.1039	2.6342	3.3745	2.3476	0.906133	2.78543	1.62011	0.00201728	0.0104958	yes	Znf319	PREDICTED: zinc finger protein 567-like [Crassostrea gigas]	-	-	-	-
Unigene0003636	777.333	193.667	24.4697	158.911	26.1824	17.1396	21.3825	17.1952	69.8544	18.5724	-1.91119	0.00282367	0.0137811	yes	-	--	-	-	-	-
Unigene0003637	18	1.66667	0.7412	0.5105	1.0127	0.137	0.0842	0	0.7548	0.0737333	-3.35571	0.000485806	0.00327844	yes	-	--	-	-	-	-
Unigene0003638	11	105	0.5177	0.1447	0.3393	3.5	3.2265	3.2091	0.3339	3.31187	3.31016	3.25442e-08	7.95233e-07	yes	-	isoform a, partial [Ornithodoros brasiliensis]	-	-	-	-
Unigene0003645	5.33333	43	0.2993	0.0753	0.2649	2.1893	1.2109	1.912	0.213167	1.77073	3.05429	2.70359e-05	0.000292655	yes	-	--	-	-	-	-
Unigene0003646	15	0	0.6132	0.4938	0.8683	0	0	0	0.658433	0.001	-9.36289	4.43091e-06	6.15529e-05	yes	-	--	-	-	-	-
Unigene0003647	171	926	0.8251	1.9127	0.5679	6.5316	7.2281	5.2994	1.1019	6.35303	2.52745	3.99111e-07	7.45354e-06	yes	Rnf123	PREDICTED: E3 ubiquitin-protein ligase RNF123 [Crassostrea gigas]	-	-	-	-
Unigene0003649	27.6667	0	0.4504	1.2366	2.0293	0	0	0	1.23877	0.001	-10.2747	1.0584e-07	2.29683e-06	yes	-	--	-	-	-	-
Unigene0003658	3.66667	101.333	0.1691	0.0426	0.2993	3.859	4.6976	5.4231	0.170333	4.6599	4.77387	5.08104e-12	2.65584e-10	yes	-	--	-	-	-	-
Unigene0003664	1868.33	726.333	32.3697	21.0875	29.085	12.5504	11.5697	9.2407	27.5141	11.1203	-1.30698	0.000647018	0.00413736	yes	-	--	-	-	-	-
Unigene0003665	34	5.66667	0.3507	1.8119	0.2758	0.0547	0.2017	0.1707	0.8128	0.142367	-2.51329	0.00631511	0.0260998	yes	-	--	-	-	-	-
Unigene0003667	8.33333	42	0.2756	0.3121	0.3252	1.0077	1.858	1.8321	0.3043	1.56593	2.36346	0.000321989	0.00233837	yes	-	--	-	-	-	-
Unigene0003669	13.3333	1	0.3712	0.7133	0.3185	0	0.1092	0	0.467667	0.0364	-3.68347	0.00201699	0.0104951	yes	-	--	-	-	-	-
Unigene0003672	18.6667	1.33333	0.7529	1.0231	0.3998	0.1322	0.0406	0	0.725267	0.0576	-3.65437	0.000347699	0.00248959	yes	-	--	-	-	-	-
Unigene0003678	926.667	295	4.3251	12.7489	4.1629	2.7379	2.2055	2.2398	7.07897	2.3944	-1.56387	0.00141758	0.00787678	yes	-	--	-	-	-	-
Unigene0003680	127	450	6.1265	3.4261	5.7564	19.5604	16.5225	19.8376	5.103	18.6402	1.869	1.18964e-05	0.000144185	yes	KATNA1	PREDICTED: katanin p60 ATPase-containing subunit A1-like isoform X1 [Crassostrea gigas]	-	GO:0015630//microtubule cytoskeleton;GO:0043229//intracellular organelle;GO:0044446//intracellular organelle part;GO:0044422//organelle part;GO:0043226//organelle;GO:0043232//intracellular non-membrane-bounded organelle;GO:0044424//intracellular part;GO:0005856//cytoskeleton;GO:0005622//intracellular;GO:0044430//cytoskeletal part;GO:0005623//cell;GO:0043228//non-membrane-bounded organelle;GO:0044…	-	-
Unigene0003681	271.333	602.333	5.4046	5.2558	5.0585	12.2844	12.0755	11.9029	5.23963	12.0876	1.20599	0.00150814	0.00830237	yes	KATNA1	PREDICTED: katanin p60 ATPase-containing subunit A1-like isoform X3 [Crassostrea gigas]	-	GO:0043229//intracellular organelle;GO:0044424//intracellular part;GO:0044464//cell part;GO:0005622//intracellular;GO:0015630//microtubule cytoskeleton;GO:0005623//cell;GO:0044446//intracellular organelle part;GO:0043232//intracellular non-membrane-bounded organelle;GO:0043228//non-membrane-bounded organelle;GO:0005819//spindle;GO:0044430//cytoskeletal part;GO:0044422//organelle part;GO:0005856//…	GO:0003824//catalytic activity;GO:0016787//hydrolase activity;GO:0005488//binding	GO:0044763//single-organism cellular process;GO:0044699//single-organism process;GO:0009987//cellular process
Unigene0003684	0.666667	57	0	0.0566	0	1.4817	1.9123	1.8486	0.0188667	1.74753	6.53334	7.44624e-12	3.80251e-10	yes	Orct	PREDICTED: organic cation transporter protein-like [Crassostrea gigas]	-	-	-	-
Unigene0003685	29	1.66667	1.6442	0.7043	0.8256	0.0409	0.0755	0.073	1.05803	0.0631333	-4.06684	7.8833e-06	0.000101345	yes	l3hypdh	PREDICTED: trans-L-3-hydroxyproline dehydratase [Crassostrea gigas]	ko00330//Arginine and proline metabolism//Amino acid metabolism//Metabolism	-	GO:0016853//isomerase activity;GO:0003824//catalytic activity;GO:0047661//amino-acid racemase activity;GO:0016835//carbon-oxygen lyase activity;GO:0016836//hydro-lyase activity;GO:0016855//racemase and epimerase activity, acting on amino acids and derivatives;GO:0036361//racemase activity, acting on amino acids and derivatives;GO:0016854//racemase and epimerase activity;GO:0016829//lyase activity	-
Unigene0003686	45.3333	134.667	1.6294	2.7335	1.5775	6.2089	6.7603	5.5332	1.98013	6.16747	1.63908	0.000752864	0.00468058	yes	ELOVL5	PREDICTED: elongation of very long chain fatty acids protein 5-like [Crassostrea gigas]	ko00062//Fatty acid elongation//Lipid metabolism//Metabolism	GO:0031224//intrinsic component of membrane;GO:0016020//membrane;GO:0044425//membrane part	GO:0003824//catalytic activity	GO:0008152//metabolic process;GO:0044238//primary metabolic process;GO:0044710//single-organism metabolic process;GO:0043436//oxoacid metabolic process;GO:0032787//monocarboxylic acid metabolic process;GO:0044255//cellular lipid metabolic process;GO:0044699//single-organism process;GO:0044281//small molecule metabolic process;GO:0009987//cellular process;GO:0044237//cellular metabolic process;GO:…
Unigene0003693	22.6667	75.3333	0.7642	0.4895	0.3826	1.5989	2.3483	1.763	0.545433	1.9034	1.8031	0.00116845	0.00671488	yes	-	PREDICTED: uncharacterized protein LOC105342610 [Crassostrea gigas]	-	-	-	-
Unigene0003694	1.33333	58.3333	0	0	0.1146	1.3633	2.2256	1.0631	0.0382	1.55067	5.34317	3.07292e-09	9.42277e-08	yes	-	Endoglucanase E [Exaiptasia pallida]	-	-	-	-
Unigene0003695	358.333	15.3333	2.6702	12.4144	3.4658	0.2929	0.3781	0.174	6.18347	0.281667	-4.45636	6.74256e-11	2.88172e-09	yes	-	--	-	-	-	-
Unigene0003696	2	16.6667	0.0458	0	0.2702	0.804	0.8399	0.8598	0.105333	0.834567	2.98607	0.00208996	0.0107975	yes	-	--	-	-	-	-
Unigene0003697	25	2	0.4284	1.6467	1.0111	0	0.2521	0	1.02873	0.0840333	-3.61376	0.00109809	0.00638394	yes	-	--	-	-	-	-
Unigene0003702	130.667	12.6667	4.968	3.5257	6.5368	0.6274	0.4627	0.41	5.01017	0.500033	-3.32476	4.39945e-09	1.30419e-07	yes	-	--	-	-	-	-
Unigene0003704	20	75.6667	0.2835	0.5204	0.2361	1.4442	1.6912	1.0261	0.346667	1.38717	2.00052	0.000508542	0.00340409	yes	DRAM2	PREDICTED: DNA damage-regulated autophagy modulator protein 2 isoform X1 [Crassostrea gigas]	-	-	-	-
Unigene0003706	0.666667	61	0	0.0344	0.0404	2.562	2.3618	1.9621	0.0249333	2.2953	6.52446	9.75918e-13	5.82407e-11	yes	-	--	-	-	-	-
Unigene0003707	86.3333	1150	0.7682	1.2616	0.7036	13.7674	12.7789	11.7422	0.911133	12.7628	3.80814	1.32963e-17	1.59116e-15	yes	CERK	PREDICTED: ceramide kinase-like isoform X1 [Crassostrea gigas]	-	-	-	-
Unigene0003712	106.667	265	1.0617	1.7887	0.8704	3.0603	4.0751	2.5991	1.24027	3.24483	1.38749	0.00236091	0.011939	yes	DGCR8	PREDICTED: microprocessor complex subunit DGCR8-like [Octopus bimaculoides]	-	-	-	-
Unigene0003713	0	3.66667	0	0	0	0.1776	0.2046	0.0791	0.001	0.153767	7.2646	0.0144492	0.0498478	yes	-	--	-	-	-	-
Unigene0003714	23.6667	72	0.4228	1.7023	0.4573	2.3912	3.4586	2.4617	0.8608	2.7705	1.6864	0.00874151	0.0336579	yes	-	--	-	-	-	-
Unigene0003717	2.66667	68.6667	0.1504	0	0.1774	2.7711	3.2844	2.4303	0.109267	2.8286	4.69416	5.72223e-10	2.04733e-08	yes	Slc22a8	PREDICTED: organic cation transporter-like protein [Crassostrea gigas]	-	-	-	-
Unigene0003718	11.3333	0	0.5734	0.6541	0.0902	0	0	0	0.439233	0.001	-8.77884	0.000342373	0.00245959	yes	-	Retrovirus-related Pol polyprotein from type-2 retrotransposable element R2DM [Exaiptasia pallida]	-	-	-	-
Unigene0003720	96.6667	9	1.6792	1.972	1.6924	0.2661	0.151	0.1094	1.7812	0.1755	-3.34331	2.36933e-08	6.00916e-07	yes	-	--	-	-	-	-
Unigene0003721	238.667	15	5.8649	15.1862	7.8764	0.9482	0.4995	0.4829	9.6425	0.643533	-3.90532	4.18516e-11	1.85676e-09	yes	-	--	-	-	-	-
Unigene0003731	99.6667	9.33333	5.0077	2.1164	5.097	0.2684	0.4949	0.3987	4.0737	0.387333	-3.39469	8.10022e-08	1.80802e-06	yes	-	PREDICTED: short-chain collagen C4 [Crassostrea gigas]	-	-	-	-
Unigene0003732	8	39.6667	0.1671	0.5467	0.3451	1.8089	2.5239	1.1328	0.352967	1.82187	2.36781	0.000728831	0.00455828	yes	-	--	-	-	-	-
Unigene0003738	56.6667	6	0.9749	0.8523	0.4238	0.1201	0.0554	0.0803	0.750333	0.0852667	-3.13748	7.58749e-06	9.8022e-05	yes	-	hypothetical protein BRAFLDRAFT_84636 [Branchiostoma floridae]	-	-	-	-
Unigene0003740	1257.67	548.667	105.433	61.1945	102.261	43.2959	34.9959	42.6385	89.6295	40.3101	-1.15283	0.00338214	0.0159231	yes	-	--	-	-	-	-
Unigene0003741	37.3333	8.66667	1.421	1.7783	1.3142	0.2696	0.4143	0.4005	1.5045	0.361467	-2.05735	0.00132797	0.00746972	yes	-	--	-	-	-	-
Unigene0003754	0.666667	48.6667	0.0756	0	0	1.5489	2.2438	2.2086	0.0252	2.00043	6.31075	1.47248e-10	5.9283e-09	yes	Ppn	Papilin, partial [Trichinella pseudospiralis]	-	-	-	-
Unigene0003756	3	27	0.0754	0	0.3114	1.103	0.6101	1.612	0.128933	1.10837	3.10374	0.000833217	0.00508934	yes	-	--	-	-	-	-
Unigene0003758	146	16.6667	3.0752	1.335	2.3388	0.3582	0.2987	0.152	2.24967	0.269633	-3.06064	1.64098e-07	3.39425e-06	yes	Spatc1l	Speriolin [Crassostrea gigas]	-	-	-	-
Unigene0003762	31.6667	196.333	0.6032	1.3662	0.5042	4.2649	5.7212	6.1074	0.824533	5.3645	2.70179	4.33046e-07	7.9921e-06	yes	-	--	-	-	-	-
Unigene0003763	3	21.6667	0.1843	0.1484	0	0.7333	0.9145	0.961	0.1109	0.8696	2.97109	0.000594901	0.00387244	yes	-	--	-	-	-	-
Unigene0003765	131	368	1.3447	1.8417	1.3655	4.5787	4.1377	4.6091	1.5173	4.44183	1.54965	0.000149582	0.00123552	yes	STIM1	PREDICTED: stromal interaction molecule 1 isoform X1 [Crassostrea gigas]	-	-	-	-
Unigene0003770	5.33333	0	0.1797	0.1206	0.212	0	0	0	0.170767	0.001	-7.41588	0.00301944	0.0145435	yes	HEBP2	PREDICTED: heme-binding protein 2-like [Crassostrea gigas]	-	-	-	-
Unigene0003776	8.33333	0	0.076	0.8413	0.0448	0	0	0	0.3207	0.001	-8.32508	0.00588962	0.0246544	yes	-	--	-	-	-	-
Unigene0003777	37	1.66667	1.1794	2.095	0.6958	0.0812	0.0374	0.0724	1.3234	0.0636667	-4.37757	1.06645e-06	1.7722e-05	yes	-	PREDICTED: zinc finger protein 277-like [Crassostrea gigas]	-	-	-	-
Unigene0003781	64.3333	18	1.1805	2.6664	2.0384	0.4717	0.6833	0.5405	1.96177	0.565167	-1.79541	0.00220402	0.0112741	yes	-	--	-	-	-	-
Unigene0003783	31	77.6667	0.6631	0.89	0.8694	2.2706	1.9871	2.0235	0.8075	2.09373	1.37454	0.00654349	0.0268497	yes	BAK1	Bcl-2-like antagonist/killer 2 [Crassostrea hongkongensis]	ko04141//Protein processing in endoplasmic reticulum//Folding, sorting and degradation//Genetic Information Processing	GO:0044444//cytoplasmic part;GO:0005622//intracellular;GO:0044424//intracellular part;GO:0044464//cell part;GO:0005737//cytoplasm;GO:0005623//cell	-	GO:0048522//positive regulation of cellular process;GO:0009987//cellular process;GO:0023052//signaling;GO:0007275//multicellular organism development;GO:0030162//regulation of proteolysis;GO:0019222//regulation of metabolic process;GO:0044707//single-multicellular organism process;GO:0048518//positive regulation of biological process;GO:0051716//cellular response to stimulus;GO:0065008//regulatio…
Unigene0003784	205.667	482.333	2.9733	6.105	1.6346	9.2125	10.0053	7.611	3.57097	8.94293	1.32443	0.00735793	0.0294696	yes	mocos	PREDICTED: molybdenum cofactor sulfurase-like [Crassostrea gigas]	-	-	-	-
Unigene0003785	178.333	489.333	1.2228	4.2509	1.5321	6.4464	7.8057	6.0078	2.33527	6.7533	1.53201	0.00244099	0.0122683	yes	Mocos	PREDICTED: molybdenum cofactor sulfurase-like, partial [Aplysia californica]	-	-	-	-
Unigene0003786	283.333	723	2.1743	4.7725	1.9361	7.692	8.166	8.0202	2.96097	7.9594	1.42659	0.00137995	0.0077095	yes	Plaa	PREDICTED: phospholipase A-2-activating protein [Crassostrea gigas]	ko04141//Protein processing in endoplasmic reticulum//Folding, sorting and degradation//Genetic Information Processing	-	-	-
Unigene0003787	27.6667	101	0.6183	1.3014	0.4974	2.9271	3.0622	3.312	0.8057	3.10043	1.94416	0.000411043	0.00285822	yes	LMBRD2	PREDICTED: LMBR1 domain-containing protein 2-like [Aplysia californica]	-	-	-	-
Unigene0003789	35.6667	6.66667	0.8413	1.3549	0.9595	0.3281	0.242	0.0585	1.0519	0.209533	-2.32775	0.00156647	0.00855927	yes	-	--	-	-	-	-
Unigene0003791	152.667	298.667	1.362	2.2959	1.5434	4.0226	3.0902	3.5285	1.73377	3.5471	1.03273	0.0144082	0.0497461	yes	RTase	PREDICTED: RNA-directed DNA polymerase from mobile element jockey-like, partial [Saccoglossus kowalevskii]	-	-	-	-
Unigene0003792	87.3333	468.667	0.525	1.9071	0.6734	5.8365	5.4667	6.2488	1.03517	5.85067	2.49874	2.05037e-06	3.16172e-05	yes	VIL1	PREDICTED: villin-1 isoform X1 [Crassostrea gigas]	-	-	-	-
Unigene0003795	124	0	4.2633	3.2039	4.0313	0	0	0	3.83283	0.001	-11.9042	7.92666e-21	1.42475e-18	yes	C1QTNF4	PREDICTED: complement C1q tumor necrosis factor-related protein 4 [Sarcophilus harrisii]	-	-	-	-
Unigene0003798	182	419	1.5915	3.7596	1.9839	6.0078	6.1475	5.528	2.445	5.89443	1.26952	0.00426899	0.0191412	yes	-	--	-	-	-	-
Unigene0003805	38.6667	2.66667	0.382	2.0907	0.3662	0	0.1545	0.0498	0.9463	0.0681	-3.79657	0.00035408	0.00252646	yes	-	--	-	-	-	-
Unigene0003808	3.66667	31	0.0284	0.2858	0	0.8307	1.2559	0.7995	0.104733	0.962033	3.19937	0.000699995	0.00441099	yes	-	--	-	-	-	-
Unigene0003809	105.667	1.66667	1.3073	2.3565	1.3812	0.0178	0	0.0634	1.68167	0.0270667	-5.95723	1.41631e-13	9.54869e-12	yes	pol	Retrovirus-related Pol polyprotein from transposon 297 [Exaiptasia pallida]	-	-	-	-
Unigene0003811	79	27.6667	1.7728	3.3962	1.9231	1.3049	0.8637	0.4771	2.36403	0.8819	-1.42256	0.0144153	0.0497651	yes	LRRC9	PREDICTED: leucine-rich repeat-containing protein 9 [Crassostrea gigas]	-	-	-	-
Unigene0003812	2.66667	19.3333	0.0875	0.0881	0.0688	0.785	0.3776	0.6996	0.0814667	0.620733	2.92969	0.000769717	0.00476419	yes	-	--	-	-	-	-
Unigene0003813	765.333	1516	4.2071	3.1528	3.8926	6.8154	7.3674	8.7796	3.75083	7.65413	1.02903	0.0057045	0.024034	yes	PARD3	PREDICTED: partitioning defective 3 homolog isoform X4 [Crassostrea gigas]	ko04144//Endocytosis//Transport and catabolism//Cellular Processes;ko04080//Neuroactive ligand-receptor interaction//Signaling molecules and interaction//Environmental Information Processing	-	-	-
Unigene0003815	5.66667	0	0.2837	0.1298	0.0304	0	0	0	0.147967	0.001	-7.20913	0.00859421	0.0332271	yes	-	A disintegrin and metalloproteinase with thrombospondin motifs 6 [Crassostrea gigas]	-	-	-	-
Unigene0003816	1493	367.667	27.555	18.4184	27.8478	5.1352	6.206	7.2608	24.6071	6.20067	-1.98858	5.54737e-07	9.99857e-06	yes	-	--	-	-	-	-
Unigene0003818	0	268	0	0	0	6.0025	5.9205	3.9652	0.001	5.29607	12.3707	4.04204e-30	2.228e-27	yes	-	--	-	-	-	-
Unigene0003819	35	0.333333	0.4492	2.0481	0.343	0.0309	0	0	0.946767	0.0103	-6.52229	1.19639e-06	1.96091e-05	yes	-	PREDICTED: tripartite motif-containing protein 2 [Crassostrea gigas]	-	-	-	-
Unigene0003820	63.6667	20.3333	1.5535	1.4893	1.9785	0.5771	0.6916	0.3857	1.67377	0.551467	-1.60175	0.00367509	0.0170247	yes	-	--	-	-	-	-
Unigene0003822	125	27.3333	0.7533	3.1594	0.9629	0.382	0.4876	0.2619	1.6252	0.377167	-2.10734	0.00099416	0.00588505	yes	-	--	-	-	-	-
Unigene0003825	60.3333	503.667	0.3406	0.4433	0.3326	3.257	3.4713	2.9945	0.372167	3.24093	3.12239	5.27935e-13	3.25747e-11	yes	POL	Transposon Ty3-G Gag-Pol polyprotein [Exaiptasia pallida]	-	-	-	-
Unigene0003827	69	1.66667	1.1785	0.961	1.1265	0	0.0483	0.0311	1.08867	0.0264667	-5.36224	1.93939e-11	9.2011e-10	yes	-	--	-	-	-	-
Unigene0003829	40.6667	5.66667	1.1698	0.7149	0.7887	0.0489	0.0901	0.2396	0.891133	0.1262	-2.81993	0.00016551	0.0013435	yes	-	PREDICTED: BTB/POZ domain-containing protein 6-like [Acropora digitifera]	-	-	-	-
Unigene0003831	3.33333	67.3333	0.0514	0.1034	0.1212	1.683	2.0225	1.9552	0.092	1.8869	4.35824	4.66051e-10	1.69615e-08	yes	-	PREDICTED: integumentary mucin A.1 [Crassostrea gigas]	-	-	-	-
Unigene0003836	19854.7	40791.7	112.714	242.619	114.84	360.618	369.454	287.906	156.724	339.326	1.11445	0.00694353	0.0281496	yes	-	PREDICTED: ras-interacting protein RIP3-like isoform X1 [Biomphalaria glabrata]	-	-	-	-
Unigene0003842	13.3333	435.667	0.3839	0.552	0.1941	13.5086	13.2516	12.5247	0.376667	13.095	5.11958	6.91273e-22	1.42241e-19	yes	LYPLAL1	PREDICTED: lysophospholipase-like protein 1 [Calypte anna]	-	-	-	-
Unigene0003844	24	191.667	0.9104	0.56	0.4178	4.8237	5.6744	5.3801	0.6294	5.29273	3.07196	2.24176e-09	7.08884e-08	yes	-	--	-	-	-	-
Unigene0003846	338.667	127	5.8587	7.9317	6.0161	2.7337	3.0601	1.9722	6.60217	2.58867	-1.35073	0.00133175	0.00748588	yes	-	--	-	-	-	-
Unigene0003847	10.6667	72	0.2141	0.388	0.1011	1.3531	1.9866	1.6972	0.2344	1.67897	2.84053	7.20755e-06	9.37796e-05	yes	-	PREDICTED: protein tiptop isoform X2 [Crassostrea gigas]	-	-	-	-
Unigene0003848	287.333	799	2.2761	1.7053	1.8922	5.1226	5.4617	6.3184	1.95787	5.63423	1.52494	8.56767e-05	0.000773958	yes	BCAS3	PREDICTED: breast carcinoma-amplified sequence 3 [Crassostrea gigas]	-	-	-	-
Unigene0003849	8.33333	37.6667	0.2307	0.3612	0.0605	1.1997	1.1612	0.8286	0.217467	1.06317	2.2895	0.0016061	0.00873122	yes	-	PREDICTED: protein sidekick-1 isoform X2 [Crassostrea gigas]	-	-	-	-
Unigene0003852	65.6667	21.6667	2.0185	1.2088	2.1405	0.3588	0.4961	0.9326	1.78927	0.595833	-1.58639	0.00738488	0.0295541	yes	ZNF862	PREDICTED: zinc finger protein 862-like [Lingula anatina]	-	-	-	-
Unigene0003854	7.66667	0	0.078	0.373	0	0	0	0	0.150333	0.001	-7.23202	0.0106789	0.039382	yes	-	SPRY domain-containing SOCS box protein 4 [Exaiptasia pallida]	-	-	-	-
Unigene0003861	21.6667	70.6667	0.3388	0.864	0.3198	1.8238	1.8274	1.6017	0.507533	1.75097	1.78658	0.00242717	0.0122136	yes	mettl24	PREDICTED: methyltransferase-like protein 24 [Crassostrea gigas]	-	-	-	-
Unigene0003864	13.3333	0	0.5026	0	0.3954	0	0	0	0.299333	0.001	-8.22561	0.000974736	0.00578739	yes	-	--	-	-	-	-
Unigene0003865	67.6667	0	2.2133	0.757	1.6481	0	0	0	1.53947	0.001	-10.5882	2.98361e-13	1.90961e-11	yes	-	PREDICTED: cell wall integrity and stress response component 4-like [Lingula anatina]	-	-	-	-
Unigene0003866	0	4.33333	0	0	0	0.1678	0.0773	0.0997	0.001	0.114933	6.84465	0.00757487	0.0301539	yes	-	--	-	-	-	-
Unigene0003867	392.667	17.6667	4.0083	3.5734	3.5737	0.1788	0.1939	0.15	3.71847	0.174233	-4.41562	9.09148e-20	1.45318e-17	yes	-	Major facilitator superfamily domain-containing protein 10 [Crassostrea gigas]	-	-	-	-
Unigene0003868	873.667	1842.33	6.6854	15.9786	7.3315	21.5558	27.711	17.2753	9.9985	22.1807	1.14952	0.00900899	0.034479	yes	Btbd6	PREDICTED: BTB/POZ domain-containing protein 6-B-like [Crassostrea gigas]	-	-	-	-
Unigene0003869	518.333	1199	2.0299	2.3659	1.8324	4.916	5.0093	5.0893	2.07607	5.00487	1.26948	0.000631549	0.0040567	yes	DLG5	PREDICTED: disks large homolog 5 isoform X4 [Crassostrea gigas]	-	-	-	-
Unigene0003873	8.33333	33	0.1402	0.0403	0.3781	0.5624	0.8426	0.7519	0.1862	0.718967	1.94907	0.0119806	0.0430818	yes	-	Retrovirus-related Pol polyprotein from transposon 17.6 [Exaiptasia pallida]	-	-	-	-
Unigene0003881	52.6667	0	1.7255	1.8978	1.6967	0	0	0	1.77333	0.001	-10.7922	3.16415e-13	2.01948e-11	yes	-	--	-	-	-	-
Unigene0003882	23	0.666667	1.0006	0.598	0.6641	0	0.0675	0	0.754233	0.0225	-5.06701	4.33502e-06	6.0401e-05	yes	SRY	PREDICTED: nascent polypeptide-associated complex subunit alpha, muscle-specific form-like [Lingula anatina]	-	-	-	-
Unigene0003883	117	24.3333	0.8177	3.5721	1.238	0.4694	0.2996	0.4666	1.87593	0.411867	-2.18736	0.000579222	0.00379328	yes	-	--	-	-	-	-
Unigene0003885	234.333	648.333	1.9043	2.2262	1.3623	5.141	5.0143	5.7778	1.83093	5.31103	1.53641	0.000129466	0.00109441	yes	Evi5	PREDICTED: ecotropic viral integration site 5 ortholog isoform X2 [Crassostrea gigas]	-	-	-	-
Unigene0003889	117.333	15.3333	1.2661	7.3799	2.0845	0.6891	0.3812	0.4299	3.57683	0.500067	-2.83849	7.09647e-05	0.000660476	yes	-	--	-	-	-	-
Unigene0003893	0.666667	217.667	0	0.0498	0	6.6278	6.2166	4.9264	0.0166	5.9236	8.47915	2.37978e-25	7.41227e-23	yes	-	--	-	-	-	-
Unigene0003895	0	411	0	0	0	11.8132	11.2531	9.5	0.001	10.8554	13.4061	1.81699e-37	2.46646e-34	yes	-	PREDICTED: uncharacterized protein LOC105335198 [Crassostrea gigas]	-	-	-	-
Unigene0003897	503	192	2.3	2.7849	2.5003	0.886	1.0017	1.1024	2.5284	0.9967	-1.34299	0.000641501	0.00411017	yes	Dnah5	Dynein beta chain, ciliary [Crassostrea gigas]	-	-	-	-
Unigene0003898	453	1138.33	3.5722	5.3379	3.199	11.1539	9.6937	11.0515	4.03637	10.633	1.39742	0.000370097	0.00262109	yes	MOB3B	PREDICTED: MOB kinase activator 3B isoform X2 [Crassostrea gigas]	-	-	-	-
Unigene0003903	960.667	2305.33	28.3119	19.0323	28.2224	62.5351	57.0627	67.1333	25.1889	62.2437	1.30514	0.000529529	0.00351791	yes	BRAFLDRAFT_259979	PREDICTED: ubiquitin-conjugating enzyme E2 S-like [Crassostrea gigas]	ko04120//Ubiquitin mediated proteolysis//Folding, sorting and degradation//Genetic Information Processing	GO:0000152//nuclear ubiquitin ligase complex;GO:0044424//intracellular part;GO:0043226//organelle;GO:0032991//macromolecular complex;GO:0044446//intracellular organelle part;GO:0044464//cell part;GO:0044428//nuclear part;GO:0043234//protein complex;GO:0005623//cell;GO:0043227//membrane-bounded organelle;GO:1902494//catalytic complex;GO:0044422//organelle part;GO:0043229//intracellular organelle;G…	GO:0003824//catalytic activity	GO:1901575//organic substance catabolic process;GO:0044248//cellular catabolic process;GO:0044699//single-organism process;GO:0031396//regulation of protein ubiquitination;GO:1903322//positive regulation of protein modification by small protein conjugation or removal;GO:0051338//regulation of transferase activity;GO:0051438//regulation of ubiquitin-protein transferase activity;GO:0009056//catabol…
Unigene0003907	262.333	0.666667	6.1971	2.9421	6.4173	0	0	0.0386	5.1855	0.0128667	-8.6547	3.03788e-24	8.3725e-22	yes	soxA	Peroxisomal sarcosine oxidase, partial [Stegodyphus mimosarum]	-	-	-	-
Unigene0003908	316.667	1	0.6262	5.8177	0.8992	0	0.0244	0	2.4477	0.00813333	-8.23336	7.83682e-13	4.7296e-11	yes	-	--	-	-	-	-
Unigene0003913	6644.33	5.33333	169.88	78.4786	173.675	0.0928	0	0.248	140.678	0.1136	-10.2742	3.11634e-41	6.44155e-38	yes	-	vitelline envelope zona pellucida domain 10 [Haliotis fulgens]	-	-	-	-
Unigene0003914	191.667	37.6667	2.0133	5.5732	2.8672	0.9546	0.5991	0.6154	3.48457	0.723033	-2.26885	2.66061e-05	0.000288724	yes	-	PREDICTED: uncharacterized protein LOC109618707 [Crassostrea gigas]	-	-	-	-
Unigene0003916	227.333	2	3.0761	4.4725	3.6296	0.0364	0.067	0	3.72607	0.0344667	-6.75631	5.79516e-22	1.2061e-19	yes	SLC5A6	PREDICTED: sodium-coupled monocarboxylate transporter 1 [Crassostrea gigas]	-	-	-	-
Unigene0003917	125.333	0	0.9121	5.0404	0.9496	0	0	0	2.3007	0.001	-11.1679	4.43225e-13	2.7686e-11	yes	-	--	-	-	-	-
Unigene0003921	32.3333	98	0.7507	0.7137	0.6644	3.026	1.7322	2.0225	0.7096	2.26023	1.67139	0.00112099	0.00649175	yes	IFT140	PREDICTED: intraflagellar transport protein 140 homolog [Crassostrea gigas]	-	GO:0005623//cell;GO:0044464//cell part;GO:0043226//organelle;GO:0042995//cell projection;GO:0005929//cilium	-	GO:0016043//cellular component organization;GO:0044707//single-multicellular organism process;GO:0009987//cellular process;GO:0032989//cellular component morphogenesis;GO:0007275//multicellular organism development;GO:0044763//single-organism cellular process;GO:0032990//cell part morphogenesis;GO:0009653//anatomical structure morphogenesis;GO:0048856//anatomical structure development;GO:0032502/…
Unigene0003924	2252.33	5972	16.5408	28.6118	12.7842	52.6664	52.631	56.4772	19.3123	53.9249	1.48143	0.000267875	0.00200882	yes	ALAD	PREDICTED: delta-aminolevulinic acid dehydratase [Crassostrea gigas]	ko00860//Porphyrin and chlorophyll metabolism//Metabolism of cofactors and vitamins//Metabolism	-	GO:0005488//binding;GO:0043167//ion binding;GO:0043169//cation binding;GO:0016835//carbon-oxygen lyase activity;GO:0003824//catalytic activity;GO:0016836//hydro-lyase activity;GO:0016829//lyase activity	GO:0051186//cofactor metabolic process;GO:0009987//cellular process;GO:0044237//cellular metabolic process;GO:0046483//heterocycle metabolic process;GO:1901360//organic cyclic compound metabolic process;GO:0006807//nitrogen compound metabolic process;GO:0071704//organic substance metabolic process;GO:0006778//porphyrin-containing compound metabolic process;GO:0009058//biosynthetic process;GO:1901…
Unigene0003925	13.3333	644	0.3414	0.2148	0.3525	15.1829	14.0885	15.8451	0.3029	15.0388	5.63371	1.70992e-28	7.6988e-26	yes	-	PREDICTED: acyl-coenzyme A:6-aminopenicillanic-acid-acyltransferase 40 kDa form-like [Biomphalaria glabrata]	-	-	-	-
Unigene0003926	169	347	1.7848	1.1272	1.8065	3.184	2.7653	3.9871	1.57283	3.31213	1.07439	0.0107035	0.0394453	yes	trim71	PREDICTED: E3 ubiquitin-protein ligase TRIM71 [Crassostrea gigas]	-	-	-	-
Unigene0003935	37	99.6667	1.685	3.695	1.5621	6.7603	6.1671	6.7777	2.31403	6.56837	1.50513	0.00469597	0.0206395	yes	-	--	-	-	-	-
Unigene0003937	79.3333	0	0.6661	2.3838	0.5763	0	0	0	1.20873	0.001	-10.2393	3.64204e-12	1.96116e-10	yes	-	PREDICTED: neurogenic locus Notch protein-like [Crassostrea gigas]	-	-	-	-
Unigene0003938	135.667	22	1.3438	2.3905	1.1755	0.3253	0.2999	0.2175	1.6366	0.2809	-2.54257	3.17983e-06	4.62101e-05	yes	-	--	-	-	-	-
Unigene0003940	1765.33	4445.33	23.5533	22.215	25.4271	64.4301	60.8595	60.1435	23.7318	61.811	1.38104	0.000119707	0.00102471	yes	MAP2K7	MAP kinase kinase 7-like protein [Mytilus galloprovincialis]	ko04141//Protein processing in endoplasmic reticulum//Folding, sorting and degradation//Genetic Information Processing	GO:0044424//intracellular part;GO:0005623//cell;GO:0044464//cell part;GO:0005622//intracellular	GO:0005488//binding;GO:0005515//protein binding;GO:0004712//protein serine/threonine/tyrosine kinase activity;GO:0003824//catalytic activity;GO:0016773//phosphotransferase activity, alcohol group as acceptor;GO:0016301//kinase activity;GO:0019899//enzyme binding;GO:0016740//transferase activity;GO:0004672//protein kinase activity;GO:0016772//transferase activity, transferring phosphorus-containin…	GO:0007165//signal transduction;GO:0009628//response to abiotic stimulus;GO:0043412//macromolecule modification;GO:0065007//biological regulation;GO:0007154//cell communication;GO:0006793//phosphorus metabolic process;GO:0023052//signaling;GO:0019538//protein metabolic process;GO:0035556//intracellular signal transduction;GO:0050789//regulation of biological process;GO:0006468//protein phosphoryl…
Unigene0003941	60.6667	211	1.0477	0.5399	0.8094	3.532	2.1124	3.0436	0.799	2.896	1.85779	9.40821e-05	0.000836544	yes	MATN1	PREDICTED: collagen alpha-6(VI) chain [Crassostrea gigas]	-	-	-	-
Unigene0003943	55354	145855	872.687	517.125	783.599	1958.34	1789.36	2159.54	724.47	1969.08	1.44252	0.000137319	0.00115069	yes	rhbg-b	Ammonium transporter Rh type B-A [Crassostrea gigas]	-	-	-	-
Unigene0003945	41.3333	6.66667	0.3136	0.7893	0.3436	0.1049	0.0967	0.0467	0.482167	0.0827667	-2.54241	0.000531159	0.00352693	yes	-	PREDICTED: uncharacterized protein LOC105340948 [Crassostrea gigas]	-	-	-	-
Unigene0003951	62	504.333	0.3311	0.2694	0.289	2.6803	2.4905	2.3603	0.2965	2.51037	3.08179	5.86198e-13	3.59502e-11	yes	Notch3	Protein jagged-2 [Crassostrea gigas]	-	-	-	-
Unigene0003952	456.333	0	1.8004	5.8491	2.4243	0	0	0	3.35793	0.001	-11.7134	4.09906e-28	1.77526e-25	yes	-	PREDICTED: glycine N-acyltransferase-like protein 3 isoform X2 [Crassostrea gigas]	-	-	-	-
Unigene0003955	348	2.66667	3.8973	3.8799	4.0427	0.1002	0	0	3.93997	0.0334	-6.88219	1.95528e-21	3.7676e-19	yes	egl-36	PREDICTED: potassium voltage-gated channel protein Shaw [Crassostrea gigas]	-	-	-	GO:0051179//localization;GO:0044765//single-organism transport;GO:0006810//transport;GO:1902578//single-organism localization;GO:0044699//single-organism process;GO:0051234//establishment of localization
Unigene0003957	213.333	32.6667	1.8879	7.8977	1.5941	0.6486	0.4484	0.7586	3.79323	0.618533	-2.6165	6.33396e-05	0.000599688	yes	-	--	-	-	-	-
Unigene0003964	503.333	0	6.0127	4.3024	4.9754	0	0	0	5.09683	0.001	-12.3154	6.03168e-39	9.29788e-36	yes	PPOX2	PREDICTED: polyenoic fatty acid isomerase-like [Hydra vulgaris]	-	-	-	-
Unigene0003971	3.66667	77.6667	0.1159	0.0195	0.0912	1.6958	1.2923	1.9345	0.0755333	1.64087	4.4412	4.38689e-10	1.60427e-08	yes	-	--	-	-	-	-
Unigene0003972	1337.67	5028.67	14.232	14.2219	15.4759	60.5092	55.4353	55.0886	14.6433	57.011	1.961	7.7225e-08	1.73464e-06	yes	CG10417	PREDICTED: protein phosphatase 1G-like [Limulus polyphemus]	-	-	-	-
Unigene0003973	82.6667	0	1.323	2.6635	0.6938	0	0	0	1.5601	0.001	-10.6074	1.75697e-13	1.16554e-11	yes	RGS7	PREDICTED: regulator of G-protein signaling 7-like [Aplysia californica]	-	-	-	-
Unigene0003974	41.6667	502	0.6556	0.8414	0.6575	11.9298	6.984	8.3583	0.718167	9.0907	3.662	4.91293e-15	4.14111e-13	yes	mig-6	Protein AMBP [Crassostrea gigas]	-	-	-	-
Unigene0003975	8.66667	0.666667	0.2524	0.1563	0.1145	0.0227	0.0209	0	0.1744	0.0145333	-3.58496	0.00491597	0.0213771	yes	-	PREDICTED: flocculation protein FLO10 [Crassostrea gigas]	-	-	-	-
Unigene0003977	436.333	2	3.074	2.6945	2.6537	0	0.0396	0	2.8074	0.0132	-7.73255	2.74399e-28	1.20562e-25	yes	WDY	PREDICTED: WD repeat-containing protein on Y chromosome [Crassostrea gigas]	-	-	-	-
Unigene0003978	124.333	12.6667	1.5787	3.6714	1.82	0.4672	0.2349	0.0757	2.3567	0.259267	-3.18426	2.83939e-06	4.19288e-05	yes	-	--	-	-	-	-
Unigene0003981	50	133.667	3.1848	5.1838	2.1588	9.436	9.9413	10.3171	3.50913	9.89813	1.49604	0.00270994	0.0133338	yes	-	--	-	-	-	-
Unigene0003983	0	80.6667	0	0	0	1.7101	1.2572	1.9292	0.001	1.63217	10.6726	1.08924e-16	1.14791e-14	yes	-	PREDICTED: myb-like protein J [Crassostrea gigas]	-	-	-	-
Unigene0003986	118.667	7.66667	0.9638	3.1837	0.8329	0.1588	0.1025	0.0849	1.66013	0.1154	-3.84658	1.03751e-07	2.25787e-06	yes	-	--	-	-	-	-
Unigene0003987	59.3333	11.3333	1.0212	1.4802	1.3495	0.2151	0.2644	0.2769	1.28363	0.252133	-2.34797	6.38198e-05	0.000603237	yes	RXFP2	PREDICTED: G-protein coupled receptor GRL101 isoform X1 [Crassostrea gigas]	ko04080//Neuroactive ligand-receptor interaction//Signaling molecules and interaction//Environmental Information Processing	-	-	-
Unigene0003988	384.333	180.667	7.9686	6.9652	9.8786	3.5411	3.3079	5.0492	8.2708	3.96607	-1.06032	0.0103674	0.0384829	yes	-	PREDICTED: histone-lysine N-methyltransferase SETMAR-like [Atta colombica]	ko00310//Lysine degradation//Amino acid metabolism//Metabolism	-	-	-
Unigene0003990	77.3333	12	0.7978	2.4271	1.0669	0.2075	0.2869	0.2034	1.4306	0.2326	-2.6207	5.38313e-05	0.000522676	yes	-	--	-	-	-	-
Unigene0003993	2.66667	21	0.3365	0.1694	0.1985	1.1813	1.9965	2.5442	0.2348	1.90733	3.02205	0.000525089	0.00349428	yes	-	--	-	-	-	-
Unigene0003995	66.3333	0	0.3388	3.2825	0.7246	0	0	0	1.44863	0.001	-10.5005	2.46519e-09	7.71794e-08	yes	-	--	-	-	-	-
Unigene0004000	175.667	16.6667	4.1422	4.0968	5.2854	0.4791	0.3897	0.4521	4.50813	0.4403	-3.35597	7.19929e-11	3.06253e-09	yes	-	--	-	-	-	-
Unigene0004001	29	76	0.4301	0.7216	1.0997	1.8736	1.3405	2.7163	0.750467	1.9768	1.39731	0.0143708	0.0496529	yes	-	PREDICTED: RNA exonuclease 1 homolog isoform X2 [Crassostrea gigas]	ko03008//Ribosome biogenesis in eukaryotes//Translation//Genetic Information Processing	-	-	-
Unigene0004006	106.667	325	0.9571	1.7211	0.9136	4.1274	3.3525	4.0147	1.19727	3.83153	1.67818	0.000148261	0.00122673	yes	SLC46A3	PREDICTED: proton-coupled folate transporter [Crassostrea gigas]	-	-	-	-
Unigene0004012	46	105	0.6212	0.4466	0.8077	1.2461	1.5727	1.5336	0.625167	1.4508	1.21454	0.013297	0.0467038	yes	Spred2	PREDICTED: sprouty-related, EVH1 domain-containing protein 2 isoform X1 [Crassostrea gigas]	-	GO:0044464//cell part;GO:0005623//cell	-	GO:0050789//regulation of biological process;GO:0050794//regulation of cellular process;GO:0065007//biological regulation
Unigene0004013	13	192.667	0.2003	0.2016	0.1034	2.6218	2.8085	2.4931	0.168433	2.64113	3.97091	1.72763e-13	1.14943e-11	yes	-	lish domain-containing [Lasius niger]	-	-	-	-
Unigene0004015	24.6667	110.333	0.3087	0.3884	0.3035	1.5502	1.6927	1.4218	0.333533	1.5549	2.22092	1.11141e-05	0.000136008	yes	TEP1	PREDICTED: telomerase protein component 1 isoform X2 [Crassostrea gigas]	-	-	-	-
Unigene0004018	43.6667	10	0.5833	1.6441	0.9911	0.2184	0.3524	0.1947	1.07283	0.255167	-2.07191	0.00256204	0.0127456	yes	-	PREDICTED: uncharacterized protein LOC109621000 [Crassostrea gigas]	-	-	-	-
Unigene0004019	2.66667	60.3333	0	0.14	0.0547	1.7089	2.1505	0.7735	0.0649	1.5443	4.57259	9.91009e-08	2.16506e-06	yes	-	PREDICTED: kyphoscoliosis peptidase [Crassostrea gigas]	-	-	-	-
Unigene0004025	59.6667	5	0.2024	0.7129	0.1128	0.0395	0.0121	0.041	0.3427	0.0308667	-3.47282	5.32119e-05	0.00051738	yes	USP17L15	PREDICTED: ubiquitin carboxyl-terminal hydrolase 2-like isoform X3 [Crassostrea gigas]	-	-	-	-
Unigene0004026	274.333	3514	3.5255	3.2311	2.6192	43.7382	39.3932	42.5643	3.12527	41.8986	3.74485	2.04973e-20	3.51737e-18	yes	CYP2C14	PREDICTED: cytochrome P450 2C8 [Crassostrea gigas]	ko00590//Arachidonic acid metabolism//Lipid metabolism//Metabolism;ko00591//Linoleic acid metabolism//Lipid metabolism//Metabolism	-	-	-
Unigene0004027	103.667	247.667	0.4497	1.2904	0.4197	2.207	1.6363	1.6519	0.719933	1.83173	1.34727	0.0085454	0.0330919	yes	ATRNL1	PREDICTED: attractin-like protein 1 isoform X2 [Crassostrea gigas]	-	-	-	-
Unigene0004032	11.3333	49.6667	0.4173	0.4201	0.1313	1.2697	1.6507	1.5957	0.3229	1.50537	2.22096	0.000507919	0.00340067	yes	-	--	-	-	-	-
Unigene0004033	60.3333	143	1.4797	3.1918	0.9621	5.6188	4.4957	4.1571	1.87787	4.7572	1.34102	0.0116647	0.0421995	yes	-	venom toxin-like peptide-6 [Mesobuthus eupeus]	-	-	-	-
Unigene0004034	106.333	5	0.8024	3.215	1.2067	0.0736	0.1018	0.082	1.74137	0.0858	-4.3431	5.57153e-09	1.6148e-07	yes	-	--	-	-	-	-
Unigene0004035	96.3333	249.333	0.9483	0.8417	0.8341	2.5724	1.9436	2.5532	0.8747	2.3564	1.42972	0.000614931	0.00397582	yes	slc12a8	PREDICTED: solute carrier family 12 member 8 [Crassostrea gigas]	-	-	-	-
Unigene0004038	2	56.3333	0	0.0391	0.0917	1.0913	1.3414	1.1549	0.0436	1.19587	4.77758	2.06079e-09	6.56028e-08	yes	PKD1	PREDICTED: polycystin-1-like [Lingula anatina]	-	-	-	-
Unigene0004041	22.6667	1.33333	0.4575	1.32	0.3598	0	0.0329	0.0954	0.712433	0.0427667	-4.0582	0.000203976	0.00159981	yes	-	--	-	-	-	-
Unigene0004042	39.3333	104.333	0.4211	1.0791	0.9035	1.9041	2.3955	2.2359	0.801233	2.1785	1.44304	0.00573449	0.024139	yes	PARP4	Poly [ADP-ribose] polymerase 4 [Crassostrea gigas]	ko03410//Base excision repair//Replication and repair//Genetic Information Processing	-	-	-
Unigene0004043	171	616	0.9618	3.1796	0.8456	6.6204	7.8628	4.6708	1.66233	6.38467	1.9414	0.000312038	0.00227856	yes	vps51	PREDICTED: vacuolar protein sorting-associated protein 51 homolog [Crassostrea gigas]	-	-	-	-
Unigene0004045	38.6667	5	0.5598	1.7161	0.8107	0.1489	0.1647	0.1061	1.02887	0.1399	-2.87859	0.000135095	0.00113409	yes	-	--	-	-	-	-
Unigene0004047	135.667	1109.33	1.5627	1.987	1.4696	12.7594	14.0945	15.782	1.6731	14.212	3.08651	6.27679e-14	4.48091e-12	yes	-	Coiled-coil domain-containing protein 90B, mitochondrial [Crassostrea gigas]	-	-	-	-
Unigene0004052	1019.33	4236.67	5.0748	11.2091	5.7521	35.131	29.9833	31.0995	7.34533	32.0713	2.12638	4.75177e-07	8.69555e-06	yes	SPOCK2	PREDICTED: testican-1 [Crassostrea gigas]	-	-	-	-
Unigene0004060	121	359.333	2.5566	5.0602	3.3556	11.3282	11.9614	10.6347	3.65747	11.3081	1.62844	0.000166846	0.00135197	yes	DNAJC24	PREDICTED: DPH4 homolog [Octopus bimaculoides]	-	-	-	-
Unigene0004061	115	11.6667	1.3224	3.6517	1.4339	0.1255	0.2892	0.2609	2.136	0.2252	-3.24563	6.0241e-07	1.07471e-05	yes	Fcer2	PREDICTED: perlucin-like protein [Crassostrea gigas]	-	-	-	-
Unigene0004063	31	5.33333	0.4989	1.7937	1.2195	0.1251	0.4229	0.0743	1.1707	0.207433	-2.49665	0.00325636	0.0154477	yes	IP6K3	PREDICTED: inositol hexakisphosphate kinase 2 isoform X4 [Crassostrea gigas]	ko04070//Phosphatidylinositol signaling system//Signal transduction//Environmental Information Processing	GO:0044464//cell part;GO:0044424//intracellular part;GO:0005623//cell;GO:0005622//intracellular;GO:0005737//cytoplasm	GO:0003824//catalytic activity;GO:0016301//kinase activity;GO:0016740//transferase activity;GO:0016772//transferase activity, transferring phosphorus-containing groups	GO:0044699//single-organism process;GO:0036211//protein modification process;GO:0006793//phosphorus metabolic process;GO:0071704//organic substance metabolic process;GO:0006796//phosphate-containing compound metabolic process;GO:0009987//cellular process;GO:0019538//protein metabolic process;GO:0043647//inositol phosphate metabolic process;GO:0006644//phospholipid metabolic process;GO:1901615//or…
Unigene0004066	27.6667	1.33333	1.0691	0.6457	1.4718	0	0.1153	0.0372	1.0622	0.0508333	-4.38514	6.92912e-06	9.06757e-05	yes	-	--	-	-	-	-
Unigene0004067	18.3333	0	0.3372	0.6189	0.1638	0	0	0	0.3733	0.001	-8.54419	4.15295e-06	5.81803e-05	yes	-	52 kDa repressor of the inhibitor of the protein kinase [Exaiptasia pallida]	-	-	-	-
Unigene0004077	51	118.333	0.7169	1.2199	0.8056	2.297	2.1359	2.2072	0.914133	2.21337	1.27577	0.00781215	0.0308889	yes	GFI1B	PREDICTED: gastrula zinc finger protein XlCGF8.2DB-like, partial [Austrofundulus limnaeus]	-	-	-	-
Unigene0004078	79.6667	0	2.0536	1.8874	3.7577	0	0	0	2.56623	0.001	-11.3254	1.56248e-15	1.41964e-13	yes	-	--	-	-	-	-
Unigene0004080	11.3333	83.3333	0.06	0.5432	0.4952	3.1573	3.2664	1.8446	0.366133	2.7561	2.91219	2.81804e-05	0.00030306	yes	-	--	-	-	-	-
Unigene0004082	93.3333	894.667	1.2373	1.5504	0.8938	11.6124	11.6447	13.7325	1.22717	12.3299	3.32875	1.73877e-14	1.35162e-12	yes	-	--	-	-	-	-
Unigene0004083	24	119.667	1.3094	0.8299	1.6022	5.7317	5.9639	7.2827	1.24717	6.3261	2.34266	7.59757e-06	9.81383e-05	yes	-	--	-	-	-	-
Unigene0004084	158	66.6667	0.9595	1.0822	0.8321	0.5208	0.2744	0.4762	0.957933	0.4238	-1.17654	0.0120773	0.0433556	yes	DDB_G0277243	TNF receptor-associated factor 6 [Crassostrea gigas]	-	-	-	-
Unigene0004085	2	52.6667	0.1204	0	0.071	1.3732	1.5905	2.1965	0.0638	1.72007	4.75276	8.10018e-09	2.27167e-07	yes	Syt9	PREDICTED: synaptotagmin-1 isoform X2 [Crassostrea gigas]	-	-	-	-
Unigene0004086	258.333	51	0.7131	3.3396	0.6328	0.3517	0.4386	0.2028	1.56183	0.331033	-2.23819	0.000612635	0.00396404	yes	-	PREDICTED: kinesin-related protein 4 isoform X2 [Crassostrea gigas]	-	-	-	-
Unigene0004087	48.6667	3.66667	1.1173	1.5848	1.1985	0.1486	0.0548	0.1059	1.3002	0.1031	-3.65662	3.2948e-07	6.28742e-06	yes	-	--	-	-	-	-
Unigene0004088	44	6.33333	0.2889	4.216	0.3408	0.169	0.3506	0.2259	1.61523	0.2485	-2.70042	0.00786471	0.031036	yes	-	--	-	-	-	-
Unigene0004097	118.333	948.667	3.5872	5.5113	2.4877	34.1343	32.8927	31.1745	3.86207	32.7338	3.08334	4.95805e-12	2.60052e-10	yes	apip	PREDICTED: methylthioribulose-1-phosphate dehydratase [Crassostrea gigas]	ko00270//Cysteine and methionine metabolism//Amino acid metabolism//Metabolism	-	-	-
Unigene0004100	8.66667	30.3333	0.2331	0.2932	0.275	0.6477	1.1942	1.0329	0.2671	0.958267	1.84305	0.00506804	0.0218971	yes	-	PREDICTED: uncharacterized protein LOC109617207 [Crassostrea gigas]	-	-	-	-
Unigene0004101	121.333	242.333	1.9786	1.7356	1.701	4.3496	2.9578	3.9795	1.80507	3.7623	1.05956	0.0111052	0.0406152	yes	Esrrg	estrogen related receptor [Mizuhopecten yessoensis]	-	GO:0043227//membrane-bounded organelle;GO:0005622//intracellular;GO:0043231//intracellular membrane-bounded organelle;GO:0044424//intracellular part;GO:0043229//intracellular organelle;GO:0044464//cell part;GO:0043226//organelle;GO:0005623//cell	GO:0001071//nucleic acid binding transcription factor activity;GO:0005488//binding;GO:0097159//organic cyclic compound binding	GO:0007275//multicellular organism development;GO:0048856//anatomical structure development;GO:0044767//single-organism developmental process;GO:0032501//multicellular organismal process;GO:0007423//sensory organ development;GO:0044699//single-organism process;GO:0044707//single-multicellular organism process;GO:0009987//cellular process;GO:0048513//animal organ development;GO:0048731//system dev…
Unigene0004105	414.333	1633.33	1.6477	3.9177	1.7967	9.9666	10.7446	9.7649	2.45403	10.1587	2.04949	3.079e-06	4.49417e-05	yes	WDR77	PREDICTED: methylosome protein 50-like isoform X1 [Biomphalaria glabrata]	-	-	-	-
Unigene0004108	51	9.33333	0.3812	2.9261	0.4217	0.1394	0.257	0.323	1.243	0.2398	-2.37392	0.0063036	0.0260617	yes	-	--	-	-	-	-
Unigene0004109	20	65.3333	0.4251	1.0162	0.1881	2.487	1.4329	1.8285	0.543133	1.91613	1.81882	0.00569116	0.023991	yes	rost	PREDICTED: protein rolling stone [Crassostrea gigas]	-	-	-	-
Unigene0004115	55.6667	142	2.354	1.1374	2.074	3.8933	5.4174	5.2371	1.85513	4.84927	1.38624	0.00472687	0.0207473	yes	-	--	-	-	-	-
Unigene0004117	53	147	0.4811	0.6458	0.8245	1.8097	1.9031	1.8159	0.650467	1.8429	1.50243	0.00130688	0.00736935	yes	-	Mesenchyme-specific cell surface glycoprotein [Crassostrea gigas]	-	-	-	-
Unigene0004118	40.6667	8.66667	1.2793	2.4104	0.387	0.2303	0.1415	0.5473	1.3589	0.306367	-2.14911	0.00864057	0.0333581	yes	-	--	-	-	-	-
Unigene0004124	82.3333	14.6667	1.0546	6.4381	1.124	0.7962	0.6973	0.1774	2.87223	0.556967	-2.36651	0.00409125	0.0185083	yes	-	--	-	-	-	-
Unigene0004125	186	0	2.7429	1.7182	2.5003	0	0	0	2.32047	0.001	-11.1802	8.71877e-25	2.56623e-22	yes	FSIP2	PREDICTED: fibrous sheath-interacting protein 2-like, partial [Biomphalaria glabrata]	-	-	-	-
Unigene0004127	4.66667	0	0.3602	0.9668	0.425	0	0	0	0.584	0.001	-9.18982	0.00721601	0.0290265	yes	-	--	-	-	-	-
Unigene0004131	70.6667	207.333	0.694	1.6647	0.9234	3.4558	3.2654	3.3415	1.09403	3.35423	1.61633	0.000678135	0.00429616	yes	-	PREDICTED: uncharacterized protein LOC105332290 [Crassostrea gigas]	-	-	-	-
Unigene0004133	0.666667	54.6667	0.0315	0.0317	0	2.5407	1.833	1.3454	0.0210667	1.90637	6.49972	2.10271e-11	9.90364e-10	yes	-	--	-	-	-	-
Unigene0004136	48.3333	0.666667	1.2072	1.6955	1.3913	0.0657	0	0	1.43133	0.0219	-6.03029	2.4642e-10	9.52068e-09	yes	-	--	-	-	-	-
Unigene0004137	63	0.666667	0.4399	3.4195	0.9228	0.0572	0	0	1.59407	0.0190667	-6.38552	5.20231e-08	1.20661e-06	yes	C1qtnf4	PREDICTED: multimerin-2-like isoform X1 [Crassostrea gigas]	-	-	-	-
Unigene0004140	854	2327.33	20.1154	25.1928	20.982	60.5576	62.5024	64.4435	22.0967	62.5012	1.50005	4.35124e-05	0.00043709	yes	Ndrg3	PREDICTED: protein NDRG3 isoform X2 [Crassostrea gigas]	-	-	-	-
Unigene0004141	0.666667	41	0.0949	0	0	2.4443	2.2021	1.7822	0.0316333	2.14287	6.08195	1.28822e-09	4.28539e-08	yes	-	--	-	-	-	-
Unigene0004142	2	64	0	0.5595	0	6.7207	8.5938	4.2505	0.1865	6.52167	5.12799	1.51171e-08	3.9898e-07	yes	-	--	-	-	-	-
Unigene0004143	82	621.333	1.1517	2.2235	1.5149	11.9746	13.4829	12.9948	1.63003	12.8174	2.97513	1.7915e-11	8.5665e-10	yes	-	--	-	-	-	-
Unigene0004144	17.6667	2.66667	0.2409	1.0239	0.1895	0.0626	0.0578	0.1117	0.484767	0.0773667	-2.64751	0.00867505	0.0334686	yes	-	--	-	-	-	-
Unigene0004147	54	325.667	0.8014	1.32	0.9885	7.0331	6.2674	6.2298	1.03663	6.5101	2.65077	2.43029e-09	7.6192e-08	yes	ANKRD50	PREDICTED: ankyrin repeat and SOCS box protein 8 [Crassostrea gigas]	-	-	-	-
Unigene0004153	17	148	0.388	4.1982	0.4578	16.6844	20.4029	10.3171	1.68133	15.8015	3.23238	4.33007e-05	0.000435204	yes	-	PREDICTED: probable GPI-anchored adhesin-like protein PGA18 [Hyalella azteca]	-	-	-	-
Unigene0004155	44	4.66667	1.6773	1.934	0.5038	0.1427	0.1316	0.1908	1.3717	0.155033	-3.14531	5.12057e-05	0.000500979	yes	-	--	-	-	-	-
Unigene0004159	164.667	515.333	1.4677	2.5355	1.0765	5.4426	5.4453	5.8742	1.69323	5.58737	1.72239	9.77382e-05	0.000863363	yes	HCCS	PREDICTED: cytochrome c-type heme lyase [Crassostrea gigas]	ko00860//Porphyrin and chlorophyll metabolism//Metabolism of cofactors and vitamins//Metabolism	GO:0043229//intracellular organelle;GO:0043226//organelle;GO:0044464//cell part;GO:0005622//intracellular;GO:0043227//membrane-bounded organelle;GO:0044424//intracellular part;GO:0005623//cell;GO:0043231//intracellular membrane-bounded organelle	-	-
Unigene0004162	92.3333	324.667	1.0342	0.9857	1.2203	4.0942	3.525	4.119	1.08007	3.91273	1.85706	7.53617e-06	9.7442e-05	yes	ATF2	PREDICTED: cyclic AMP-dependent transcription factor ATF-2 [Crassostrea gigas]	-	-	-	-
Unigene0004163	234.333	66.3333	2.8834	8.5997	4.2339	1.7995	1.4055	1.4701	5.239	1.55837	-1.74926	0.000569658	0.00374024	yes	-	--	-	-	-	-
Unigene0004165	181.667	11.3333	1.3491	10.2099	2.5057	0.2923	0.3773	0.2605	4.68823	0.310033	-3.91855	3.37138e-07	6.41472e-06	yes	-	--	-	-	-	-
Unigene0004166	45.6667	179.667	0.3719	0.7612	0.6729	1.9005	2.4875	2.8702	0.602	2.4194	2.00681	4.48237e-05	0.000448035	yes	TTC39C	PREDICTED: tetratricopeptide repeat protein 39C [Crassostrea gigas]	-	-	-	-
Unigene0004176	18.3333	64	0.5413	0.5109	0.9581	1.94	2.1169	2.9992	0.6701	2.35203	1.81146	0.00154387	0.00846524	yes	At2g42005	PREDICTED: amino acid transporter ANTL2 isoform X1 [Crassostrea gigas]	-	-	-	-
Unigene0004178	42.6667	3.66667	0.2656	3.5423	0.5484	0	0.2507	0.1385	1.4521	0.129733	-3.48452	0.00197221	0.010308	yes	-	--	-	-	-	-
Unigene0004181	296	926	6.0472	3.414	5.6253	16.7177	14.4104	17.5177	5.02883	16.2153	1.68906	3.18705e-05	0.000336108	yes	fos	PREDICTED: proto-oncogene c-Fos [Crassostrea gigas]	-	-	-	-
Unigene0004183	447.333	81	2.7407	5.5928	3.3613	0.69	0.8243	0.6929	3.89827	0.735733	-2.40558	1.24074e-07	2.65016e-06	yes	-	--	-	-	-	-
Unigene0004185	83.3333	31.6667	1.2244	1.2188	1.1397	0.5094	0.3669	0.5391	1.1943	0.4718	-1.33992	0.00818324	0.0320015	yes	SPATA4	PREDICTED: spermatogenesis-associated protein 4 isoform X2 [Crassostrea gigas]	-	-	-	-
Unigene0004188	49.3333	1.33333	1.4199	1.1694	1.4622	0.0302	0	0.0808	1.3505	0.037	-5.18982	1.65335e-09	5.38191e-08	yes	-	--	-	-	-	-
Unigene0004190	62.6667	283.667	0.6459	0.8285	0.5778	3.3161	3.484	2.9226	0.684067	3.2409	2.24419	2.3982e-07	4.75194e-06	yes	bcd	PREDICTED: acyl-CoA dehydrogenase family member 11 [Crassostrea gigas]	-	-	GO:0003824//catalytic activity;GO:0016491//oxidoreductase activity	GO:0008152//metabolic process
Unigene0004191	31	549.667	0.8209	0.7997	0.9999	15.4938	16.3113	15.9617	0.8735	15.9223	4.18809	5.55046e-20	9.21184e-18	yes	SOD1	extracellular copper/zinc superoxide dismutase [Hyriopsis cumingii]	ko04146//Peroxisome//Transport and catabolism//Cellular Processes	-	-	-
Unigene0004192	6835.67	23940	51.1934	225.869	61.9348	566.117	371.391	334.672	112.999	424.06	1.90796	0.000462255	0.00314942	yes	JUN	AP-1 transcription factor [Crassostrea hongkongensis]	ko04310//Wnt signaling pathway//Signal transduction//Environmental Information Processing	-	-	-
Unigene0004198	6.33333	42	0.1577	0.2381	0.1241	1.261	1.2759	1.0964	0.1733	1.2111	2.80497	2.30406e-05	0.000255707	yes	Nek10	PREDICTED: serine/threonine-protein kinase Nek10-like isoform X4 [Lingula anatina]	-	-	GO:0016740//transferase activity;GO:0016772//transferase activity, transferring phosphorus-containing groups;GO:0003824//catalytic activity	-
Unigene0004199	359	5.33333	5.7463	7.391	5.9081	0.0197	0.0725	0.1927	6.34847	0.0949667	-6.06284	5.22209e-22	1.08932e-19	yes	-	--	-	-	-	-
Unigene0004207	25.6667	2	0.4422	1.6852	0.3727	0.1479	0.0682	0	0.833367	0.0720333	-3.53221	0.000639788	0.00410044	yes	infB	predicted protein [Nematostella vectensis]	-	-	-	-
Unigene0004209	21.6667	84.3333	0.211	0.8259	0.5809	2.1398	2.4784	1.8825	0.539267	2.1669	2.00656	0.000720142	0.00451169	yes	-	PREDICTED: hillarin [Crassostrea gigas]	-	-	-	-
Unigene0004222	38.3333	337	0.1336	0.9106	0.1698	4.1381	4.3581	2.9373	0.404667	3.81117	3.23543	1.25136e-06	2.03851e-05	yes	MPPED1	PREDICTED: metallophosphoesterase MPPED2 isoform X2 [Crassostrea gigas]	-	-	-	-
Unigene0004223	0	5.33333	0	0	0	0.0761	0.0702	0.0452	0.001	0.0638333	5.99624	0.00297611	0.0143807	yes	ubp3	PREDICTED: ubiquitin carboxyl-terminal hydrolase 2-like isoform X1 [Crassostrea gigas]	-	-	-	-
Unigene0004238	4	192.333	0.0405	0.1631	0.0478	2.8208	4.9385	4.9008	0.0838	4.22003	5.65416	5.00515e-17	5.48031e-15	yes	RGP51	PREDICTED: retrograde protein of 51 kDa isoform X5 [Crassostrea gigas]	-	-	-	-
Unigene0004244	55.3333	2.33333	0.4869	1.9099	0.4755	0.1179	0.0181	0	0.957433	0.0453333	-4.40053	1.3341e-05	0.000158733	yes	xerD	Retrovirus-related Pol polyprotein from transposon 412 [Exaiptasia pallida]	-	-	-	-
Unigene0004249	52.3333	154.333	1.3587	1.2822	0.8267	3.2545	3.504	3.963	1.15587	3.57383	1.6285	0.00053881	0.00357044	yes	-	--	-	-	-	-
Unigene0004250	13.3333	101.667	0.4246	0.2671	0.4384	2.3912	2.5765	3.8191	0.3767	2.92893	2.95889	1.79155e-07	3.67229e-06	yes	PRP1	PREDICTED: protein SCD5-like [Salmo salar]	-	-	-	-
Unigene0004251	7.66667	28.6667	0.3955	0.0612	0.2872	0.5696	1.083	1.1738	0.247967	0.942133	1.92579	0.0137357	0.0478989	yes	srfbp1	PREDICTED: plexin-A1-like isoform X2 [Salmo salar]	-	-	-	-
Unigene0004254	1585	376.333	6.9627	14.4185	7.7661	2.4827	2.5416	2.2309	9.71577	2.4184	-2.00627	1.8144e-06	2.83341e-05	yes	SACS	PREDICTED: sacsin-like [Acropora digitifera]	-	-	-	-
Unigene0004256	1630.33	343.667	2.9267	6.983	2.6749	0.9113	1.0729	0.8173	4.19487	0.933833	-2.16739	2.69393e-06	4.00932e-05	yes	SACS	PREDICTED: sacsin-like [Crassostrea gigas]	-	-	-	-
Unigene0004257	36.6667	0	0.7378	0.8664	0.3938	0	0	0	0.666	0.001	-9.37938	6.95227e-10	2.43524e-08	yes	-	Double-stranded RNA-specific editase 1 [Crassostrea gigas]	-	-	-	-
Unigene0004258	42.3333	131.333	0.4417	0.2425	0.6988	1.2686	1.2452	1.79	0.461	1.4346	1.63781	0.00198117	0.0103436	yes	-	TEP1 protein [Daphnia magna]	-	-	-	-
Unigene0004260	89.3333	34.3333	1.4275	1.6243	1.3182	0.6173	0.5858	0.5502	1.45667	0.584433	-1.31756	0.00752235	0.0299842	yes	C20orf96	PREDICTED: myosin heavy chain, clone 203-like [Biomphalaria glabrata]	-	-	-	-
Unigene0004262	18	1	0.4192	1.2659	0.2473	0.0409	0.0754	0	0.644133	0.0387667	-4.05447	0.000541945	0.00358808	yes	pol	Non-capsid protein NS-1 [Exaiptasia pallida]	-	-	-	-
Unigene0004264	120	48	1.662	1.5366	1.4672	0.7203	0.6375	0.5906	1.55527	0.649467	-1.25983	0.00690991	0.0280345	yes	CYCE	PREDICTED: G1/S-specific cyclin-E isoform X1 [Crassostrea gigas]	-	-	-	-
Unigene0004266	482.667	1355.33	3.9494	5.3516	4.3332	12.4218	12.4054	14.8253	4.54473	13.2175	1.54018	4.66541e-05	0.000463529	yes	GOLPH3	PREDICTED: Golgi phosphoprotein 3 homolog sauron [Crassostrea gigas]	-	-	-	-
Unigene0004269	15.3333	1.33333	0.7516	0.6485	0.2956	0.0838	0	0.0747	0.565233	0.0528333	-3.41933	0.00113912	0.00657287	yes	-	--	-	-	-	-
Unigene0004271	14.3333	0	0.4971	0.2252	0.4106	0	0	0	0.377633	0.001	-8.56084	1.04015e-05	0.000128446	yes	-	--	-	-	-	-
Unigene0004272	38.3333	2.66667	1.3281	1.1884	1.0448	0	0.1274	0.1231	1.1871	0.0835	-3.82952	2.99283e-06	4.3867e-05	yes	-	--	-	-	-	-
Unigene0004274	115.333	368.333	1.4917	1.2494	1.4242	4.3707	4.6311	4.7501	1.38843	4.58397	1.72314	2.09854e-05	0.000235659	yes	FEM1B	feminization-1b [Hyriopsis schlegelii]	-	-	-	-
Unigene0004275	0.666667	30.6667	0.0708	0	0	1.5734	0.8779	1.1439	0.0236	1.1984	5.66618	1.10807e-07	2.39776e-06	yes	-	--	-	-	-	-
Unigene0004277	71.3333	24	2.7718	2.1104	3.2286	0.5822	0.7667	1.4082	2.7036	0.919033	-1.55669	0.00604307	0.025178	yes	-	--	-	-	-	-
Unigene0004279	30	216.667	0.4281	0.9794	0.4133	5.0325	3.2538	5.5604	0.606933	4.61557	2.9269	5.16274e-08	1.19905e-06	yes	Dcaf5	PREDICTED: DDB1- and CUL4-associated factor 5-like [Crassostrea gigas]	-	-	-	-
Unigene0004283	1694.67	3545.33	16.9483	14.8892	18.0759	36.6329	35.5377	35.6678	16.6378	35.9461	1.11137	0.00195246	0.0102248	yes	carm1	PREDICTED: histone-arginine methyltransferase CARMER isoform X1 [Crassostrea gigas]	-	-	-	-
Unigene0004284	1.66667	432.333	0.0873	0	0.0687	10.6576	14.4704	15.8701	0.052	13.666	8.03787	8.69446e-32	5.94551e-29	yes	-	--	-	-	-	-
Unigene0004288	14.3333	54	0.8697	1.0396	0.5131	3.0533	3.3424	3.2312	0.807467	3.20897	1.99063	0.000671916	0.00426389	yes	-	--	-	-	-	-
Unigene0004290	140.667	1028.33	0.8123	2.462	0.7	10.4128	10.121	10.2981	1.32477	10.2773	2.95565	1.56887e-08	4.12511e-07	yes	GBE1	PREDICTED: 1,4-alpha-glucan-branching enzyme [Crassostrea gigas]	ko00500//Starch and sucrose metabolism//Carbohydrate metabolism//Metabolism	GO:0031988//membrane-bounded vesicle;GO:0031982//vesicle;GO:0043227//membrane-bounded organelle;GO:0043226//organelle	GO:0016740//transferase activity;GO:0016757//transferase activity, transferring glycosyl groups;GO:0005488//binding;GO:0043167//ion binding;GO:0016798//hydrolase activity, acting on glycosyl bonds;GO:0016787//hydrolase activity;GO:0016758//transferase activity, transferring hexosyl groups;GO:0003824//catalytic activity	GO:0044763//single-organism cellular process;GO:0005977//glycogen metabolic process;GO:0044260//cellular macromolecule metabolic process;GO:0055114//oxidation-reduction process;GO:0044262//cellular carbohydrate metabolic process;GO:0043170//macromolecule metabolic process;GO:0044237//cellular metabolic process;GO:0044238//primary metabolic process;GO:0044710//single-organism metabolic process;GO:…
Unigene0004291	8.66667	0	0.5353	0.5389	0.379	0	0	0	0.4844	0.001	-8.92006	0.000288669	0.00213494	yes	-	--	-	-	-	-
Unigene0004292	0	41.6667	0	0	0	2.1326	2.7523	2.2263	0.001	2.3704	11.2109	1.14992e-11	5.6716e-10	yes	-	--	-	-	-	-
Unigene0004293	16	1	0.2498	2.1124	0.059	0.0585	0	0.1042	0.807067	0.0542333	-3.89544	0.00900761	0.0344752	yes	-	--	-	-	-	-
Unigene0004294	7.33333	0.333333	0.1441	0.6284	0.34	0	0	0.0501	0.370833	0.0167	-4.47285	0.0063983	0.0263861	yes	-	PREDICTED: zinc finger protein 431-like isoform X1 [Limulus polyphemus]	-	-	-	-
Unigene0004295	23.6667	106	0.9012	2.1671	0.5908	5.5658	6.6972	5.169	1.2197	5.81067	2.25218	0.00013119	0.00110713	yes	BET1L	PREDICTED: BET1-like protein [Crassostrea gigas]	ko04130//SNARE interactions in vesicular transport//Folding, sorting and degradation//Genetic Information Processing	-	-	-
Unigene0004298	19.6667	0	0.9301	0.3814	0.8536	0	0	0	0.7217	0.001	-9.49526	7.87013e-07	1.36028e-05	yes	-	--	-	-	-	-
Unigene0004299	17.6667	0	0.756	0.7067	1.6567	0	0	0	1.0398	0.001	-10.0221	2.04675e-06	3.15668e-05	yes	-	--	-	-	-	-
Unigene0004303	141.667	0	4.2602	4.3181	4.7476	0	0	0	4.44197	0.001	-12.117	1.41352e-22	3.12035e-20	yes	-	--	-	-	-	-
Unigene0004305	16.3333	0	0.6776	0.5542	0.9994	0	0	0	0.743733	0.001	-9.53864	2.11208e-06	3.23986e-05	yes	-	PREDICTED: uncharacterized protein LOC105339743 [Crassostrea gigas]	-	-	-	-
Unigene0004308	4	25	0.1784	0.1437	0.1263	0.71	1.2705	0.9305	0.149467	0.970333	2.69866	0.00051372	0.00343143	yes	BDS1	PREDICTED: alkyl/aryl-sulfatase BDS1 [Crassostrea gigas]	-	-	-	-
Unigene0004309	17.3333	2.33333	0.8048	0.8101	1.3927	0.3139	0.0579	0.0559	1.00253	0.142567	-2.81394	0.0022799	0.0115938	yes	-	--	-	-	-	-
Unigene0004310	17	1.33333	0.7627	0.8226	1.4142	0.1275	0	0.1136	0.999833	0.0803667	-3.63702	0.000301382	0.00221481	yes	-	--	-	-	-	-
Unigene0004311	0	43	0	0	0	2.745	2.2555	2.2336	0.001	2.41137	11.2356	5.74672e-12	2.97811e-10	yes	-	--	-	-	-	-
Unigene0004314	13.6667	59.6667	0.2487	0.4096	0.3201	1.2963	1.5121	1.6032	0.326133	1.47053	2.17281	0.000162806	0.00132573	yes	Y45G12B.3	PREDICTED: L-2-hydroxyglutarate dehydrogenase, mitochondrial-like [Aplysia californica]	ko00650//Butanoate metabolism//Carbohydrate metabolism//Metabolism	-	-	-
Unigene0004318	525.333	1207.33	15.5659	18.6945	15.0659	43.9882	41.0325	33.5523	16.4421	39.5243	1.26535	0.00076338	0.00473044	yes	Mrps18a	PREDICTED: 28S ribosomal protein S18a, mitochondrial-like [Lingula anatina]	ko03010//Ribosome//Translation//Genetic Information Processing	-	-	-
Unigene0004320	51.6667	4.33333	1.632	1.3878	1.5936	0.2305	0.0911	0.088	1.5378	0.136533	-3.49354	8.57154e-07	1.46371e-05	yes	-	--	-	-	-	-
Unigene0004322	389	168.667	4.8998	5.7376	4.4451	1.9449	2.6827	2.1697	5.0275	2.26577	-1.14984	0.00445631	0.0197976	yes	-	--	-	-	-	-
Unigene0004324	3.33333	19	0.324	0.1087	0.1274	1.0743	0.9903	1.2953	0.1867	1.11997	2.58466	0.00224934	0.0114711	yes	-	--	-	-	-	-
Unigene0004329	34.3333	161	0.6148	1.4043	0.5022	4.1228	3.7241	4.6358	0.840433	4.1609	2.30769	1.59927e-05	0.00018581	yes	POLR1B	PREDICTED: DNA-directed RNA polymerase I subunit RPA2-like [Lingula anatina]	ko00230//Purine metabolism//Nucleotide metabolism//Metabolism;ko00240//Pyrimidine metabolism//Nucleotide metabolism//Metabolism;ko03020//RNA polymerase//Transcription//Genetic Information Processing	-	-	-
Unigene0004335	0.666667	14.6667	0	0.1094	0	1.0178	0.5278	1.0771	0.0364667	0.874233	4.58337	0.000178649	0.00143482	yes	-	--	-	-	-	-
Unigene0004339	24	1	0.6637	2.4941	0.0522	0.0518	0.0477	0.0461	1.07	0.0485333	-4.46249	0.000873521	0.00528758	yes	-	--	-	-	-	-
Unigene0004349	168.333	49.6667	2.9924	2.4297	3.4724	1.1221	0.6064	0.9827	2.96483	0.903733	-1.71398	0.000349463	0.00249928	yes	-	--	-	-	-	-
Unigene0004352	64	6.33333	0.5406	2.4877	0.8201	0.0904	0.125	0.1812	1.2828	0.1322	-3.2785	2.39418e-05	0.000264033	yes	-	--	-	-	-	-
Unigene0004354	140.333	16	0.9121	3.1344	0.4577	0.0982	0.2262	0.2187	1.5014	0.181033	-3.05198	3.57052e-05	0.0003699	yes	-	--	-	-	-	-
Unigene0004355	9.33333	0	0.3736	0.188	0.5731	0	0	0	0.378233	0.001	-8.56313	0.000282123	0.00209477	yes	LbrM35_V2.5370	40S ribosomal protein SA [Trypanosoma brucei brucei TREU927]	ko03010//Ribosome//Translation//Genetic Information Processing	GO:0044422//organelle part;GO:0030529//intracellular ribonucleoprotein complex;GO:0005622//intracellular;GO:0015935//small ribosomal subunit;GO:0043228//non-membrane-bounded organelle;GO:1990904//ribonucleoprotein complex;GO:0044464//cell part;GO:0043229//intracellular organelle;GO:0005840//ribosome;GO:0032991//macromolecular complex;GO:0043226//organelle;GO:0005737//cytoplasm;GO:0043232//intrace…	GO:0005198//structural molecule activity	GO:0043170//macromolecule metabolic process;GO:0010467//gene expression;GO:0071704//organic substance metabolic process;GO:0008152//metabolic process
Unigene0004357	62.3333	14.3333	1.4774	7.1604	1.937	0.7684	0.7674	1.0271	3.52493	0.8543	-2.04478	0.0045133	0.0199951	yes	-	--	-	-	-	-
Unigene0004361	122.667	41	1.3699	1.2941	1.4424	0.3453	0.4888	0.5715	1.3688	0.468533	-1.54669	0.00141039	0.00784261	yes	GABRG2	PREDICTED: gamma-aminobutyric acid receptor subunit gamma-2-like isoform X1 [Crassostrea gigas]	-	-	-	-
Unigene0004364	178.667	63.6667	12.0691	9.0368	12.7678	3.4786	4.8744	4.0301	11.2912	4.1277	-1.45179	0.00131477	0.00740462	yes	-	--	-	-	-	-
Unigene0004365	55.6667	177.667	0.6493	2.2261	0.6225	4.4636	3.9616	3.4701	1.16597	3.9651	1.76583	0.00170123	0.00915915	yes	-	--	-	-	-	-
Unigene0004372	1422	4014.33	9.0646	7.8548	8.3145	25.5837	23.0887	25.2842	8.4113	24.6522	1.55132	1.82697e-05	0.00020885	yes	COPA	PREDICTED: coatomer subunit alpha [Crassostrea gigas]	-	GO:0030120//vesicle coat;GO:0098805//whole membrane;GO:0030659//cytoplasmic vesicle membrane;GO:0005737//cytoplasm;GO:0005576//extracellular region;GO:0031982//vesicle;GO:0044424//intracellular part;GO:0030662//coated vesicle membrane;GO:0044425//membrane part;GO:0043226//organelle;GO:0016023//cytoplasmic, membrane-bounded vesicle;GO:0048475//coated membrane;GO:0031090//organelle membrane;GO:0016…	-	GO:0051234//establishment of localization;GO:0044699//single-organism process;GO:0007589//body fluid secretion;GO:0008104//protein localization;GO:0050878//regulation of body fluid levels;GO:0045184//establishment of protein localization;GO:0033036//macromolecule localization;GO:0065007//biological regulation;GO:0051179//localization;GO:0065008//regulation of biological quality;GO:0046903//secret…
Unigene0004374	0	31.6667	0	0	0	2.3754	1.7288	1.5041	0.001	1.86943	10.8684	8.6385e-10	2.97825e-08	yes	-	--	-	-	-	-
Unigene0004376	109.667	715.333	11.6194	6.0987	11.36	61.0897	54.4359	78.6766	9.6927	64.7341	2.73955	7.85094e-10	2.73158e-08	yes	-	--	-	-	-	-
Unigene0004377	56.6667	189	3.9961	2.3374	3.3771	8.9102	10.4859	13.8538	3.23687	11.0833	1.77572	0.000161549	0.0013175	yes	-	--	-	-	-	-
Unigene0004380	19	0.333333	1.0872	0.5472	1.7318	0	0.0586	0	1.12207	0.0195333	-5.84408	1.0015e-05	0.000124264	yes	-	--	-	-	-	-
Unigene0004381	1460.67	17551.7	5.9998	4.7933	7.368	71.9403	74.1142	77.346	6.0537	74.4668	3.62071	2.01921e-19	3.11263e-17	yes	Mhc	PREDICTED: myosin heavy chain, striated muscle isoform X4 [Crassostrea gigas]	-	-	-	-
Unigene0004383	6	28.6667	0.2469	0.0828	0.4856	1.1558	1.1986	1.5021	0.271767	1.2855	2.24189	0.00273385	0.0134263	yes	-	--	-	-	-	-
Unigene0004385	21.3333	0	1.4102	0.8735	1.408	0	0	0	1.23057	0.001	-10.2651	1.55154e-07	3.23352e-06	yes	-	--	-	-	-	-
Unigene0004387	314.667	948	2.9817	11.6413	2.0337	19.7453	20.731	13.4805	5.55223	17.9856	1.6957	0.0034527	0.0161941	yes	FAM188A	PREDICTED: protein FAM188A-like [Octopus bimaculoides]	-	-	-	-
Unigene0004388	232.667	1775.33	2.8058	3.0578	2.2028	20.8633	23.3918	20.1481	2.6888	21.4677	2.99714	5.83047e-14	4.17869e-12	yes	CYP2B11	PREDICTED: cytochrome P450 2J6 [Crassostrea gigas]	-	-	-	-
Unigene0004395	0	311	0	0	0	21.5949	17.905	16.5689	0.001	18.6896	14.1899	1.68735e-33	1.44776e-30	yes	-	--	-	-	-	-
Unigene0004400	5.66667	28.3333	0.4397	0.3873	0.1297	1.4793	2.1938	1.4329	0.3189	1.702	2.41606	0.00111372	0.00645952	yes	-	--	-	-	-	-
Unigene0004402	638.333	1428.67	2.8831	3.7178	2.885	7.1556	6.9167	7.9933	3.16197	7.3552	1.21794	0.0010544	0.00617309	yes	ZCCHC6	PREDICTED: terminal uridylyltransferase 7 isoform X2 [Lepisosteus oculatus]	-	-	-	-
Unigene0004403	12.3333	0	0.0476	1.0533	0.7857	0	0	0	0.628867	0.001	-9.29661	0.000486005	0.0032793	yes	-	--	-	-	-	-
Unigene0004406	48	2	1.1632	2.7115	0.6501	0	0.1651	0.0319	1.50827	0.0656667	-4.52159	3.61088e-06	5.15632e-05	yes	-	--	-	-	-	-
Unigene0004413	25.3333	0.666667	0.3442	2.9202	0.5802	0	0	0.1026	1.28153	0.0342	-5.22773	0.000119369	0.00102237	yes	-	--	-	-	-	-
Unigene0004414	3	41.6667	0	0.1409	0.3304	2.785	1.4599	2.19	0.1571	2.14497	3.7712	5.35393e-06	7.26296e-05	yes	-	--	-	-	-	-
Unigene0004415	8.33333	0	0.2752	0.3116	0.3247	0	0	0	0.303833	0.001	-8.24714	0.000267296	0.00200497	yes	-	--	-	-	-	-
Unigene0004422	2	48	0.0499	0.1005	0	1.1098	1.5885	1.2233	0.0501333	1.3072	4.70457	2.04706e-08	5.25926e-07	yes	-	Sodium-coupled monocarboxylate transporter 1 [Crassostrea gigas]	-	-	-	-
Unigene0004427	1	22.6667	0	0.1593	0	1.4811	1.5929	0.8799	0.0531	1.31797	4.63346	1.72135e-05	0.000198372	yes	-	pol-like protein [Danio rerio]	-	-	-	-
Unigene0004429	125.667	21.6667	2.7849	1.6271	3.4699	0.4102	0.5882	0.3859	2.6273	0.461433	-2.50939	4.54009e-06	6.28669e-05	yes	-	--	-	-	-	-
Unigene0004430	47.3333	8.66667	2.1113	4.4783	4.8936	0.6177	0.4881	1.0223	3.82773	0.709367	-2.43189	0.000314088	0.00229114	yes	-	--	-	-	-	-
Unigene0004433	5	26.3333	0	0.6592	0.1189	1.7094	1.7389	0.9456	0.259367	1.46463	2.49747	0.00814302	0.0318729	yes	RGLG1	PREDICTED: E3 ubiquitin-protein ligase RGLG4-like [Crassostrea gigas]	-	-	-	-
Unigene0004438	3	29.6667	0.1044	0.2626	0.1231	1.5265	1.4072	2.1222	0.163367	1.6853	3.36682	2.89923e-05	0.000310455	yes	-	--	-	-	-	-
Unigene0004444	52.6667	234.333	0.439	1.8967	0.6691	5.1591	4.8152	4.1589	1.0016	4.71107	2.23375	6.40831e-05	0.000605097	yes	Msh2	PREDICTED: DNA mismatch repair protein Msh2-like [Lingula anatina]	ko03430//Mismatch repair//Replication and repair//Genetic Information Processing	-	-	-
Unigene0004446	28.3333	1.33333	0.5311	2.4438	0.3133	0.0888	0	0.0791	1.09607	0.0559667	-4.29162	0.000184382	0.00147242	yes	-	--	-	-	-	-
Unigene0004449	9	0	0.5296	0.693	0.25	0	0	0	0.490867	0.001	-8.93919	0.000379688	0.00267879	yes	-	--	-	-	-	-
Unigene0004452	25	5.66667	2.3935	2.2085	3.4126	0.2334	0.8607	0.728	2.67153	0.607367	-2.13703	0.00458153	0.0202461	yes	-	--	-	-	-	-
Unigene0004465	58.6667	167	0.5096	1.3809	0.4933	3.119	2.1705	1.9484	0.7946	2.41263	1.60231	0.00276899	0.013563	yes	Cmtr2	PREDICTED: cap-specific mRNA (nucleoside-2'-O-)-methyltransferase 2 [Crassostrea gigas]	-	-	-	-
Unigene0004466	22.3333	0	0.6779	0.6118	0.331	0	0	0	0.540233	0.001	-9.07744	1.7238e-07	3.54943e-06	yes	-	--	-	-	-	-
Unigene0004467	5.33333	30	0	0.4074	0.3714	1.8418	1.1643	1.4538	0.2596	1.48663	2.51769	0.00259852	0.0128967	yes	-	--	-	-	-	-
Unigene0004468	100	14.3333	0.8882	7.7027	2.0154	0.5197	0.258	0.8194	3.53543	0.532367	-2.73139	0.000600549	0.00390278	yes	-	--	-	-	-	-
Unigene0004469	7.33333	0.333333	0.5174	0.3646	0.3053	0.0605	0	0	0.395767	0.0201667	-4.29461	0.00410066	0.0185446	yes	-	--	-	-	-	-
Unigene0004476	1150.33	2507.33	13.0487	15.1893	13.4891	33.2897	30.8616	30.4443	13.909	31.5319	1.18079	0.00107361	0.00626525	yes	Pdhx	PREDICTED: pyruvate dehydrogenase protein X component, mitochondrial-like [Lingula anatina]	ko01200//Carbon metabolism//Global and Overview//Metabolism;ko00620//Pyruvate metabolism//Carbohydrate metabolism//Metabolism;ko00010//Glycolysis / Gluconeogenesis//Carbohydrate metabolism//Metabolism;ko00020//Citrate cycle (TCA cycle)//Carbohydrate metabolism//Metabolism	-	GO:0016740//transferase activity;GO:0003824//catalytic activity	-
Unigene0004477	457.667	100	2.2234	3.4898	2.5694	0.6371	0.7542	0.496	2.76087	0.6291	-2.13376	7.81854e-07	1.35394e-05	yes	CHS8	Chitin synthase 1 [Crassostrea gigas]	ko00520//Amino sugar and nucleotide sugar metabolism//Carbohydrate metabolism//Metabolism	-	-	-
Unigene0004479	9	0.333333	0.4422	0.0636	0.41	0	0.0341	0	0.305267	0.0113667	-4.74719	0.00378612	0.017414	yes	-	--	-	-	-	-
Unigene0004482	472.667	169	2.7583	8.629	3.7871	1.6919	1.8362	2.1387	5.05813	1.88893	-1.42103	0.00341039	0.0160328	yes	-	--	-	-	-	-
Unigene0004488	14	0	0.8851	0.7919	0.4642	0	0	0	0.713733	0.001	-9.47924	1.06283e-05	0.00013075	yes	Mrc1	PREDICTED: perlucin-like protein [Crassostrea gigas]	-	-	-	-
Unigene0004494	12	1.66667	0.3283	2.5337	1.2913	0.1281	0.2361	0.2283	1.38443	0.1975	-2.80937	0.0138149	0.0481178	yes	-	--	-	-	-	-
Unigene0004496	90	407	1.1569	1.5323	0.7185	5.6574	4.6636	5.9561	1.1359	5.4257	2.25597	5.27706e-07	9.55112e-06	yes	CG8475	PREDICTED: phosphorylase b kinase regulatory subunit beta-like isoform X2 [Aplysia californica]	-	-	-	-
Unigene0004500	86	198	1.0863	1.1395	0.8635	2.5423	2.615	2.2895	1.02977	2.48227	1.26934	0.00310567	0.0148709	yes	-	PREDICTED: serine-rich adhesin for platelets-like isoform X2 [Octopus bimaculoides]	-	-	-	-
Unigene0004501	2864.67	697.333	16.8164	50.5841	20.5851	7.975	8.8901	5.7534	29.3285	7.5395	-1.95976	3.80161e-05	0.000389492	yes	-	--	-	-	-	-
Unigene0004506	23.3333	3.66667	1.0063	2.0258	0.8124	0.1859	0.1143	0.3314	1.2815	0.210533	-2.60571	0.00175747	0.00940455	yes	-	--	-	-	-	-
Unigene0004516	248	50	28.4381	14.8258	30.3858	5.0947	5.496	4.6369	24.5499	5.07587	-2.27399	1.89773e-06	2.94936e-05	yes	-	--	-	-	-	-
Unigene0004517	88.6667	28.3333	1.3977	2.9361	1.2668	0.5689	0.9178	0.4014	1.86687	0.629367	-1.56865	0.0073646	0.0294938	yes	Poli	DNA polymerase iota [Crassostrea gigas]	ko03460//Fanconi anemia pathway//Replication and repair//Genetic Information Processing	-	-	-
Unigene0004518	10.3333	0.666667	0.1888	1.0928	0.2228	0.0552	0.0509	0	0.501467	0.0353667	-3.82569	0.00645451	0.0265577	yes	-	--	-	-	-	-
Unigene0004520	39	103	2.2725	1.7023	2.619	5.3803	4.7318	7.6607	2.19793	5.92427	1.43049	0.00460648	0.0203356	yes	Zdhhc5	PREDICTED: palmitoyltransferase ZDHHC5-like [Octopus bimaculoides]	-	-	-	-
Unigene0004521	399.667	804.667	2.7945	5.498	3.0939	7.2303	9.6211	7.0963	3.79547	7.98257	1.07258	0.010297	0.0382901	yes	WDR93	PREDICTED: WD repeat-containing protein 93 isoform X7 [Crassostrea gigas]	-	-	-	-
Unigene0004525	43.3333	133.333	0.9308	0.3212	0.5648	1.6961	1.9365	2.1633	0.6056	1.93197	1.67363	0.00139412	0.0077719	yes	tio	PREDICTED: protein tiptop isoform X3 [Crassostrea gigas]	-	-	-	-
Unigene0004529	39.6667	4.33333	1.1007	0.814	0.9012	0.1051	0.0242	0.1874	0.938633	0.105567	-3.15241	3.30539e-05	0.000346196	yes	C2orf50	PREDICTED: phospholipase ABHD3-like [Branchiostoma belcheri]	-	-	-	-
Unigene0004536	15.6667	0	0.8349	0.8404	0.9235	0	0	0	0.866267	0.001	-9.75867	2.35972e-06	3.57334e-05	yes	-	--	-	-	-	-
Unigene0004537	12	0	0.6298	0.9797	0.5404	0	0	0	0.716633	0.001	-9.48509	3.46856e-05	0.000360776	yes	-	--	-	-	-	-
Unigene0004538	1154	26	7.6033	20.4356	6.9446	0.2627	0.3053	0.2646	11.6612	0.277533	-5.39291	1.32119e-20	2.32419e-18	yes	-	PREDICTED: uncharacterized protein LOC106816405 [Priapulus caudatus]	-	-	-	-
Unigene0004543	6.33333	24.6667	0.2665	0.5366	0.2516	1.8713	0.92	1.5565	0.351567	1.44927	2.04345	0.00537567	0.0229544	yes	KCNT1	PREDICTED: potassium channel subfamily T member 2 [Crassostrea gigas]	-	-	GO:0022891//substrate-specific transmembrane transporter activity;GO:0022892//substrate-specific transporter activity;GO:0015075//ion transmembrane transporter activity;GO:0005261//cation channel activity;GO:0022857//transmembrane transporter activity;GO:0022803//passive transmembrane transporter activity;GO:0022838//substrate-specific channel activity;GO:0005227//calcium activated cation channel…	GO:0006810//transport;GO:0055085//transmembrane transport;GO:0044699//single-organism process;GO:0006811//ion transport;GO:0044765//single-organism transport;GO:0051234//establishment of localization;GO:0044763//single-organism cellular process;GO:0034220//ion transmembrane transport;GO:0009987//cellular process;GO:0051179//localization;GO:1902578//single-organism localization
Unigene0004547	14.6667	1	1.2023	0.8068	0.608	0	0.1853	0	0.872367	0.0617667	-3.82003	0.000898371	0.0054117	yes	-	PREDICTED: zinc finger protein 862-like [Saccoglossus kowalevskii]	-	-	-	-
Unigene0004554	133.667	6.33333	5.1849	3.6631	4.8259	0.1507	0.1737	0.3358	4.55797	0.220067	-4.37238	1.2436e-12	7.30648e-11	yes	-	--	-	-	-	-
Unigene0004561	75.3333	11	1.6818	2.9128	1.1965	0.4052	0.2134	0.2837	1.93037	0.300767	-2.68216	2.10493e-05	0.000236318	yes	-	--	-	-	-	-
Unigene0004563	4	41.3333	0.2998	0.1006	0.2358	3.0989	1.7787	1.9801	0.212067	2.2859	3.43017	4.55663e-06	6.30586e-05	yes	-	PREDICTED: annexin A7 [Strongylocentrotus purpuratus]	-	-	-	-
Unigene0004567	57	217.667	1.6822	5.2172	1.0729	12.0238	16.5774	4.2198	2.65743	10.9403	2.04155	0.00184068	0.0097558	yes	Ndufaf2	PREDICTED: mimitin, mitochondrial-like [Aplysia californica]	-	-	-	-
Unigene0004568	35.3333	6.66667	1.6234	1.1054	2.7606	0.2235	0.6181	0.1992	1.8298	0.346933	-2.39896	0.00131771	0.0074193	yes	-	--	-	-	-	-
Unigene0004572	8.33333	0	0.8736	0.2748	0.2577	0	0	0	0.4687	0.001	-8.87252	0.000987481	0.00585389	yes	-	--	-	-	-	-
Unigene0004573	3	34.3333	0.0914	0.3221	0	1.2839	1.9234	1.907	0.137833	1.70477	3.62858	2.30173e-05	0.00025548	yes	-	--	-	-	-	-
Unigene0004574	377	175.333	3.6199	4.5001	2.5307	1.7791	1.5229	1.9064	3.55023	1.73613	-1.03204	0.013208	0.0464595	yes	mcm5	PREDICTED: DNA replication licensing factor mcm5 [Crassostrea gigas]	ko03030//DNA replication//Replication and repair//Genetic Information Processing	GO:0043226//organelle;GO:0043229//intracellular organelle;GO:0043231//intracellular membrane-bounded organelle;GO:0032991//macromolecular complex;GO:0044424//intracellular part;GO:0005622//intracellular;GO:0005623//cell;GO:0044464//cell part;GO:0043234//protein complex;GO:0043227//membrane-bounded organelle	GO:0016787//hydrolase activity;GO:0016817//hydrolase activity, acting on acid anhydrides;GO:0005488//binding;GO:0097159//organic cyclic compound binding;GO:0097367//carbohydrate derivative binding;GO:0001883//purine nucleoside binding;GO:0032550//purine ribonucleoside binding;GO:0016818//hydrolase activity, acting on acid anhydrides, in phosphorus-containing anhydrides;GO:0004386//helicase activi…	GO:0080090//regulation of primary metabolic process;GO:0032392//DNA geometric change;GO:0050794//regulation of cellular process;GO:0071103//DNA conformation change;GO:0009987//cellular process;GO:0032508//DNA duplex unwinding;GO:0071840//cellular component organization or biogenesis;GO:0044699//single-organism process;GO:0006996//organelle organization;GO:0090329//regulation of DNA-dependent DNA …
Unigene0004576	137.333	12.6667	0.4123	2.5881	0.4102	0.1514	0.1221	0.0675	1.13687	0.113667	-3.32218	2.67286e-05	0.000289932	yes	LBP	bactericidal permeability-increasing protein/lipopolysaccharide-binding protein [Scapharca broughtonii]	-	-	-	-
Unigene0004583	28	0	0.3645	3.5117	0.6144	0	0	0	1.49687	0.001	-10.5477	4.09087e-06	5.74345e-05	yes	-	--	-	-	-	-
Unigene0004585	401	4	18.6185	23.1772	29.0535	0.0645	0.5348	0.1149	23.6164	0.238067	-6.63228	4.83978e-24	1.28706e-21	yes	-	--	-	-	-	-
Unigene0004588	65.3333	1.66667	2.4405	1.7233	3.5244	0.1279	0	0.076	2.56273	0.0679667	-5.23671	2.41847e-10	9.36386e-09	yes	-	--	-	-	-	-
Unigene0004591	4	203	0.0372	0.1125	0.0879	4.1191	4.2995	4.001	0.0792	4.13987	5.70794	7.75447e-20	1.2594e-17	yes	-	Retrovirus-related Pol polyprotein from transposon 412, partial [Exaiptasia pallida]	-	-	-	-
Unigene0004594	0	34.6667	0	0	0	1.3206	1.5724	2.4027	0.001	1.76523	10.7856	4.6269e-10	1.68527e-08	yes	-	PREDICTED: glycine N-acyltransferase-like [Amyelois transitella]	-	-	-	-
Unigene0004597	3.33333	19	0.3998	0.1725	0	0.8021	2.0334	0.7148	0.190767	1.18343	2.6331	0.00692823	0.0280988	yes	-	--	-	-	-	-
Unigene0004599	50	0.666667	1.2299	0.9229	1.4249	0	0.0482	0	1.19257	0.0160667	-6.21386	1.47797e-10	5.94253e-09	yes	DCST2	DC-STAMP domain-containing protein 2 [Crassostrea gigas]	-	-	-	-
Unigene0004602	795	221	12.0322	8.7602	11.7098	2.9033	2.9121	3.4855	10.8341	3.1003	-1.8051	5.08988e-06	6.95436e-05	yes	Rsph4a	PREDICTED: radial spoke head protein 4 homolog A [Crassostrea gigas]	-	GO:0043229//intracellular organelle;GO:0043228//non-membrane-bounded organelle;GO:0043227//membrane-bounded organelle;GO:0044424//intracellular part;GO:0031981//nuclear lumen;GO:0005634//nucleus;GO:0043232//intracellular non-membrane-bounded organelle;GO:0043231//intracellular membrane-bounded organelle;GO:0031974//membrane-enclosed lumen;GO:0043233//organelle lumen;GO:0005622//intracellular;GO:0…	-	GO:0009987//cellular process;GO:0044763//single-organism cellular process;GO:0044699//single-organism process;GO:0071840//cellular component organization or biogenesis;GO:0007017//microtubule-based process;GO:1902589//single-organism organelle organization;GO:0001578//microtubule bundle formation;GO:0016043//cellular component organization;GO:0006996//organelle organization;GO:0000226//microtubul…
Unigene0004605	57	9.33333	0.4714	4.125	1.9256	0.3395	0.1565	0.6051	2.174	0.367033	-2.56637	0.00198056	0.010341	yes	-	--	-	-	-	-
Unigene0004608	80	16	2.6797	2.2235	4.4865	0.2119	0.7032	0.9441	3.1299	0.619733	-2.3364	0.000295891	0.00218114	yes	-	--	-	-	-	-
Unigene0004615	135	372	2.7965	8.7374	3.814	16.6599	16.4159	11.5518	5.11597	14.8759	1.53989	0.0018496	0.00979443	yes	C8orf82	PREDICTED: UPF0598 protein CG30010-like [Crassostrea gigas]	-	-	-	-
Unigene0004618	6	24.3333	0.1524	0.7157	0.0599	1.3075	1.1505	1.5889	0.309333	1.34897	2.12462	0.0135219	0.0473056	yes	-	--	-	-	-	-
Unigene0004619	37.3333	172.333	0.7199	1.1905	1.1528	5.8968	5.1309	3.6464	1.02107	4.89137	2.26016	4.35078e-06	6.06063e-05	yes	mlc-3	myosin essential light chain [Pinctada fucata]	-	GO:0044424//intracellular part;GO:0015629//actin cytoskeleton;GO:0043228//non-membrane-bounded organelle;GO:0043232//intracellular non-membrane-bounded organelle;GO:0005622//intracellular;GO:0005623//cell;GO:0044464//cell part;GO:0043226//organelle;GO:0005856//cytoskeleton;GO:0043229//intracellular organelle	GO:0005488//binding;GO:0043169//cation binding;GO:0046872//metal ion binding;GO:0043167//ion binding	-
Unigene0004620	60.6667	5	0.9353	4.5329	1.0218	0.1621	0.2242	0.1806	2.16333	0.188967	-3.51705	2.10215e-05	0.000236036	yes	-	--	-	-	-	-
Unigene0004627	116	22	2.0874	6.9403	2.3884	0.7402	0.8188	0.7256	3.80537	0.761533	-2.32106	0.00014304	0.00119035	yes	-	--	-	-	-	-
Unigene0004628	28.3333	135.333	0.2044	1.1971	0.2193	3.066	2.7062	2.5192	0.540267	2.7638	2.35491	0.000447672	0.0030673	yes	Clock	PREDICTED: circadian locomoter output cycles protein kaput [Crassostrea gigas]	-	-	-	-
Unigene0004629	5.66667	33.3333	0.1442	0.2903	0.2127	0.7594	1.3613	1.7671	0.215733	1.29593	2.58667	0.000476655	0.00322686	yes	-	--	-	-	-	-
Unigene0004636	0	15	0	0	0	1.1228	0.92	0.6115	0.001	0.884767	9.78915	3.72219e-06	5.29449e-05	yes	COLEC12	perlucin-like protein-1 [Mytilus galloprovincialis]	-	-	-	-
Unigene0004640	17	49	0.781	0.6224	0.3072	1.409	2.0713	1.7308	0.5702	1.73703	1.60709	0.00798765	0.0314122	yes	-	--	-	-	-	-
Unigene0004641	0.333333	34	0	0.0275	0	1.4087	0.9445	0.7418	0.00916667	1.03167	6.81436	4.66893e-09	1.37556e-07	yes	-	PREDICTED: collagen alpha-1(IV) chain [Xenopus laevis]	-	-	-	-
Unigene0004646	187.667	686	10.5998	11.7071	6.3694	40.1403	33.0863	37.5633	9.55877	36.93	1.9499	3.07878e-06	4.49417e-05	yes	Phf5a	PHD finger domain-containing protein 5A [Daphnia magna]	ko03040//Spliceosome//Transcription//Genetic Information Processing	-	-	-
Unigene0004654	0	52.3333	0	0	0	3.1964	1.6073	3.7291	0.001	2.84427	11.4738	2.91098e-12	1.59874e-10	yes	-	--	-	-	-	-
Unigene0004658	29	0	1.5686	0.9547	0.7748	0	0	0	1.09937	0.001	-10.1025	1.00737e-08	2.76713e-07	yes	-	hypothetical protein LOTGIDRAFT_239753 [Lottia gigantea]	-	-	-	-
Unigene0004659	17	59.3333	0.6285	0.696	0.3337	3.1627	0.8814	2.1631	0.552733	2.06907	1.90432	0.00362719	0.0168534	yes	CG4502	PREDICTED: baculoviral IAP repeat-containing protein 6 isoform X2 [Crassostrea gigas]	ko04120//Ubiquitin mediated proteolysis//Folding, sorting and degradation//Genetic Information Processing	-	-	-
Unigene0004662	0	72	0	0	0	6.3097	3.0348	4.6451	0.001	4.6632	12.1871	5.08832e-15	4.28102e-13	yes	LGALS4	tandem-repeat galectin [Pinctada fucata]	-	-	-	-
Unigene0004668	0	30	0	0	0	0.9381	1.121	0.867	0.001	0.975367	9.9298	1.35989e-09	4.50731e-08	yes	-	--	-	-	-	-
Unigene0004669	41.3333	8.33333	0.3038	2.1915	0.7766	0.2666	0.2185	0.2112	1.09063	0.2321	-2.23235	0.00582693	0.0244408	yes	-	--	-	-	-	-
Unigene0004672	96	13	0.6819	0.8539	1.0205	0.1168	0.1166	0.1214	0.8521	0.118267	-2.84898	3.48221e-07	6.59798e-06	yes	USP2	PREDICTED: ubiquitin carboxyl-terminal hydrolase 2-like isoform X3 [Crassostrea gigas]	ko04144//Endocytosis//Transport and catabolism//Cellular Processes	-	-	-
Unigene0004681	273.667	930.667	1.3785	2.3973	1.5249	6.2868	6.3333	6.1931	1.7669	6.27107	1.82749	6.51947e-06	8.60316e-05	yes	cpras1	PREDICTED: circularly permutated Ras protein 1 isoform X2 [Crassostrea gigas]	-	-	-	-
Unigene0004687	91.3333	25.3333	1.7453	8.1416	2.1599	1.5443	1.3777	0.6659	4.0156	1.19597	-1.74744	0.0104538	0.0387435	yes	-	--	-	-	-	-
Unigene0004688	413	66.3333	3.7043	21.2583	3.7312	2.0881	1.7056	1.1778	9.5646	1.65717	-2.52899	0.00013391	0.00112518	yes	-	--	-	-	-	-
Unigene0004689	8056	33581.7	55.9837	51.3629	48.9219	226.262	197.369	252.988	52.0895	225.54	2.11432	9.77429e-09	2.69301e-07	yes	Slc22a3	PREDICTED: organic cation transporter protein [Crassostrea gigas]	-	-	-	-
Unigene0004690	78.3333	680	6.6802	7.685	5.1611	63.7476	53.7905	60.3767	6.50877	59.3049	3.1877	1.02769e-13	7.07854e-12	yes	-	--	-	-	-	-
Unigene0004691	16.3333	1.66667	0.3423	1.5937	0.202	0.0501	0.1846	0	0.712667	0.0782333	-3.18737	0.00899534	0.0344456	yes	OBFC1	PREDICTED: CST complex subunit STN1-like [Crassostrea gigas]	-	GO:0043229//intracellular organelle;GO:0043226//organelle;GO:0043227//membrane-bounded organelle;GO:0043231//intracellular membrane-bounded organelle;GO:0005622//intracellular;GO:0044464//cell part;GO:0005623//cell;GO:0044424//intracellular part	-	-
Unigene0004692	7	30.6667	0.5552	0.4573	0.0596	1.0041	2.178	1.8423	0.357367	1.6748	2.22851	0.00530419	0.0227062	yes	-	--	-	-	-	-
Unigene0004695	90.3333	8.66667	4.9869	4.9184	4.4578	0.7073	0.326	0.4202	4.7877	0.4845	-3.30476	3.38024e-08	8.20467e-07	yes	-	PREDICTED: insoluble matrix shell protein 5 [Crassostrea gigas]	ko04070//Phosphatidylinositol signaling system//Signal transduction//Environmental Information Processing	-	-	-
Unigene0004696	33	1	0.4796	2.5172	0.485	0.0802	0	0.0357	1.1606	0.0386333	-4.90888	1.76345e-05	0.000202608	yes	-	--	-	-	-	-
Unigene0004698	215.333	469	1.0517	0.8734	1.0755	1.8051	2.4204	2.4815	1.0002	2.23567	1.16042	0.00348487	0.0163214	yes	kug	PREDICTED: protocadherin Fat 1 isoform X4 [Crassostrea gigas]	-	-	-	-
Unigene0004699	60	6.66667	1.1047	3.8919	0.6517	0.2514	0.3641	0.064	1.88277	0.2265	-3.05527	0.000392201	0.00275121	yes	-	--	-	-	-	-
Unigene0004703	33.6667	6	0.5414	0.981	0.7922	0.1014	0.0935	0.2259	0.771533	0.140267	-2.45956	0.000667693	0.0042439	yes	-	--	-	-	-	-
Unigene0004712	8.66667	65	0.2905	0.1253	0.7835	2.9622	3.2232	2.6831	0.399767	2.95617	2.8865	2.80111e-05	0.000301525	yes	MRC2	C-type lectin 2 [Mytilus galloprovincialis]	-	-	-	-
Unigene0004714	91.3333	357.667	1.2727	1.6245	0.836	5.8038	4.8124	4.8575	1.2444	5.1579	2.05133	3.21914e-06	4.6695e-05	yes	HSDL1	PREDICTED: inactive hydroxysteroid dehydrogenase-like protein 1 [Crassostrea gigas]	-	-	-	-
Unigene0004715	27	1	0.4667	3.0272	0.8565	0	0.1678	0	1.45013	0.0559333	-4.69633	0.000123979	0.00105548	yes	-	--	-	-	-	-
Unigene0004717	13.6667	0.666667	0.3747	1.1855	0.758	0	0.0578	0.0558	0.772733	0.0378667	-4.35097	0.000426801	0.00294815	yes	-	--	-	-	-	-
Unigene0004721	33	105.333	0.6891	0.6689	1.2777	2.1887	2.5221	3.7213	0.878567	2.8107	1.67771	0.00155993	0.00853479	yes	-	--	-	-	-	-
Unigene0004722	1.33333	50.6667	0.0337	0.0339	0	0.8281	1.0541	0.9136	0.0225333	0.931933	5.37009	4.7844e-10	1.73707e-08	yes	Baat	PREDICTED: acyl-coenzyme A amino acid N-acyltransferase 1-like [Aplysia californica]	ko04146//Peroxisome//Transport and catabolism//Cellular Processes;ko01040//Biosynthesis of unsaturated fatty acids//Lipid metabolism//Metabolism;ko00430//Taurine and hypotaurine metabolism//Metabolism of other amino acids//Metabolism;ko00120//Primary bile acid biosynthesis//Lipid metabolism//Metabolism	-	GO:0003824//catalytic activity	-
Unigene0004723	174.333	18.3333	1.893	2.4953	1.7949	0.0923	0.2917	0.282	2.06107	0.222	-3.21476	1.13248e-08	3.07916e-07	yes	-	--	-	-	-	-
Unigene0004734	9.33333	0	0.7274	0.061	1.0729	0	0	0	0.620433	0.001	-9.27713	0.00147545	0.00814906	yes	-	--	-	-	-	-
Unigene0004736	1	23	0	0.1	0.0586	1.2786	0.6429	1.8127	0.0528667	1.24473	4.55733	1.46975e-05	0.000172837	yes	-	--	-	-	-	-
Unigene0004737	251	3658.33	3.3112	2.7715	3.3889	48.6492	45.7695	48.2315	3.1572	47.5501	3.91273	3.31461e-22	7.02706e-20	yes	XYLA	UPF0663 transmembrane protein C17orf28 [Crassostrea gigas]	ko00040//Pentose and glucuronate interconversions//Carbohydrate metabolism//Metabolism;ko00051//Fructose and mannose metabolism//Carbohydrate metabolism//Metabolism	-	GO:0005488//binding;GO:0003824//catalytic activity;GO:0016853//isomerase activity;GO:0016860//intramolecular oxidoreductase activity;GO:0043169//cation binding;GO:0016861//intramolecular oxidoreductase activity, interconverting aldoses and ketoses;GO:0043167//ion binding	GO:0009117//nucleotide metabolic process;GO:0046496//nicotinamide nucleotide metabolic process;GO:0051186//cofactor metabolic process;GO:0006733//oxidoreduction coenzyme metabolic process;GO:0071704//organic substance metabolic process;GO:0006739//NADP metabolic process;GO:0019321//pentose metabolic process;GO:0006139//nucleobase-containing compound metabolic process;GO:0044237//cellular metaboli…
Unigene0004739	85	21	4.1642	2.2864	5.0624	0.6891	1.4974	0.7018	3.83767	0.962767	-1.99497	0.000772724	0.00477857	yes	-	--	-	-	-	-
Unigene0004742	499.333	35	2.9797	8.107	3.808	0.401	0.4211	0.278	4.9649	0.3667	-3.75909	2.01679e-12	1.14206e-10	yes	-	--	-	-	-	-
Unigene0004747	14	0	1.2812	0.6168	0.5258	0	0	0	0.807933	0.001	-9.65809	1.77484e-05	0.000203736	yes	-	--	-	-	-	-
Unigene0004750	48.6667	11.3333	0.57	3.5702	0.5979	0.3706	0.4783	0.3303	1.57937	0.393067	-2.0065	0.0139494	0.0484934	yes	-	--	-	-	-	-
Unigene0004753	19.6667	216	0.258	0.3733	0.3805	3.0754	3.6003	4.6743	0.337267	3.78333	3.4877	8.77614e-12	4.42451e-10	yes	-	--	-	-	-	-
Unigene0004759	6.33333	25.6667	0.2269	0.3426	0.1785	0.6638	1.4279	1.0648	0.249333	1.05217	2.07722	0.00415438	0.0187233	yes	-	--	-	-	-	-
Unigene0004762	4.33333	24	0.1347	0.1807	0.3178	1.2606	1.2106	1.0766	0.211067	1.1826	2.48619	0.000999909	0.0059133	yes	-	--	-	-	-	-
Unigene0004766	5	19.3333	0.2365	0.3808	0.1116	1.0514	0.8162	1.1343	0.242967	1.00063	2.04208	0.00844749	0.0328062	yes	SLIT2	PREDICTED: slit homolog 2 protein-like [Aplysia californica]	-	-	-	-
Unigene0004772	4363.67	809.333	92.0126	70.1734	89.6718	16.3624	13.7909	18.0663	83.9526	16.0732	-2.38492	4.53327e-10	1.65448e-08	yes	-	PREDICTED: LOW QUALITY PROTEIN: buccalin-like [Crassostrea gigas]	-	-	-	-
Unigene0004773	8.66667	449.333	0.2102	0	0.3383	10.2215	7.3403	10.6639	0.182833	9.40857	5.68537	1.33478e-16	1.39217e-14	yes	-	--	-	-	-	-
Unigene0004774	172.333	396.667	4.7985	8.0801	2.9358	16.6029	11.2794	11.0585	5.27147	12.9803	1.30004	0.00555177	0.023553	yes	PDCL3	PREDICTED: phosducin-like protein 3 [Crassostrea gigas]	-	-	-	GO:0019222//regulation of metabolic process;GO:0048514//blood vessel morphogenesis;GO:0001568//blood vessel development;GO:0048646//anatomical structure formation involved in morphogenesis;GO:0050789//regulation of biological process;GO:0032501//multicellular organismal process;GO:0072358//cardiovascular system development;GO:0031399//regulation of protein modification process;GO:0044699//single-…
Unigene0004780	34.3333	3.33333	0.7303	3.5776	0.8617	0.1709	0.2626	0.1015	1.7232	0.178333	-3.27244	0.000328693	0.00237784	yes	-	--	-	-	-	-
Unigene0004785	101.667	270.333	1.4795	2.25	1.4041	4.7422	5.0482	4.4945	1.7112	4.76163	1.47645	0.000534974	0.00354838	yes	MLH1	PREDICTED: DNA mismatch repair protein Mlh1-like [Aplysia californica]	ko03460//Fanconi anemia pathway//Replication and repair//Genetic Information Processing;ko03430//Mismatch repair//Replication and repair//Genetic Information Processing	GO:0043227//membrane-bounded organelle;GO:0031981//nuclear lumen;GO:0070013//intracellular organelle lumen;GO:0005622//intracellular;GO:0005694//chromosome;GO:0044427//chromosomal part;GO:0043234//protein complex;GO:0043229//intracellular organelle;GO:0043233//organelle lumen;GO:0043226//organelle;GO:1990391//DNA repair complex;GO:0043232//intracellular non-membrane-bounded organelle;GO:0032300//…	GO:0030983//mismatched DNA binding;GO:0003690//double-stranded DNA binding;GO:0003676//nucleic acid binding;GO:1901363//heterocyclic compound binding;GO:0003677//DNA binding;GO:0097159//organic cyclic compound binding;GO:0005488//binding	GO:0032502//developmental process;GO:0016043//cellular component organization;GO:1901360//organic cyclic compound metabolic process;GO:0006259//DNA metabolic process;GO:0048609//multicellular organismal reproductive process;GO:0090304//nucleic acid metabolic process;GO:0034641//cellular nitrogen compound metabolic process;GO:0006807//nitrogen compound metabolic process;GO:0016445//somatic diversi…
Unigene0004791	1	9.66667	0.1235	0	0	0.2889	0.6215	0.3862	0.0411667	0.4322	3.39215	0.00916025	0.0349168	yes	C16orf89	PREDICTED: UPF0764 protein C16orf89 homolog [Crassostrea gigas]	-	-	-	-
Unigene0004793	39.6667	6.33333	1.3002	1.2493	1.1506	0.2075	0.0638	0.339	1.23337	0.203433	-2.59997	0.000268076	0.00201016	yes	GLUL	PREDICTED: glutamine synthetase 2 cytoplasmic-like [Agrilus planipennis]	ko01230//Biosynthesis of amino acids//Global and Overview//Metabolism;ko00250//Alanine, aspartate and glutamate metabolism//Amino acid metabolism//Metabolism;ko00630//Glyoxylate and dicarboxylate metabolism//Carbohydrate metabolism//Metabolism;ko00220//Arginine biosynthesis//Amino acid metabolism//Metabolism;ko00910//Nitrogen metabolism//Energy metabolism//Metabolism	-	GO:0003824//catalytic activity	-
Unigene0004796	34.3333	100	0.3754	1.2385	0.6398	2.0011	2.6546	2.1748	0.751233	2.27683	1.5997	0.00414099	0.0186824	yes	-	PREDICTED: ankyrin-2 [Crassostrea gigas]	-	-	-	-
Unigene0004797	200.333	12.3333	8.9536	4.3649	12.7915	0.6578	0.3465	0.6281	8.70333	0.544133	-3.99954	5.02901e-11	2.20426e-09	yes	-	--	-	-	-	-
Unigene0004800	11.6667	43	0.4648	0.3448	0.0577	0.8875	1.3723	1.1736	0.2891	1.14447	1.98503	0.00572779	0.0241152	yes	-	PREDICTED: uncharacterized protein LOC106150956 [Lingula anatina]	-	-	-	-
Unigene0004812	177	440.333	1.6606	3.4824	1.8407	4.8875	6.1613	7.0189	2.3279	6.02257	1.37135	0.00197161	0.0103055	yes	TBC1D13	PREDICTED: TBC1 domain family member 13-like [Crassostrea gigas]	-	-	-	-
Unigene0004813	228.667	564.667	1.6993	2.3161	1.8611	5.4517	4.5257	5.1297	1.95883	5.0357	1.3622	0.000539368	0.00357361	yes	si:dkey-18l1.1	PREDICTED: von Willebrand factor A domain-containing protein 8 [Crassostrea gigas]	-	-	-	-
Unigene0004815	2	28.3333	0	0.2777	0	1.0221	2.1821	1.0547	0.0925667	1.41963	3.93888	0.000172229	0.00139063	yes	-	--	-	-	-	-
Unigene0004820	3.33333	17	0	0.2259	0.2648	0.8404	0.92	0.749	0.163567	0.836467	2.35443	0.00876905	0.0337382	yes	-	--	-	-	-	-
Unigene0004822	25	5	0.5607	1.5364	0.294	0.1458	0.2688	0.0975	0.797033	0.1707	-2.22318	0.0108051	0.039736	yes	-	--	-	-	-	-
Unigene0004825	8.33333	33.3333	0.3422	0.6396	0.2884	2.8027	1.4237	1.2234	0.4234	1.8166	2.10115	0.00318018	0.015159	yes	-	--	-	-	-	-
Unigene0004826	176.333	32	1.5225	5.4455	1.9303	0.4928	0.4543	0.7432	2.9661	0.563433	-2.39625	5.68547e-05	0.000547137	yes	-	--	-	-	-	-
Unigene0004828	16.3333	0	0.761	1.2927	0.3367	0	0	0	0.7968	0.001	-9.63807	1.08753e-05	0.000133464	yes	-	--	-	-	-	-
Unigene0004829	657	154.333	3.6147	6.0903	3.6613	1.1826	0.7128	1.3849	4.45543	1.09343	-2.0267	5.88917e-06	7.88479e-05	yes	-	--	-	-	-	-
Unigene0004830	3.66667	23	0.1455	0.1464	0.2861	0.7377	1.3602	1.5172	0.192667	1.20503	2.64489	0.00103083	0.00605798	yes	-	Cohesin subunit SA-1 [Crassostrea gigas]	-	-	-	-
Unigene0004832	36.6667	4	1.6165	1.3018	1.812	0	0.218	0.295	1.57677	0.171	-3.2049	8.33016e-05	0.000755429	yes	-	PREDICTED: uncharacterized protein LOC105341099 [Crassostrea gigas]	-	-	-	-
Unigene0004840	39	1	0.7232	4.4163	0.6258	0.1128	0.052	0	1.92177	0.0549333	-5.12861	1.20362e-05	0.000145666	yes	-	--	-	-	-	-
Unigene0004846	51	134	0.8037	2.6879	0.5812	3.9439	4.1112	3.3796	1.3576	3.81157	1.48933	0.012159	0.0435837	yes	psmg1	PREDICTED: proteasome assembly chaperone 1 [Crassostrea gigas]	-	-	-	-
Unigene0004847	61	4	3.1093	1.8968	4.2802	0.2756	0.0508	0.2948	3.09543	0.207067	-3.90197	1.78097e-07	3.65226e-06	yes	-	--	-	-	-	-
Unigene0004848	139.333	42	2.0308	2.0984	1.7774	0.8499	0.4933	0.533	1.96887	0.6254	-1.65451	0.000663838	0.00422442	yes	PRC1	PREDICTED: protein regulator of cytokinesis 1-like isoform X4 [Crassostrea gigas]	-	-	-	-
Unigene0004852	0.666667	8.66667	0	0	0.1219	0.1208	0.6127	0.7	0.0406333	0.477833	3.55577	0.0120448	0.0432734	yes	-	PREDICTED: vascular endothelial growth factor C-like [Orussus abietinus]	-	-	-	-
Unigene0004853	383.333	904.667	2.9552	2.9823	3.2992	7.5282	7.0217	7.9496	3.0789	7.49983	1.28444	0.000604263	0.00392158	yes	MAPK6	PREDICTED: mitogen-activated protein kinase 6 [Crassostrea gigas]	-	-	-	-
Unigene0004854	962.333	2933.67	5.059	13.9303	4.6709	26.3112	27.5263	22.6058	7.88673	25.4811	1.69193	0.000313489	0.00228788	yes	PDCD5	PREDICTED: programmed cell death protein 5-like [Crassostrea gigas]	-	-	-	-
Unigene0004855	43.3333	6	0.5677	2.1865	0.5534	0.3466	0.0533	0.103	1.10253	0.167633	-2.71744	0.00184579	0.00977769	yes	-	--	-	-	-	-
Unigene0004863	10.6667	44.6667	0.444	0.4917	0.5763	2.2343	2.2992	1.9912	0.504	2.1749	2.10945	0.000540248	0.00357814	yes	-	--	-	-	-	-
Unigene0004864	0	45.6667	0	0	0	2.0475	2.3467	2.6631	0.001	2.35243	11.1999	2.80783e-12	1.54677e-10	yes	MRC2	C-type lectin 1 [Anguilla japonica]	ko04145//Phagosome//Transport and catabolism//Cellular Processes	-	-	-
Unigene0004869	6.33333	27	0.2347	0.3779	0.3323	1.9771	1.0126	1.2236	0.314967	1.40443	2.15672	0.00305175	0.0146699	yes	tw	PREDICTED: protein O-mannosyl-transferase 2-like [Aplysia californica]	ko00514//Other types of O-glycan biosynthesis//Glycan biosynthesis and metabolism//Metabolism	-	-	-
Unigene0004870	594	252	5.6008	4.141	5.9069	1.8947	2.4595	2.4466	5.21623	2.26693	-1.20227	0.00244435	0.012281	yes	-	--	-	-	-	-
Unigene0004872	33.3333	3.66667	0.5869	3.2492	0.4452	0.3924	0.0452	0.0874	1.4271	0.175	-3.02766	0.00396464	0.0180535	yes	-	--	-	-	-	-
Unigene0004874	18.6667	1	1.4036	0.4872	0.9709	0.1699	0	0	0.9539	0.0566333	-4.07411	0.000260846	0.00196502	yes	-	--	-	-	-	-
Unigene0004875	0	24.3333	0	0	0	0.4179	0.2568	0.3862	0.001	0.353633	8.46611	2.53777e-08	6.39888e-07	yes	-	--	-	-	-	-
Unigene0004879	7.66667	36	0	0.7717	0.1904	1.4636	1.6104	1.6831	0.3207	1.5857	2.30582	0.00964788	0.0363972	yes	-	--	-	-	-	-
Unigene0004881	14.3333	0	0.9316	0.422	0.7694	0	0	0	0.707667	0.001	-9.46693	1.03993e-05	0.000128437	yes	C1QB	PREDICTED: complement C1q subcomponent subunit B-like [Crassostrea gigas]	-	-	-	-
Unigene0004882	15.6667	49	0.7457	0.7089	0.5866	1.3574	2.0111	3.1971	0.6804	2.18853	1.68551	0.00614192	0.0255139	yes	-	--	-	-	-	-
Unigene0004887	166.667	58.3333	3.39	3.0293	2.653	0.9917	1.474	0.8477	3.0241	1.10447	-1.45316	0.00187353	0.00989522	yes	-	--	-	-	-	-
Unigene0004889	13	45.3333	0.3624	0.7296	0.1069	1.4489	1.4986	1.5432	0.399633	1.4969	1.90523	0.0061173	0.0254256	yes	-	--	-	-	-	-
Unigene0004892	2915.33	5933	36.2588	28.6865	36.2283	73.6459	63.617	75.4661	33.7245	70.9097	1.07218	0.00302612	0.0145693	yes	ccdc47	PREDICTED: coiled-coil domain-containing protein 47 [Crassostrea gigas]	-	-	-	-
Unigene0004895	4.33333	102.333	0.2308	0.2323	0.0454	4.4561	3.7345	4.7334	0.1695	4.308	4.66766	3.40229e-12	1.84627e-10	yes	-	--	-	-	-	-
Unigene0004897	14.6667	98.3333	0.0351	0.412	0.0828	1.1769	1.312	1.2805	0.176633	1.25647	2.83054	0.000137276	0.00115049	yes	SVEP1	Fibropellin-1 [Crassostrea gigas]	-	-	-	-
Unigene0004901	62	182.667	0.4787	0.5709	0.3824	1.8358	1.2713	1.3442	0.477333	1.48377	1.6362	0.000349372	0.00249882	yes	-	PREDICTED: LOW QUALITY PROTEIN: myosin-4-like [Branchiostoma belcheri]	-	-	-	-
Unigene0004905	22.6667	1	0.6032	0.9809	1.8616	0.1086	0	0.0484	1.14857	0.0523333	-4.45596	2.36043e-05	0.000261039	yes	-	--	-	-	-	-
Unigene0004907	21	131.667	0.2259	0.3979	0.3165	2.098	1.8884	2.12	0.313433	2.03547	2.69913	2.04735e-07	4.1434e-06	yes	-	Fibroblast growth factor receptor 2 [Crassostrea gigas]	ko04144//Endocytosis//Transport and catabolism//Cellular Processes	-	-	-
Unigene0004909	7.33333	39.6667	0	1.2223	0.2262	2.9167	3.8608	1.5996	0.482833	2.79237	2.53189	0.00683001	0.0277797	yes	-	--	-	-	-	-
Unigene0004910	339	694.333	1.3099	1.2117	1.2825	2.0507	2.7345	3.2195	1.26803	2.66823	1.07329	0.00589967	0.0246869	yes	SYNE1	PREDICTED: nesprin-1 isoform X4 [Crassostrea gigas]	-	-	-	-
Unigene0004913	5.33333	25	0.1349	0.2716	0.3714	0.8946	1.5038	1.2662	0.2593	1.22153	2.236	0.00269784	0.0132882	yes	GPR98	PREDICTED: G-protein coupled receptor 98-like [Crassostrea gigas]	-	GO:0005623//cell;GO:0044464//cell part	-	GO:0044763//single-organism cellular process;GO:0032501//multicellular organismal process;GO:0003008//system process;GO:0009987//cellular process;GO:0050877//neurological system process;GO:0044699//single-organism process
Unigene0004916	6	26.3333	0.0734	0.4433	0.1732	1.2453	1.148	0.8036	0.229967	1.06563	2.21221	0.00427806	0.0191762	yes	KIAA1161	PREDICTED: uncharacterized family 31 glucosidase KIAA1161 [Strongylocentrotus purpuratus]	-	-	-	-
Unigene0004920	125.667	24.6667	6.2332	3.9013	5.8461	1.2624	0.7328	1.2501	5.32687	1.08177	-2.2999	1.17916e-05	0.000143125	yes	-	--	-	-	-	-
Unigene0004923	64.3333	186.667	0.6894	0.6095	0.5936	2.0712	1.6983	1.9527	0.630833	1.9074	1.59628	0.000281067	0.00208897	yes	Aoc1	Amiloride-sensitive amine oxidase [copper-containing] [Crassostrea gigas]	ko00330//Arginine and proline metabolism//Amino acid metabolism//Metabolism;ko00380//Tryptophan metabolism//Amino acid metabolism//Metabolism;ko00340//Histidine metabolism//Amino acid metabolism//Metabolism	-	-	-
Unigene0004930	193.667	447.667	2.2968	4.6699	2.2435	7.6895	8.0075	6.7099	3.07007	7.46897	1.28264	0.0034788	0.0163006	yes	MFSD5	PREDICTED: molybdate-anion transporter [Crassostrea gigas]	-	-	-	-
Unigene0004931	48	187.333	0.7073	0.4628	0.626	1.9589	2.2128	3.0243	0.5987	2.39867	2.00233	2.17761e-05	0.000243366	yes	Dmbt1	PREDICTED: deleted in malignant brain tumors 1 protein [Crassostrea gigas]	-	GO:0044424//intracellular part;GO:0043227//membrane-bounded organelle;GO:0031988//membrane-bounded vesicle;GO:0016020//membrane;GO:0044444//cytoplasmic part;GO:0043229//intracellular organelle;GO:0043226//organelle;GO:0031410//cytoplasmic vesicle;GO:0044464//cell part;GO:0031982//vesicle;GO:0005623//cell;GO:0005622//intracellular;GO:0005737//cytoplasm	-	GO:0044767//single-organism developmental process;GO:0007275//multicellular organism development;GO:0032502//developmental process;GO:0044707//single-multicellular organism process;GO:0032501//multicellular organismal process;GO:0044699//single-organism process
Unigene0004933	292	644	14.742	10.7719	15.8754	28.9943	31.5187	33.1555	13.7964	31.2228	1.17831	0.00257218	0.0127871	yes	-	--	-	-	-	-
Unigene0004937	47.3333	129	0.6814	0.8756	0.5987	1.6965	2.5492	1.8747	0.718567	2.04013	1.50547	0.00177979	0.009505	yes	-	PREDICTED: uncharacterized protein LOC109617207 [Crassostrea gigas]	-	-	-	-
Unigene0004942	15.6667	0	0.6601	1.0189	0.4674	0	0	0	0.715467	0.001	-9.48274	5.69882e-06	7.66379e-05	yes	Sat1	PREDICTED: diamine acetyltransferase 2 isoform X2 [Crassostrea gigas]	ko00330//Arginine and proline metabolism//Amino acid metabolism//Metabolism	-	-	-
Unigene0004946	4	39.6667	0.0469	0.1417	0.443	1.373	2.4808	2.2024	0.210533	2.01873	3.26133	3.77038e-05	0.000387122	yes	-	--	-	-	-	-
Unigene0004947	43.6667	7	1.4528	1.2535	2.1633	0.2429	0.2239	0.3247	1.6232	0.263833	-2.62114	6.75582e-05	0.000633307	yes	BRCA2	PREDICTED: breast cancer type 2 susceptibility protein homolog [Crassostrea gigas]	ko03460//Fanconi anemia pathway//Replication and repair//Genetic Information Processing;ko03440//Homologous recombination//Replication and repair//Genetic Information Processing	-	-	-
Unigene0004948	8.33333	280.667	0.1109	0.093	0.0327	2.8661	2.8316	2.8241	0.0788667	2.8406	5.17064	1.04757e-19	1.66565e-17	yes	NWD1	NACHT and WD repeat domain-containing protein 1 [Crassostrea gigas]	-	-	-	-
Unigene0004950	36.6667	186	1.6643	1.2099	2.6183	10.8196	8.1788	9.3529	1.83083	9.45043	2.36788	1.85208e-06	2.88581e-05	yes	-	DNA-binding protein P3A2 [Crassostrea gigas]	-	-	-	-
Unigene0004958	20	2.66667	0.5212	1.7647	0.6709	0.1109	0.2045	0.0988	0.9856	0.138067	-2.83564	0.00209663	0.0108221	yes	-	--	-	-	-	-
Unigene0004961	29	2.33333	1.0068	0.7491	2.4277	0	0.3306	0	1.39453	0.1102	-3.66159	0.000707757	0.00445281	yes	-	--	-	-	-	-
Unigene0004964	95.3333	32.3333	1.1096	2.849	0.778	0.5834	0.5204	0.6037	1.57887	0.569167	-1.47197	0.0134805	0.0472062	yes	-	--	-	-	-	-
Unigene0004967	0.666667	15.3333	0	0	0.1091	1.0279	0.5984	0.7232	0.0363667	0.783167	4.42863	0.00010764	0.00093765	yes	-	--	-	-	-	-
Unigene0004973	529.333	138.667	5.7457	41.8148	6.0783	4.4824	6.0201	4.5112	17.8796	5.00457	-1.837	0.0062854	0.0260066	yes	-	--	-	-	-	-
Unigene0004976	182.333	66.3333	4.9325	5.2945	3.0618	1.2037	2.0427	1.804	4.4296	1.68347	-1.39574	0.00325803	0.0154548	yes	-	--	-	-	-	-
Unigene0004984	19.6667	4.66667	0.3588	0.7482	0.4839	0.18	0.1106	0.1069	0.5303	0.1325	-2.00082	0.00942368	0.0357144	yes	-	--	-	-	-	-
Unigene0004986	54.3333	264.333	0.8716	0.7677	0.691	3.7612	4.3635	3.6928	0.776767	3.93917	2.34234	8.16401e-08	1.82032e-06	yes	Scyl3	Protein-associating with the carboxyl-terminal domain of ezrin [Crassostrea gigas]	-	-	-	-
Unigene0004989	54.3333	8.33333	1.266	1.5702	1.0137	0.2116	0.2439	0.165	1.2833	0.206833	-2.63332	3.11612e-05	0.000329724	yes	-	--	-	-	-	-
Unigene0004990	3.33333	43	0.0918	0.1848	0.2166	1.5572	2.178	2.6798	0.1644	2.13833	3.7012	7.83411e-07	1.35501e-05	yes	-	--	-	-	-	-
Unigene0004994	3	56.3333	0	0.1815	0.1702	1.5188	2.567	2.5191	0.117233	2.20163	4.23112	7.66627e-08	1.72433e-06	yes	-	--	-	-	-	-
Unigene0004997	0.666667	61.3333	0	0	0.0654	1.2979	2.5724	1.6771	0.0218	1.84913	6.40638	1.35565e-11	6.61452e-10	yes	-	PREDICTED: histone-lysine N-methyltransferase SETDB1-B-like isoform X5 [Crassostrea gigas]	ko00310//Lysine degradation//Amino acid metabolism//Metabolism	-	-	-
Unigene0004998	64.3333	267.333	2.4185	4.7312	1.9922	14.5246	12.7989	12.8488	3.0473	13.3908	2.13564	6.80594e-06	8.93208e-05	yes	MED10	PREDICTED: mediator of RNA polymerase II transcription subunit 10 [Crassostrea gigas]	-	GO:0032991//macromolecular complex;GO:0043234//protein complex	-	GO:0051252//regulation of RNA metabolic process;GO:0080090//regulation of primary metabolic process;GO:0006355//regulation of transcription, DNA-templated;GO:0010468//regulation of gene expression;GO:1903506//regulation of nucleic acid-templated transcription;GO:0009889//regulation of biosynthetic process;GO:0019219//regulation of nucleobase-containing compound metabolic process;GO:2000112//regul…
Unigene0004999	14.3333	73.6667	0.2861	0.09	0.4642	1.3812	1.5434	1.3987	0.2801	1.4411	2.36316	0.000201705	0.00158542	yes	-	Ankyrin repeat domain-containing protein 6 [Crassostrea gigas]	-	-	-	-
Unigene0005001	4.66667	0	0.2482	0.0833	0.2928	0	0	0	0.2081	0.001	-7.70113	0.00778637	0.0308058	yes	-	PREDICTED: integumentary mucin A.1 [Crassostrea gigas]	-	-	-	-
Unigene0005004	5.66667	45	0	0.4769	0.0745	1.7742	1.3971	1.5153	0.1838	1.5622	3.08737	0.0004665	0.00317264	yes	LPCAT3	PREDICTED: lysophospholipid acyltransferase 5 [Crassostrea gigas]	ko00564//Glycerophospholipid metabolism//Lipid metabolism//Metabolism	-	-	-
Unigene0005006	220.333	616	4.8103	6.1919	3.6668	13.9481	14.8788	14.206	4.88967	14.3443	1.55267	0.000119016	0.00102001	yes	Tmem170a	PREDICTED: transmembrane protein 170A-like [Lingula anatina]	-	-	-	-
Unigene0005007	12.3333	1.33333	0.4618	1.033	0.4844	0	0.1107	0.107	0.659733	0.0725667	-3.1845	0.00389375	0.0177933	yes	-	--	-	-	-	-
Unigene0005012	19.3333	3.66667	0.8306	0.7896	1.2523	0.162	0.1991	0.1925	0.9575	0.184533	-2.37539	0.00261693	0.0129697	yes	-	--	-	-	-	-
Unigene0005017	15	1.66667	0.3092	1.6079	0.4864	0	0.1112	0.1612	0.801167	0.0908	-3.14134	0.00685042	0.0278475	yes	-	--	-	-	-	-
Unigene0005018	232.667	738.667	4.4624	3.2175	3.9957	11.1844	12.8368	14.1918	3.89187	12.7377	1.71057	1.4938e-05	0.000175167	yes	FAM114A2	PREDICTED: protein FAM114A2-like [Crassostrea gigas]	-	-	-	-
Unigene0005020	9.33333	0	0.2571	0.5176	0.7887	0	0	0	0.521133	0.001	-9.02551	0.000283966	0.00210708	yes	-	--	-	-	-	-
Unigene0005029	123.667	664	1.7338	2.4126	2.5673	12.7307	13.7163	10.7071	2.2379	12.3847	2.46834	2.9435e-09	9.0687e-08	yes	-	--	-	-	-	-
Unigene0005036	161.333	42	3.5042	17.7391	4.0749	2.6743	3.4515	0.9533	8.4394	2.3597	-1.83854	0.00806786	0.0316428	yes	-	--	-	-	-	-
Unigene0005037	10.6667	33.6667	0.1314	0.4498	0.3101	1.0457	1.0491	0.8223	0.2971	0.972367	1.71055	0.0100807	0.0376291	yes	-	--	-	-	-	-
Unigene0005044	683.667	31	7.6451	7.2686	6.8997	0.1182	0.414	0.4739	7.27113	0.335367	-4.43837	2.8755e-16	2.86131e-14	yes	-	PREDICTED: transmembrane protein 178B [Crassostrea gigas]	-	-	-	-
Unigene0005047	236	94.3333	2.4807	3.7767	2.9562	1.3287	1.5311	0.9782	3.0712	1.27933	-1.26341	0.0037756	0.0173805	yes	-	Synaptophysin [Crassostrea gigas]	-	-	-	-
Unigene0005048	746.667	1424	4.4501	6.784	3.794	10.0914	10.2117	9.7846	5.00937	10.0292	1.00151	0.00976804	0.0367332	yes	Hr46	PREDICTED: probable nuclear hormone receptor HR3 isoform X1 [Crassostrea gigas]	-	-	-	-
Unigene0005050	104.667	323	0.8206	0.8115	0.7474	2.5354	2.3218	2.7699	0.793167	2.54237	1.68048	4.0749e-05	0.000413072	yes	ATIC	PREDICTED: bifunctional purine biosynthesis protein PURH-like isoform X2 [Aplysia californica]	ko00230//Purine metabolism//Nucleotide metabolism//Metabolism;ko00670//One carbon pool by folate//Metabolism of cofactors and vitamins//Metabolism	-	-	-
Unigene0005052	87.3333	28	1.8818	2.5585	2.3358	1.0868	0.7118	0.4843	2.2587	0.760967	-1.56959	0.00362327	0.0168413	yes	-	--	-	-	-	-
Unigene0005054	36	0	1.3256	1.3344	1.6983	0	0	0	1.45277	0.001	-10.5046	1.47424e-10	5.93277e-09	yes	-	--	-	-	-	-
Unigene0005055	30.3333	0.666667	1.1002	2.2593	0.7789	0	0.0475	0.0459	1.37947	0.0311333	-5.46951	5.83863e-07	1.04593e-05	yes	-	--	-	-	-	-
Unigene0005056	109.667	233.333	1.6683	2.2853	2.0295	4.7097	3.5253	4.9505	1.99437	4.39517	1.13999	0.00698172	0.0282804	yes	-	--	-	-	-	-
Unigene0005058	14.6667	0	0.3395	1.3668	0.515	0	0	0	0.740433	0.001	-9.53223	3.12412e-05	0.000330429	yes	-	--	-	-	-	-
Unigene0005064	26.6667	96.6667	0.4131	1.3254	0.396	2.6888	2.4787	3.0154	0.7115	2.72763	1.93871	0.00116544	0.00669923	yes	MYO1F	PREDICTED: unconventional myosin-Ie isoform X2 [Crassostrea gigas]	-	-	-	-
Unigene0005066	356	1561	1.5098	2.2641	1.1441	6.9221	7.8571	7.8588	1.63933	7.546	2.2026	8.11134e-08	1.80946e-06	yes	-	PREDICTED: uncharacterized protein LOC105333249 isoform X1 [Crassostrea gigas]	-	-	-	-
Unigene0005068	35	3.33333	1.1401	1.1157	1.2705	0	0.1366	0.1982	1.17543	0.1116	-3.39678	3.60596e-05	0.000373098	yes	-	--	-	-	-	-
Unigene0005073	16	71.6667	0.6053	2.5244	1.2245	7.691	6.6235	6.1325	1.4514	6.81567	2.23141	0.000355716	0.00253522	yes	-	--	-	-	-	-
Unigene0005074	29.6667	3	0.5723	2.5102	0.6753	0.1435	0.1323	0.1279	1.2526	0.134567	-3.21853	0.00035889	0.00255505	yes	-	--	-	-	-	-
Unigene0005078	704	174.333	3.4932	5.269	3.1359	0.9904	1.0177	1.0738	3.96603	1.0273	-1.94884	2.27666e-06	3.46893e-05	yes	Map4	PREDICTED: microtubule-associated protein 4 isoform X8 [Macaca nemestrina]	-	-	-	-
Unigene0005079	99.3333	0	1.3559	3.8671	2.6961	0	0	0	2.6397	0.001	-11.3662	3.44193e-16	3.40631e-14	yes	-	--	-	-	-	-
Unigene0005083	3.33333	34.3333	0.0923	0.2787	0.1089	2.2139	2.2898	0.7699	0.159967	1.75787	3.45798	4.66143e-05	0.000463234	yes	-	--	-	-	-	-
Unigene0005086	59.6667	0	3.861	3.0979	3.6314	0	0	0	3.5301	0.001	-11.7855	3.99458e-14	2.93935e-12	yes	-	hypothetical protein CGI_10000539 [Crassostrea gigas]	-	-	-	-
Unigene0005097	239.333	639	2.0236	2.8008	2.2661	7.2794	5.801	6.6338	2.3635	6.5714	1.47528	0.000178636	0.00143482	yes	Wrnip1	PREDICTED: ATPase WRNIP1-like isoform X1 [Acropora digitifera]	-	-	-	-
Unigene0005099	0.666667	19.3333	0	0.1008	0	1.1718	1.2962	0.731	0.0336	1.06633	4.98805	1.43051e-05	0.000168768	yes	ASRGL1	PREDICTED: isoaspartyl peptidase/L-asparaginase [Crassostrea gigas]	-	-	GO:0003824//catalytic activity	-
Unigene0005104	36.6667	3.66667	0.192	3.1241	0.2643	0.2246	0.1035	0.0667	1.19347	0.1316	-3.18093	0.00387803	0.0177398	yes	-	--	-	-	-	-
Unigene0005105	492.667	1096.67	5.0277	13.0825	4.0006	17.8537	18.5687	15.8504	7.37027	17.4243	1.24131	0.00896199	0.0343489	yes	CycC	PREDICTED: cyclin-C [Crassostrea gigas]	-	-	-	-
Unigene0005110	12.6667	0.333333	0.1123	1.1299	0.2208	0	0	0.039	0.487667	0.013	-5.22931	0.00185823	0.00983324	yes	-	--	-	-	-	-
Unigene0005111	233.333	796.667	9.1616	7.837	9.913	30.5102	33.517	30.6643	8.97053	31.5638	1.81501	2.92083e-06	4.29433e-05	yes	TSEN15	PREDICTED: tRNA-splicing endonuclease subunit Sen15-like [Crassostrea gigas]	-	-	-	-
Unigene0005114	46.6667	2	3.4657	0.9514	3.4698	0.1229	0	0.219	2.62897	0.113967	-4.52781	1.10149e-06	1.8221e-05	yes	-	--	-	-	-	-
Unigene0005116	97	638	0.6424	2.2753	0.6598	9.0349	8.5471	7.4314	1.1925	8.3378	2.80568	2.04249e-07	4.13633e-06	yes	AHCYL2	PREDICTED: adenosylhomocysteinase 2 [Crassostrea gigas]	ko00270//Cysteine and methionine metabolism//Amino acid metabolism//Metabolism	-	-	-
Unigene0005119	27.3333	0.333333	1.1261	1.8053	0.5906	0	0	0.0435	1.174	0.0145	-6.33924	4.57215e-07	8.39388e-06	yes	-	--	-	-	-	-
Unigene0005120	9.33333	0	0.4654	0.1338	0.3923	0	0	0	0.3305	0.001	-8.36851	0.000339583	0.00244419	yes	-	--	-	-	-	-
Unigene0005124	78	19.3333	1.4	3.3376	1.2172	0.4599	0.5034	0.5891	1.98493	0.517467	-1.93955	0.00135458	0.00759072	yes	-	--	-	-	-	-
Unigene0005126	28.6667	0.666667	0.437	2.8591	0.5672	0	0	0.0911	1.28777	0.0303667	-5.40624	3.6356e-05	0.000375602	yes	-	ATP-dependent DNA helicase PIF1 [Exaiptasia pallida]	-	-	-	-
Unigene0005127	5	23	0.4947	0.0905	0.1061	0.7893	0.8732	1.6883	0.230433	1.11693	2.27712	0.00790688	0.0311568	yes	-	--	-	-	-	-
Unigene0005137	0	28.6667	0	0	0	0.6653	0.8493	0.5473	0.001	0.6873	9.4248	3.25173e-09	9.92756e-08	yes	-	--	-	-	-	-
Unigene0005142	13.6667	0	0.5027	0.8096	0.8897	0	0	0	0.734	0.001	-9.51964	9.84377e-06	0.000122507	yes	-	--	-	-	-	-
Unigene0005143	68.6667	24	1.6303	1.7274	1.2655	0.502	0.9256	0.2684	1.54107	0.565333	-1.44676	0.0140472	0.0487808	yes	nuf2-a	PREDICTED: kinetochore protein Nuf2 [Crassostrea gigas]	-	GO:0005622//intracellular;GO:0043226//organelle;GO:0044424//intracellular part;GO:0043229//intracellular organelle;GO:0005623//cell;GO:0044464//cell part	-	-
Unigene0005152	9	0.333333	0.3559	0.5821	0.3149	0.0521	0	0	0.417633	0.0173667	-4.58784	0.00143225	0.00794377	yes	-	PREDICTED: proto-oncogene tyrosine-protein kinase ROS isoform X3 [Crassostrea gigas]	-	-	-	-
Unigene0005154	20	0	0.3747	0.8415	0.6122	0	0	0	0.609467	0.001	-9.2514	5.1756e-07	9.39553e-06	yes	-	--	-	-	-	-
Unigene0005156	5	34	0.0913	0.5053	0.1077	1.335	2.5106	1.2373	0.234767	1.6943	2.85139	0.000465939	0.0031693	yes	ABCC1	PREDICTED: multidrug resistance-associated protein 1 [Crassostrea gigas]	ko02010//ABC transporters//Membrane transport//Environmental Information Processing	-	-	-
Unigene0005158	9	29.6667	0.2369	0.8108	0.2795	1.2752	1.8912	1.4329	0.4424	1.5331	1.79303	0.0129953	0.0458852	yes	-	--	-	-	-	-
Unigene0005161	9	54.6667	0.0848	0.3413	0.04	1.0514	1.1704	0.8309	0.155367	1.01757	2.71137	0.00025192	0.00190726	yes	-	PREDICTED: nuclear pore complex protein Nup160 homolog [Copidosoma floridanum]	-	-	-	-
Unigene0005162	613	1683.33	3.037	4.2558	2.7122	9.5663	9.2227	9.9462	3.335	9.5784	1.5221	6.73519e-05	0.000631634	yes	GGNBP2	Gametogenetin-binding protein 2 [Crassostrea gigas]	-	-	-	-
Unigene0005165	7.66667	35.6667	0.4382	0.4901	0.2298	3.1335	1.4706	1.2186	0.386033	1.9409	2.32993	0.00120665	0.00689822	yes	-	High affinity copper uptake protein 1 [Crassostrea gigas]	-	-	-	-
Unigene0005166	325.333	11	1.4769	4.5657	1.5392	0.0877	0.0728	0.1095	2.52727	0.09	-4.81151	3.80247e-14	2.80935e-12	yes	-	PREDICTED: uncharacterized protein LOC100370711 [Saccoglossus kowalevskii]	-	-	-	-
Unigene0005167	3	26	0	0.0918	0.0861	0.4055	0.3935	0.7418	0.0593	0.5136	3.11454	0.000434015	0.00299017	yes	DZIP3	NOD-like receptor 1 [Mytilus galloprovincialis]	-	-	-	-
Unigene0005168	185	405.333	4.6844	4.6176	4.9546	10.3102	11.0755	10.8841	4.7522	10.7566	1.17855	0.0025639	0.0127523	yes	SDR39U1	PREDICTED: epimerase family protein SDR39U1-like [Aplysia californica]	-	-	-	-
Unigene0005171	126.667	375.333	2.4048	2.1517	2.1282	6.0777	7.1881	7.245	2.22823	6.83693	1.61745	6.1726e-05	0.000586187	yes	RNF146B	PREDICTED: E3 ubiquitin-protein ligase rnf146 [Crassostrea gigas]	-	-	GO:0043167//ion binding;GO:0043169//cation binding;GO:0005488//binding	GO:0009987//cellular process;GO:0016567//protein ubiquitination;GO:0044267//cellular protein metabolic process;GO:0071704//organic substance metabolic process;GO:0043412//macromolecule modification;GO:0044238//primary metabolic process;GO:0019538//protein metabolic process;GO:0044237//cellular metabolic process;GO:0044260//cellular macromolecule metabolic process;GO:0070647//protein modification …
Unigene0005172	9	0	0.573	0.4326	0.338	0	0	0	0.447867	0.001	-8.80693	0.00024574	0.00186889	yes	-	--	-	-	-	-
Unigene0005173	13.6667	46.3333	0.2956	1.2398	0.5813	1.672	3.0295	2.7231	0.705567	2.47487	1.8105	0.00742508	0.0296746	yes	-	--	-	-	-	-
Unigene0005174	29	630.667	2.3295	0.9479	1.2282	30.5084	34.6476	37.1127	1.50187	34.0896	4.5045	4.50593e-19	6.56747e-17	yes	-	--	-	-	-	-
Unigene0005178	246.667	17.6667	1.2314	3.8247	1.7435	0.1956	0.2087	0.1101	2.26653	0.171467	-3.72449	4.27603e-10	1.56625e-08	yes	FBXL13	PREDICTED: F-box/LRR-repeat protein 13 isoform X1 [Crassostrea gigas]	-	-	-	-
Unigene0005180	0	25	0	0	0	1.135	1.4268	1.0575	0.001	1.20643	10.2365	1.38663e-08	3.69292e-07	yes	-	--	-	-	-	-
Unigene0005189	47.6667	6.66667	1.3212	0.63	1.6137	0.2712	0.2501	0	1.1883	0.173767	-2.77368	0.000945171	0.00564279	yes	CYP2E1	PREDICTED: cytochrome P450 2C8 [Crassostrea gigas]	ko00590//Arachidonic acid metabolism//Lipid metabolism//Metabolism;ko00591//Linoleic acid metabolism//Lipid metabolism//Metabolism	-	-	-
Unigene0005191	127	45.6667	1.6177	4.2157	1.2301	0.9465	0.795	0.956	2.3545	0.899167	-1.38876	0.0136556	0.0476633	yes	-	--	-	-	-	-
Unigene0005195	44.6667	14.3333	1.4048	1.9283	2.8129	0.6476	0.6429	0.7103	2.04867	0.666933	-1.61907	0.0078614	0.0310257	yes	-	--	-	-	-	-
Unigene0005200	59.6667	242.667	3.0555	2.3275	2.3873	12.5143	11.7146	8.8703	2.5901	11.0331	2.09075	2.56181e-06	3.83781e-05	yes	-	PREDICTED: uncharacterized protein LOC105331692 [Crassostrea gigas]	-	-	-	-
Unigene0005204	104.667	25	3.0217	2.6192	3.7305	0.9167	0.9055	0.496	3.1238	0.772733	-2.01526	0.000139078	0.00116366	yes	-	--	-	-	-	-
Unigene0005211	59	9.66667	0.2535	2.9127	0.6978	0.0741	0.2734	0.3084	1.288	0.218633	-2.55855	0.00428138	0.0191861	yes	-	--	-	-	-	-
Unigene0005212	36.6667	0	1.1437	2.9741	1.3495	0	0	0	1.82243	0.001	-10.8317	1.77253e-09	5.74109e-08	yes	-	--	-	-	-	-
Unigene0005213	97.3333	21.3333	1.3891	2.3466	1.1116	0.5232	0.2928	0.3164	1.61577	0.377467	-2.0978	0.000219138	0.00169938	yes	-	--	-	-	-	-
Unigene0005214	130	274.667	2.1421	2.5385	1.4879	4.5689	4.2611	4.8639	2.05617	4.56463	1.15054	0.00630725	0.0260733	yes	-	--	-	-	-	-
Unigene0005218	110	229.667	1.6104	1.5552	1.375	3.4627	3.1638	3.2634	1.51353	3.29663	1.12307	0.00610661	0.0253893	yes	ZFYVE19	PREDICTED: abscission/NoCut checkpoint regulator-like [Crassostrea gigas]	-	-	-	-
Unigene0005219	9.33333	53	0.2328	0.4167	0.0916	1.7256	1.3675	1.4299	0.247033	1.50767	2.60954	0.000107158	0.000934228	yes	Bbs10	PREDICTED: Bardet-Biedl syndrome 10 protein homolog [Branchiostoma belcheri]	-	-	-	GO:0009987//cellular process;GO:0016043//cellular component organization;GO:0044085//cellular component biogenesis;GO:0044699//single-organism process;GO:0032501//multicellular organismal process;GO:0065007//biological regulation;GO:0044707//single-multicellular organism process;GO:0022607//cellular component assembly;GO:0071840//cellular component organization or biogenesis
Unigene0005221	174.667	561	1.5235	1.3378	1.6447	4.789	3.8727	6.2116	1.502	4.95777	1.72281	2.49629e-05	0.000273668	yes	MAST2	PREDICTED: microtubule-associated serine/threonine-protein kinase 3 isoform X3 [Crassostrea gigas]	-	-	-	-
Unigene0005222	27	94	0.5532	1.0441	0.3264	2.2118	3.332	1.5865	0.641233	2.37677	1.89008	0.00136301	0.00763047	yes	Col7a1	PREDICTED: uncharacterized threonine-rich GPI-anchored glycoprotein PJ4664.02-like [Crassostrea gigas]	ko04974//Protein digestion and absorption//Digestive system//Organismal Systems	-	-	-
Unigene0005223	20.3333	2	1.2293	0.8909	1.0443	0.1151	0	0.2051	1.05483	0.106733	-3.30493	0.000350573	0.00250505	yes	OIH	PREDICTED: agrin [Crassostrea gigas]	ko04512//ECM-receptor interaction//Signaling molecules and interaction//Environmental Information Processing	-	-	-
Unigene0005226	26	99	0.1379	0.9101	0.1808	1.4884	1.9837	1.5022	0.4096	1.6581	2.01724	0.00336939	0.0158705	yes	SLC13A2	PREDICTED: solute carrier family 13 member 5 isoform X1 [Crassostrea gigas]	-	-	-	-
Unigene0005230	591.667	2090.33	4.5099	5.1176	4.5014	17.9188	15.4429	18.5056	4.70963	17.2891	1.87618	4.74149e-07	8.68197e-06	yes	Papss1	PREDICTED: bifunctional 3'-phosphoadenosine 5'-phosphosulfate synthase isoform X1 [Crassostrea gigas]	ko00230//Purine metabolism//Nucleotide metabolism//Metabolism;ko00450//Selenocompound metabolism//Metabolism of other amino acids//Metabolism;ko00920//Sulfur metabolism//Energy metabolism//Metabolism	GO:0044464//cell part;GO:0005737//cytoplasm;GO:0044424//intracellular part;GO:0044444//cytoplasmic part;GO:0005622//intracellular;GO:0005623//cell	GO:0016779//nucleotidyltransferase activity;GO:0032550//purine ribonucleoside binding;GO:0016301//kinase activity;GO:0032549//ribonucleoside binding;GO:0001882//nucleoside binding;GO:1901363//heterocyclic compound binding;GO:0004779//sulfate adenylyltransferase activity;GO:0016772//transferase activity, transferring phosphorus-containing groups;GO:0070566//adenylyltransferase activity;GO:0097367/…	GO:0006725//cellular aromatic compound metabolic process;GO:1901135//carbohydrate derivative metabolic process;GO:0044710//single-organism metabolic process;GO:0006139//nucleobase-containing compound metabolic process;GO:0006753//nucleoside phosphate metabolic process;GO:0044249//cellular biosynthetic process;GO:0055086//nucleobase-containing small molecule metabolic process;GO:0009260//ribonucle…
Unigene0005233	10.3333	0.666667	0.8904	0.1992	0.5253	0.1158	0	0	0.5383	0.0386	-3.80174	0.00503643	0.0217936	yes	-	--	-	-	-	-
Unigene0005235	36.3333	9	2.0513	1.8879	2.9045	0.4801	0.3793	0.8557	2.28123	0.5717	-1.99648	0.00268369	0.0132311	yes	-	--	-	-	-	-
Unigene0005236	64	17.3333	4.297	2.3639	3.4784	0.7601	1.1858	0.8858	3.37977	0.9439	-1.84022	0.00143865	0.00797405	yes	-	--	-	-	-	-
Unigene0005254	155	30.3333	2.7363	2.1305	2.5687	0.5484	0.5056	0.4572	2.4785	0.503733	-2.29874	1.91785e-06	2.97707e-05	yes	-	--	-	-	-	-
Unigene0005257	120.667	1027.67	1.2073	3.7302	1.3652	21.6822	19.8252	15.4232	2.1009	18.9769	3.17516	6.45632e-10	2.27949e-08	yes	FDPS	PREDICTED: farnesyl pyrophosphate synthase-like [Lingula anatina]	ko00900//Terpenoid backbone biosynthesis//Metabolism of terpenoids and polyketides//Metabolism	-	-	-
Unigene0005259	1.33333	131	0.05	0	0.059	3.8297	2.9376	3.9862	0.0363333	3.5845	6.62433	4.72387e-18	5.99207e-16	yes	C1ql4	PREDICTED: complement C1q-like protein 4 [Crassostrea gigas]	-	-	-	-
Unigene0005265	48.6667	11.3333	1.745	8.4005	1.1638	0.6215	1.1458	1.0285	3.76977	0.931933	-2.01618	0.0124436	0.0443503	yes	-	--	-	-	-	-
Unigene0005268	26	4	0.3483	5.2597	1.4386	0.3057	0.3758	0.4541	2.34887	0.378533	-2.63347	0.00863839	0.0333517	yes	-	--	-	-	-	-
Unigene0005277	56.6667	7.66667	0.6661	2.6595	0.5501	0.2078	0.1677	0.1852	1.2919	0.1869	-2.78916	0.000301446	0.00221502	yes	-	--	-	-	-	-
Unigene0005278	92.6667	0	8.8449	5.6882	9.7601	0	0	0	8.09773	0.001	-12.9833	2.24756e-17	2.62742e-15	yes	-	--	-	-	-	-
Unigene0005282	41.6667	4.33333	1.1778	2.3328	1.4793	0.2223	0.2869	0.0396	1.6633	0.182933	-3.18466	3.20843e-05	0.000337736	yes	-	--	-	-	-	-
Unigene0005296	13.3333	0	0.5214	0.2296	0.6536	0	0	0	0.4682	0.001	-8.87098	2.27079e-05	0.000252397	yes	-	--	-	-	-	-
Unigene0005299	331.667	854.667	2.5914	7.9279	2.5631	12.234	13.0458	10.4522	4.3608	11.9107	1.44959	0.00309637	0.0148367	yes	ACTL6A	PREDICTED: actin-like protein 6B [Crassostrea gigas]	-	GO:0044424//intracellular part;GO:0044464//cell part;GO:0043231//intracellular membrane-bounded organelle;GO:0043226//organelle;GO:0005634//nucleus;GO:0043234//protein complex;GO:0044446//intracellular organelle part;GO:0044422//organelle part;GO:0090544//BAF-type complex;GO:0043227//membrane-bounded organelle;GO:0044428//nuclear part;GO:0005623//cell;GO:0070603//SWI/SNF superfamily-type complex;…	-	-
Unigene0005306	53.3333	410.667	1.0707	1.9938	1.4529	12.4665	11.4346	12.2264	1.5058	12.0425	2.99953	3.56586e-11	1.60869e-09	yes	-	PREDICTED: uncharacterized protein LOC105338872 isoform X1 [Crassostrea gigas]	-	-	-	-
Unigene0005307	90	24	0.9943	3.8366	0.9288	0.4606	0.8715	0.3024	1.9199	0.544833	-1.81714	0.00874074	0.0336579	yes	-	--	-	-	-	-
Unigene0005315	8.66667	0.333333	0.3477	0.25	0.8204	0.0581	0	0	0.4727	0.0193667	-4.60928	0.00248308	0.0124324	yes	-	--	-	-	-	-
Unigene0005317	2	13.3333	0.1983	0.0998	0	0.812	0.2139	1.1372	0.0993667	0.721033	2.85923	0.014278	0.049411	yes	Tomm22	PREDICTED: mitochondrial import receptor subunit TOM22 homolog [Crassostrea gigas]	-	GO:0005623//cell;GO:0005622//intracellular;GO:0043231//intracellular membrane-bounded organelle;GO:0043226//organelle;GO:0044424//intracellular part;GO:0043227//membrane-bounded organelle;GO:0044464//cell part;GO:0043229//intracellular organelle	-	-
Unigene0005339	34.3333	9.33333	1.5431	2.33	0.6575	0.301	0.5549	0.447	1.5102	0.4343	-1.79798	0.012181	0.0436357	yes	-	--	-	-	-	-
Unigene0005340	1031	2836	6.5488	7.0192	4.9733	17.9438	18.0511	17.4384	6.18043	17.8111	1.527	3.87054e-05	0.000395344	yes	PAN2	PREDICTED: PAB-dependent poly(A)-specific ribonuclease subunit PAN2 [Crassostrea gigas]	ko03018//RNA degradation//Folding, sorting and degradation//Genetic Information Processing	-	-	-
Unigene0005349	7	0	0.1748	1.1436	0.6187	0	0	0	0.6457	0.001	-9.33472	0.00252878	0.012616	yes	-	--	-	-	-	-
Unigene0005350	195.333	75	1.3202	2.2883	1.1614	0.8045	0.6489	0.4888	1.58997	0.6474	-1.29627	0.00657867	0.0269523	yes	TRIM45	Tripartite motif-containing protein 2 [Crassostrea gigas]	-	-	-	-
Unigene0005351	8	0	0	0.5881	1.149	0	0	0	0.579033	0.001	-9.1775	0.00576548	0.0242391	yes	-	--	-	-	-	-
Unigene0005355	2	36	0.0774	0.1558	0	1.857	1.9207	0.8477	0.0777333	1.5418	4.30994	2.35502e-06	3.56799e-05	yes	-	--	-	-	-	-
Unigene0005366	0.333333	14.3333	0.0783	0	0	2.1066	0.8443	0.8162	0.0261	1.2557	5.5883	7.80536e-05	0.000714462	yes	-	--	-	-	-	-
Unigene0005367	34.3333	4.66667	0.1198	2.5017	0.5653	0.2102	0.0646	0.1874	1.06227	0.154067	-2.78552	0.00649241	0.0266727	yes	-	--	-	-	-	-
Unigene0005374	159	404.667	1.0788	1.2991	0.9293	3.0747	2.6559	3.0714	1.1024	2.934	1.41222	0.000467754	0.00317903	yes	SOCS7	SOCS7 [Crassostrea gigas]	ko04630//Jak-STAT signaling pathway//Signal transduction//Environmental Information Processing	-	-	-
Unigene0005380	1.33333	10	0	0.1391	0.163	0.4851	0.8943	0.8646	0.1007	0.748	2.89297	0.00874661	0.0336732	yes	-	--	-	-	-	-
Unigene0005381	181	31	1.7802	5.8332	3.1954	0.5983	0.6333	0.6912	3.60293	0.640933	-2.49093	6.93484e-06	9.07376e-05	yes	-	--	-	-	-	-
Unigene0005390	26.6667	2	0.8588	3.2849	0.5404	0	0.1853	0.1791	1.56137	0.121467	-3.68418	0.000635765	0.00407917	yes	-	--	-	-	-	-
Unigene0005394	9	0.666667	0.1841	1.1738	0.3621	0	0	0.128	0.573333	0.0426667	-3.74819	0.0142009	0.0491873	yes	-	--	-	-	-	-
Unigene0005400	1073	490	5.3911	11.1197	5.729	3.7387	3.6963	3.2353	7.41327	3.55677	-1.05954	0.0108405	0.0398416	yes	-	Mediator of RNA polymerase II transcription subunit 14 [Crassostrea gigas]	-	-	-	-
Unigene0005401	2247	456.333	5.438	23.6489	7.0956	2.7056	2.209	2.8545	12.0608	2.5897	-2.21947	3.49456e-05	0.000363148	yes	-	--	-	-	-	-
Unigene0005402	288.667	109.333	4.7144	3.9666	4.4299	1.7775	1.5304	1.8381	4.3703	1.71533	-1.34924	0.000971794	0.00577289	yes	C15orf26	PREDICTED: cilia- and flagella-associated protein 161 [Crassostrea gigas]	-	-	-	-
Unigene0005404	1.33333	49.3333	0.105	0.1057	0	2.1507	3.2855	3.0119	0.0702333	2.81603	5.32536	1.19771e-09	4.0107e-08	yes	-	--	-	-	-	-
Unigene0005405	37.3333	108.333	1.0919	0.8601	0.8402	2.3332	2.6117	3.4407	0.930733	2.7952	1.58651	0.00129649	0.00731889	yes	ARMC2	PREDICTED: armadillo repeat-containing protein 2-like isoform X1 [Crassostrea gigas]	-	-	-	-
Unigene0005408	8.66667	1.33333	0.7783	0.7834	0.8163	0.1012	0.0933	0.1804	0.792667	0.124967	-2.66517	0.0120003	0.0431407	yes	-	--	-	-	-	-
Unigene0005409	2	16.3333	0.2022	0.0678	0.159	1.1829	1.3086	1.1245	0.143	1.20533	3.07535	0.000690925	0.00436351	yes	-	PREDICTED: inner centromere protein-like isoform X2 [Crassostrea gigas]	-	-	-	-
Unigene0005410	165.333	502	1.1323	2.6658	1.0158	5.2344	5.3806	4.8307	1.60463	5.14857	1.68193	0.000318706	0.00231973	yes	TM7SF3	PREDICTED: transmembrane 7 superfamily member 3-like [Lingula anatina]	-	-	-	-
Unigene0005412	8.66667	0	0.7714	0.4368	0.0569	0	0	0	0.4217	0.001	-8.72007	0.00188601	0.00994902	yes	-	PREDICTED: uncharacterized protein LOC106056043 [Biomphalaria glabrata]	-	-	-	-
Unigene0005413	0	6	0	0	0	0.3487	0.4822	0.6215	0.001	0.484133	8.91926	0.00181926	0.00966696	yes	-	--	-	-	-	-
Unigene0005417	1.66667	19	0	0.2051	0	1.0013	0.7472	0.8074	0.0683667	0.851967	3.63943	0.000688485	0.00435082	yes	Plxna2	Plexin-A4 [Crassostrea gigas]	-	-	-	-
Unigene0005418	78	3.33333	1.3891	1.6029	1.1593	0.0793	0	0.106	1.38377	0.0617667	-4.48563	1.37635e-09	4.55193e-08	yes	WSB1	PREDICTED: WD repeat and SOCS box-containing protein 1-like [Lingula anatina]	-	-	-	-
Unigene0005422	0.666667	42.3333	0	0.1945	0	2.4872	8.442	2.4181	0.0648333	4.4491	6.10063	8.82131e-08	1.95206e-06	yes	-	--	-	-	-	-
Unigene0005427	15	68	0.2027	0.6122	0.5809	2.0334	2.1557	2.2652	0.465267	2.15143	2.20917	0.000233309	0.00179081	yes	TMEM68	PREDICTED: transmembrane protein 68-like [Lingula anatina]	-	-	GO:0003824//catalytic activity;GO:0016740//transferase activity	-
Unigene0005430	0	4	0	0	0	0.2209	0.4073	0.5907	0.001	0.4063	8.6664	0.0106909	0.0394113	yes	-	--	-	-	-	-
Unigene0005437	103	20.6667	1.802	2.8305	1.7758	0.3012	0.4272	0.5989	2.1361	0.442433	-2.27145	3.55741e-05	0.000368836	yes	-	--	-	-	-	-
Unigene0005439	14	0.333333	0.3031	2.1967	0.0715	0	0	0.0632	0.8571	0.0210667	-5.34643	0.00295429	0.0143014	yes	-	--	-	-	-	-
Unigene0005442	54	12	0.4512	3.6052	0.6323	0.528	0.3347	0.2647	1.5629	0.3758	-2.05619	0.0127313	0.0451599	yes	-	--	-	-	-	-
Unigene0005447	1793.67	5837.33	10.3758	12.3617	10.826	38.5921	37.9695	36.9341	11.1878	37.8319	1.75767	1.2903e-06	2.09518e-05	yes	TTN	PREDICTED: titin isoform X10 [Crassostrea gigas]	-	-	-	-
Unigene0005461	103.333	24.6667	0.4298	3.8942	0.9754	0.7352	0.3032	0.3276	1.76647	0.455333	-1.95587	0.0105473	0.0390055	yes	-	--	-	-	-	-
Unigene0005465	126.667	30	1.1499	1.7459	0.8933	0.3813	0.2481	0.3198	1.26303	0.3164	-1.99707	0.00013212	0.00111343	yes	POL	PREDICTED: protein NYNRIN-like [Lingula anatina]	-	-	-	-
Unigene0005467	156.333	394.667	2.2339	6.0433	1.318	9.4763	8.6282	7.8418	3.1984	8.64877	1.43514	0.00711569	0.0287106	yes	rab18b	PREDICTED: ras-related protein Rab-18A-like isoform X2 [Octopus bimaculoides]	-	GO:0031982//vesicle;GO:0005737//cytoplasm;GO:0005623//cell;GO:0043229//intracellular organelle;GO:0044446//intracellular organelle part;GO:0005622//intracellular;GO:0005783//endoplasmic reticulum;GO:0043227//membrane-bounded organelle;GO:0044464//cell part;GO:0044432//endoplasmic reticulum part;GO:0043231//intracellular membrane-bounded organelle;GO:0044424//intracellular part;GO:0031988//membran…	GO:0001882//nucleoside binding;GO:1901363//heterocyclic compound binding;GO:0001883//purine nucleoside binding;GO:0097159//organic cyclic compound binding;GO:0005488//binding;GO:0097367//carbohydrate derivative binding;GO:0036094//small molecule binding;GO:0032550//purine ribonucleoside binding;GO:0032549//ribonucleoside binding	GO:0032502//developmental process;GO:0044763//single-organism cellular process;GO:0007165//signal transduction;GO:0065007//biological regulation;GO:0032501//multicellular organismal process;GO:0007154//cell communication;GO:0008104//protein localization;GO:0023052//signaling;GO:0010256//endomembrane system organization;GO:0044707//single-multicellular organism process;GO:0048856//anatomical struc…
Unigene0005480	24	1	0.6934	2.2802	0.4364	0.0541	0.0997	0	1.13667	0.0512667	-4.47064	9.24944e-05	0.000825056	yes	-	--	-	-	-	-
Unigene0005482	477.333	137.667	3.1185	11.5739	4.1733	1.5725	1.9829	2.1417	6.28857	1.89903	-1.72747	0.000948997	0.00566142	yes	-	--	-	-	-	-
Unigene0005483	6.33333	0	0.4365	0.3661	0.6867	0	0	0	0.496433	0.001	-8.95546	0.00149083	0.00821806	yes	-	PREDICTED: kinesin-like protein KIF28P isoform X11 [Crassostrea gigas]	-	-	-	-
Unigene0005486	254	62.3333	1.7342	6.459	2.3769	1.0771	1.0505	0.626	3.52337	0.917867	-1.9406	0.00051843	0.00345781	yes	-	--	-	-	-	-
Unigene0005494	4.66667	0	0.2679	0.5393	0.5268	0	0	0	0.444667	0.001	-8.79658	0.00568328	0.0239722	yes	-	--	-	-	-	-
Unigene0005495	64	195	1.6589	7.1349	1.0677	11.6475	11.3881	9.2791	3.28717	10.7716	1.71231	0.00677886	0.0276273	yes	ndx-4	PREDICTED: bis(5'-nucleosyl)-tetraphosphatase [asymmetrical] [Crassostrea gigas]	ko00230//Purine metabolism//Nucleotide metabolism//Metabolism;ko00240//Pyrimidine metabolism//Nucleotide metabolism//Metabolism	-	-	-
Unigene0005505	1656	6045.33	28.6189	38.6737	33.1138	126.589	121.901	131.399	33.4688	126.63	1.91973	2.04518e-07	4.1404e-06	yes	setd8	PREDICTED: N-lysine methyltransferase SETD8-A-like, partial [Austrofundulus limnaeus]	ko00310//Lysine degradation//Amino acid metabolism//Metabolism	-	-	-
Unigene0005508	138.333	367	0.8309	1.5477	1.0079	3.1987	3.3424	2.8344	1.12883	3.12517	1.4691	0.000582615	0.00381211	yes	ift122	PREDICTED: intraflagellar transport protein 122 homolog isoform X6 [Crassostrea gigas]	-	-	-	-
Unigene0005511	763.667	224	9.0486	15.4027	11.0415	3.8567	3.3014	3.6825	11.8309	3.61353	-1.71108	2.51645e-05	0.000275495	yes	-	--	-	-	-	-
Unigene0005520	82	5.66667	2.0674	14.876	2.3491	0	0.6608	0.7187	6.43083	0.459833	-3.80582	0.000142962	0.00118981	yes	-	--	-	-	-	-
Unigene0005521	11.3333	0.666667	0.1864	1.814	0.1467	0.0727	0	0.0648	0.7157	0.0458333	-3.96489	0.0105459	0.0390036	yes	SPATS1	PREDICTED: spermatogenesis-associated serine-rich protein 1 isoform X6 [Crassostrea gigas]	-	-	-	-
Unigene0005523	7	0	0.147	0.5179	0.1301	0	0	0	0.265	0.001	-8.04985	0.00270791	0.0133262	yes	-	--	-	-	-	-
Unigene0005524	1	11.6667	0.1718	0.0864	0	0.5025	0.9264	1.7912	0.0860667	1.07337	3.64054	0.00303741	0.0146131	yes	KCNAB2	PREDICTED: voltage-gated potassium channel subunit beta-1-like [Cyprinus carpio]	-	-	-	-
Unigene0005526	30	6	1.9679	0.9004	1.3721	0.1047	0.193	0.5597	1.41347	0.2858	-2.30616	0.00384645	0.0176246	yes	-	--	-	-	-	-
Unigene0005529	6	24	0.3212	0.5928	0.0632	1.2529	1.2705	1.6749	0.325733	1.39943	2.10308	0.00866599	0.0334421	yes	Stk33	PREDICTED: serine/threonine-protein kinase 33 [Crassostrea gigas]	-	-	-	-
Unigene0005530	4	0	0.2238	0.1127	0.3962	0	0	0	0.244233	0.001	-7.93212	0.0127353	0.0451633	yes	-	predicted protein [Nematostella vectensis]	-	-	-	-
Unigene0005537	88.3333	19.6667	1.1087	3.7773	0.9309	0.4741	0.345	0.5559	1.93897	0.458333	-2.08082	0.00168279	0.00907865	yes	-	--	-	-	-	-
Unigene0005539	157.333	516.667	0.7708	3.4584	1.1694	6.9714	8.0422	3.8126	1.79953	6.2754	1.80208	0.00135836	0.00760864	yes	PUS7	PREDICTED: pseudouridylate synthase 7 homolog [Crassostrea gigas]	-	-	-	-
Unigene0005548	17	92.6667	0.8761	0.6444	0.2386	3.4699	3.5259	3.268	0.586367	3.42127	2.54466	1.4156e-05	0.000167226	yes	-	--	-	-	-	-
Unigene0005549	11.6667	0.666667	0.368	1.556	0.7817	0.1723	0	0	0.9019	0.0574333	-3.97301	0.00260112	0.0129068	yes	-	--	-	-	-	-
Unigene0005550	20.6667	2.66667	1.0381	0.9086	1.0118	0	0.0974	0.2824	0.986167	0.1266	-2.96155	0.00142305	0.00790142	yes	-	--	-	-	-	-
Unigene0005554	19	1	0.194	4.1982	1.3733	0.1135	0.2093	0	1.92183	0.1076	-4.15873	0.0018364	0.00973928	yes	-	--	-	-	-	-
Unigene0005564	36.3333	105.333	1.4285	0.7895	0.9915	3.0155	3.6259	3.0379	1.06983	3.22643	1.59255	0.00148522	0.00819363	yes	TEX10	Testis-expressed sequence 10-like protein [Crassostrea gigas]	-	-	-	-
Unigene0005568	41.6667	121.333	1.3175	1.3262	1.3073	3.574	4.8452	3.4973	1.317	3.97217	1.59267	0.000858156	0.00521157	yes	-	--	-	-	-	-
Unigene0005570	605	2713.67	4.023	4.3397	3.2997	19.3619	18.2657	17.1526	3.88747	18.2601	2.23179	3.41117e-09	1.03691e-07	yes	APLF	PREDICTED: ABC transporter F family member 4 isoform X2 [Crassostrea gigas]	-	-	-	GO:0043170//macromolecule metabolic process;GO:0009987//cellular process;GO:0034641//cellular nitrogen compound metabolic process;GO:0006807//nitrogen compound metabolic process;GO:0006259//DNA metabolic process;GO:0044238//primary metabolic process;GO:0008152//metabolic process;GO:0046483//heterocycle metabolic process;GO:0006139//nucleobase-containing compound metabolic process;GO:0044237//cell…
Unigene0005576	309.333	942	2.2457	5.5057	1.8254	10.9205	10.8532	9.1909	3.19227	10.3215	1.693	0.000344707	0.00247167	yes	DCTN4	PREDICTED: dynactin subunit 4 [Crassostrea gigas]	-	-	-	-
Unigene0005582	125	0.666667	1.7417	2.5342	1.9804	0	0.0342	0	2.08543	0.0114	-7.51517	2.94323e-18	3.84052e-16	yes	-	--	-	-	-	-
Unigene0005584	22.6667	0	0.5675	1.7613	1.0602	0	0	0	1.12967	0.001	-10.1417	3.43699e-07	6.5191e-06	yes	-	--	-	-	-	-
Unigene0005594	18.3333	0	1.6863	0.8891	2.1793	0	0	0	1.5849	0.001	-10.6302	1.18914e-06	1.95113e-05	yes	-	--	-	-	-	-
Unigene0005597	17.3333	92	0.5719	0.4317	0.5735	2.476	3.0228	3.1011	0.5257	2.86663	2.44705	5.0213e-06	6.87257e-05	yes	-	PREDICTED: mirror-image polydactyly gene 1 protein isoform X7 [Latimeria chalumnae]	-	-	-	-
Unigene0005602	13.3333	0	1.7612	0.6937	0.7228	0	0	0	1.05923	0.001	-10.0488	3.19385e-05	0.000336785	yes	-	--	-	-	-	-
Unigene0005607	187.667	468.333	1.6135	1.4888	1.3133	3.6888	3.8277	3.9573	1.47187	3.8246	1.37766	0.000450216	0.00308153	yes	Aggf1	PREDICTED: angiogenic factor with G patch and FHA domains 1-like [Crassostrea gigas]	-	-	-	-
Unigene0005621	0.333333	10	0.0926	0	0	1.1924	0.8994	0.966	0.0308667	1.01927	5.04534	0.000403432	0.00281551	yes	-	--	-	-	-	-
Unigene0005622	18.3333	1.33333	0.7383	2.6011	0.0726	0	0.2655	0	1.13733	0.0885	-3.68383	0.0112447	0.0410155	yes	-	--	-	-	-	-
Unigene0005626	0.333333	15	0	0.0728	0	0.5078	1.0922	1.8854	0.0242667	1.1618	5.58124	8.52676e-05	0.000770798	yes	-	--	-	-	-	-
Unigene0005632	9.33333	0.333333	0.472	1.6154	0.6683	0	0.1018	0	0.918567	0.0339333	-4.75861	0.00217969	0.0111714	yes	-	--	-	-	-	-
Unigene0005640	19.6667	0	1.1267	0.7021	1.5826	0	0	0	1.13713	0.001	-10.1512	5.19944e-07	9.43691e-06	yes	-	--	-	-	-	-
Unigene0005641	115.667	327.333	2.075	3.0593	2.5474	7.7752	7.3485	7.4318	2.56057	7.5185	1.55398	0.00016838	0.00136355	yes	CRYZ	PREDICTED: quinone oxidoreductase-like [Crassostrea gigas]	-	GO:0005737//cytoplasm;GO:0044464//cell part;GO:0043227//membrane-bounded organelle;GO:0043226//organelle;GO:0044424//intracellular part;GO:0005622//intracellular;GO:0043231//intracellular membrane-bounded organelle;GO:0005623//cell;GO:0043229//intracellular organelle;GO:0044444//cytoplasmic part	GO:0005488//binding;GO:0016491//oxidoreductase activity;GO:0003824//catalytic activity;GO:0043167//ion binding	GO:0008152//metabolic process
Unigene0005642	35.3333	0.666667	1.4639	1.3185	1.5455	0.0902	0	0	1.44263	0.0300667	-5.5844	1.66356e-08	4.34767e-07	yes	-	--	-	-	-	-
Unigene0005647	641.333	2358	17.2569	11.6851	13.0848	51.4692	47.1786	61.7208	14.0089	53.4562	1.93201	5.29013e-07	9.57287e-06	yes	-	--	-	-	-	-
Unigene0005651	52.6667	1.66667	1.0903	0.9755	1.3341	0.0945	0	0.0211	1.1333	0.0385333	-4.87828	5.2342e-09	1.5253e-07	yes	-	--	-	-	-	-
Unigene0005658	3.66667	30	0.08	0.6446	0.1889	4.7769	1.6406	1.6694	0.3045	2.69563	3.14611	0.00057495	0.0037693	yes	ift122	PREDICTED: intraflagellar transport protein 122 homolog isoform X1 [Lingula anatina]	-	GO:0005929//cilium;GO:0005622//intracellular;GO:0043228//non-membrane-bounded organelle;GO:0043229//intracellular organelle;GO:0043234//protein complex;GO:0044424//intracellular part;GO:0042995//cell projection;GO:0030990//intraciliary transport particle;GO:0032991//macromolecular complex;GO:0043232//intracellular non-membrane-bounded organelle;GO:0043226//organelle;GO:0005623//cell;GO:0044464//c…	-	GO:0030030//cell projection organization;GO:0044763//single-organism cellular process;GO:1902578//single-organism localization;GO:0032502//developmental process;GO:0065007//biological regulation;GO:0006928//movement of cell or subcellular component;GO:0032501//multicellular organismal process;GO:0070727//cellular macromolecule localization;GO:0008104//protein localization;GO:0006886//intracellula…
Unigene0005659	80	15	4.3472	1.5719	4.9801	0.5433	0.7285	0.7923	3.63307	0.688033	-2.40064	0.000111863	0.000968747	yes	-	--	-	-	-	-
Unigene0005661	698	1450.33	15.1641	11.9802	13.0971	31.5444	25.1275	30.2975	13.4138	28.9898	1.11183	0.00269053	0.0132579	yes	CMC1	PREDICTED: COX assembly mitochondrial protein homolog [Microplitis demolitor]	-	-	-	-
Unigene0005672	29.3333	85.3333	1.1778	1.7783	0.6022	4.64	3.8115	2.6612	1.1861	3.70423	1.64295	0.00381389	0.0175178	yes	-	--	-	-	-	-
Unigene0005676	359.333	1525.67	3.4721	3.7454	4.1674	17.0208	16.4742	16.3928	3.79497	16.6293	2.13157	1.63043e-08	4.27213e-07	yes	ERAL1	PREDICTED: GTPase Era, mitochondrial [Serinus canaria]	-	GO:0005622//intracellular;GO:0043229//intracellular organelle;GO:0043226//organelle;GO:0005623//cell;GO:0044464//cell part;GO:0005737//cytoplasm;GO:0044424//intracellular part	GO:1901363//heterocyclic compound binding;GO:0005488//binding;GO:0097159//organic cyclic compound binding	-
Unigene0005680	206.333	731.333	2.7481	4.753	2.2752	14.2313	12.9719	9.5159	3.25877	12.2397	1.90917	1.37019e-05	0.000162516	yes	MCAT	PREDICTED: malonyl-CoA-acyl carrier protein transacylase, mitochondrial-like [Aplysia californica]	ko01212//Fatty acid metabolism//Global and Overview//Metabolism;ko00061//Fatty acid biosynthesis//Lipid metabolism//Metabolism	-	-	-
Unigene0005684	100.333	397	0.9448	1.4816	0.6806	4.5153	4.6774	3.8062	1.03567	4.33297	2.0648	4.2043e-06	5.88181e-05	yes	XPR1	PREDICTED: xenotropic and polytropic retrovirus receptor 1 isoform X3 [Crassostrea gigas]	-	GO:0016020//membrane	-	-
Unigene0005687	17.3333	1.66667	0.7371	2.8853	0.7731	0	0.3534	0.0854	1.46517	0.146267	-3.32439	0.00351316	0.0164116	yes	-	--	-	-	-	-
Unigene0005693	340.333	1738	3.5948	4.6477	3.2765	20.4032	18.5186	22.4368	3.83967	20.4529	2.41325	6.25508e-10	2.21704e-08	yes	HLF	PREDICTED: thyrotroph embryonic factor-like isoform X1 [Aplysia californica]	-	-	-	-
Unigene0005697	1.33333	29	0.1622	0	0.1914	2.5621	2.4494	2.7061	0.117867	2.57253	4.44796	9.47232e-07	1.59596e-05	yes	-	--	-	-	-	-
Unigene0005704	105	404	1.6329	1.7287	1.279	5.9795	6.1045	6.562	1.54687	6.21533	2.00648	1.18371e-06	1.94292e-05	yes	unc50-a	PREDICTED: protein unc-50 homolog [Crassostrea gigas]	-	-	-	-
Unigene0005711	19.6667	2.33333	0.2121	1.7081	0.7008	0.0496	0.1373	0.1327	0.873667	0.106533	-3.03578	0.00360324	0.0167603	yes	-	--	-	-	-	-
Unigene0005717	0	16.3333	0	0	0	0.476	1.492	2.2908	0.001	1.4196	10.4713	1.20068e-05	0.000145387	yes	-	--	-	-	-	-
Unigene0005721	51.6667	0	0.3108	1.6389	0.4192	0	0	0	0.789633	0.001	-9.62504	1.99046e-09	6.36145e-08	yes	SPATA22	PREDICTED: spermatogenesis-associated protein 22 [Tauraco erythrolophus]	-	-	-	GO:0000003//reproduction;GO:0044699//single-organism process
Unigene0005722	751.667	1697	1.7996	4.2553	1.5945	5.9347	6.5369	5.7632	2.5498	6.07827	1.25328	0.00476396	0.0208787	yes	Trim33	PREDICTED: E3 ubiquitin-protein ligase TRIM33 isoform X1 [Crassostrea gigas]	-	-	-	-
Unigene0005723	16.6667	0	1.0346	0.4959	1.1046	0	0	0	0.878367	0.001	-9.77868	2.62022e-06	3.91436e-05	yes	-	--	-	-	-	-
Unigene0005731	2.66667	40	0	0.0625	0.2197	1.4889	1.3056	1.2945	0.0940667	1.363	3.85696	3.05906e-06	4.46866e-05	yes	-	--	-	-	-	-
Unigene0005732	407	2284.33	4.1133	5.7371	3.6557	27.6802	29.2131	22.661	4.50203	26.5181	2.55833	1.45271e-10	5.86688e-09	yes	Eif2a	PREDICTED: eukaryotic translation initiation factor 2A [Crassostrea gigas]	-	GO:0044464//cell part;GO:0044424//intracellular part;GO:0005622//intracellular;GO:0005623//cell	GO:0003676//nucleic acid binding;GO:0005488//binding;GO:1901363//heterocyclic compound binding;GO:0097159//organic cyclic compound binding;GO:0003723//RNA binding	GO:0006518//peptide metabolic process;GO:0050794//regulation of cellular process;GO:0009059//macromolecule biosynthetic process;GO:0043604//amide biosynthetic process;GO:0044238//primary metabolic process;GO:0006807//nitrogen compound metabolic process;GO:0043043//peptide biosynthetic process;GO:0019538//protein metabolic process;GO:0006412//translation;GO:0043603//cellular amide metabolic proces…
Unigene0005738	15	123	1.1716	1.3103	0.5376	10.5868	7.3723	8.4845	1.0065	8.81453	3.13054	3.14146e-08	7.70115e-07	yes	-	--	-	-	-	-
Unigene0005745	5.33333	47.6667	0.2827	0.2845	0	1.5712	1.8295	2.1003	0.189067	1.83367	3.27776	2.57151e-05	0.000280595	yes	-	--	-	-	-	-
Unigene0005748	101	478.333	1.4004	4.1421	1.1948	12.8577	9.9472	11.1664	2.24577	11.3238	2.33407	8.2193e-06	0.000104917	yes	Znhit6	PREDICTED: box C/D snoRNA protein 1-like [Lingula anatina]	-	-	-	-
Unigene0005752	396	8.66667	12.8074	15.5556	16.1113	0.578	0.1522	0.2944	14.8248	0.341533	-5.43984	1.43009e-21	2.81526e-19	yes	fabp1	PREDICTED: fatty acid-binding protein, adipocyte [Crassostrea gigas]	-	-	-	-
Unigene0005754	0	11.6667	0	0	0	0.801	0.5907	0.3807	0.001	0.5908	9.20653	3.2138e-05	0.000338187	yes	-	--	-	-	-	-
Unigene0005756	142.667	373	1.241	0.9278	1.1132	3.1337	2.9985	2.7776	1.094	2.96993	1.44082	0.000363739	0.00258471	yes	Steap2	PREDICTED: metalloreductase STEAP4 [Crassostrea gigas]	-	GO:0044444//cytoplasmic part;GO:0012505//endomembrane system;GO:0005623//cell;GO:0005622//intracellular;GO:0005737//cytoplasm;GO:0044424//intracellular part;GO:0043229//intracellular organelle;GO:0044464//cell part;GO:0043226//organelle;GO:0043227//membrane-bounded organelle;GO:0043231//intracellular membrane-bounded organelle	-	GO:0006810//transport;GO:0044765//single-organism transport;GO:1902578//single-organism localization;GO:0051234//establishment of localization;GO:0051179//localization;GO:0044699//single-organism process
Unigene0005760	2	16.3333	0.0497	0	0.293	0.9299	0.4286	1.2948	0.114233	0.884433	2.95277	0.0044517	0.0197821	yes	-	PREDICTED: serine/arginine repetitive matrix protein 2-like [Aplysia californica]	-	-	-	-
Unigene0005768	56	18.6667	2.7383	2.6674	2.3972	0.7236	0.6194	1.3357	2.60097	0.8929	-1.54248	0.00738724	0.0295616	yes	ZBTB21	GL16049 [Drosophila persimilis]	-	-	-	-
Unigene0005775	46	1	1.0882	3.9336	2.1596	0.1737	0	0	2.3938	0.0579	-5.3696	1.25548e-07	2.67788e-06	yes	-	--	-	-	-	-
Unigene0005782	28.3333	0	1.7782	2.3594	3.2426	0	0	0	2.46007	0.001	-11.2645	6.26375e-09	1.79258e-07	yes	-	--	-	-	-	-
Unigene0005784	25.6667	75	3.3294	1.5959	1.4031	4.731	5.2164	9.3416	2.10947	6.42967	1.60787	0.00622066	0.0257833	yes	-	--	-	-	-	-
Unigene0005785	4.33333	0	0.2482	0.4996	0.3904	0	0	0	0.3794	0.001	-8.56758	0.00713285	0.0287671	yes	-	--	-	-	-	-
Unigene0005790	175	379.333	1.7438	1.1049	1.4697	3.3434	2.6874	3.6615	1.43947	3.23077	1.16634	0.00465556	0.0205016	yes	SCAPER	PREDICTED: S phase cyclin A-associated protein in the endoplasmic reticulum-like [Aplysia californica]	-	-	-	-
Unigene0005801	5	0	0.3503	0.2116	0.5787	0	0	0	0.3802	0.001	-8.57061	0.00512783	0.0221071	yes	-	--	-	-	-	-
Unigene0005803	6.66667	26.3333	0.2971	0.2243	0.2629	0.9995	1.4021	0.8133	0.261433	1.07163	2.0353	0.00435421	0.0194487	yes	-	Retrovirus-related Pol polyprotein from transposon 412, partial [Exaiptasia pallida]	-	-	-	-
Unigene0005807	0	9.66667	0	0	0	0.7094	0.7193	0.5057	0.001	0.6448	9.33271	9.29073e-05	0.000827847	yes	-	--	-	-	-	-
Unigene0005808	0	7	0	0	0	0.3652	0.7575	0.6509	0.001	0.5912	9.2075	0.000938184	0.00560955	yes	-	--	-	-	-	-
Unigene0005809	712.667	298	12.2678	22.9556	13.8809	6.9216	9.5001	5.0717	16.3681	7.16447	-1.19196	0.00596011	0.0248997	yes	-	--	-	-	-	-
Unigene0005810	1	8.66667	0.0759	0.1527	0	1.0654	0.2455	0.8703	0.0762	0.727067	3.25422	0.013196	0.0464384	yes	-	--	-	-	-	-
Unigene0005812	248.667	8.33333	4.0925	4.0479	6.0886	0.2499	0.1152	0.1299	4.743	0.165	-4.84526	4.56081e-17	5.02181e-15	yes	-	--	-	-	-	-
Unigene0005823	5	0	0.1438	0.7961	0.1697	0	0	0	0.369867	0.001	-8.53086	0.0136145	0.0475532	yes	-	--	-	-	-	-
Unigene0005830	0.333333	70	0.0502	0	0	3.8159	4.546	3.1914	0.0167333	3.8511	7.8464	1.77115e-14	1.37325e-12	yes	-	--	-	-	-	-
Unigene0005831	2.33333	15	0	0.3045	0.2677	1.3276	1.4687	0.9465	0.190733	1.2476	2.70953	0.00446925	0.0198445	yes	-	--	-	-	-	-
Unigene0005833	19.3333	4.33333	1.0459	1.1767	1.5971	0.144	0.531	0.1925	1.27323	0.289167	-2.13852	0.00853622	0.0330605	yes	-	--	-	-	-	-
Unigene0005834	15532	51347.7	607.943	402.442	633.744	1923.89	1770.98	1899.43	548.043	1864.77	1.76663	2.69718e-06	4.01285e-05	yes	-	metallothionein [Scapharca broughtonii]	-	-	-	-
Unigene0005836	3	28	0.258	0.0742	0	0.8195	1.511	1.0379	0.110733	1.1228	3.34194	0.000183407	0.00146631	yes	-	Ankyrin repeat domain-containing protein 6 [Crassostrea gigas]	-	-	-	-
Unigene0005839	21.6667	0	1.1415	3.5238	0.3592	0	0	0	1.67483	0.001	-10.7098	1.1009e-05	0.000134813	yes	-	--	-	-	-	-
Unigene0005842	16	2.33333	1.0889	0.5219	1.0401	0	0.3356	0.0541	0.883633	0.1299	-2.76605	0.00848007	0.0328977	yes	-	PREDICTED: calcium-dependent protein kinase 7-like [Crassostrea gigas]	-	-	-	-
Unigene0005843	0	8.66667	0	0	0	0.9336	0.6885	0.6656	0.001	0.762567	9.57472	0.000183558	0.001467	yes	-	--	-	-	-	-
Unigene0005852	180.667	63.3333	1.6835	5.084	1.842	1.2179	0.842	1.1332	2.86983	1.06437	-1.43097	0.00805561	0.0316002	yes	-	--	-	-	-	-
Unigene0005859	21.3333	1	0.5829	1.5927	0.5896	0.0974	0.0449	0	0.921733	0.0474333	-4.28038	6.56148e-05	0.000617554	yes	-	hypothetical protein LOTGIDRAFT_87751, partial [Lottia gigantea]	ko03008//Ribosome biogenesis in eukaryotes//Translation//Genetic Information Processing	-	-	-
Unigene0005863	1	17.6667	0	0.2171	0	1.0096	2.3268	0.8248	0.0723667	1.38707	4.26057	0.000310512	0.00226979	yes	-	--	-	-	-	-
Unigene0005866	142	343.333	0.6405	1.3905	0.7705	2.0059	2.6078	2.4359	0.933833	2.34987	1.33134	0.00282609	0.0137899	yes	Mamdc4	PREDICTED: MAM and LDL-receptor class A domain-containing protein 2-like [Crassostrea gigas]	-	-	-	-
Unigene0005868	10	0	0.2413	1.2144	0.4271	0	0	0	0.6276	0.001	-9.2937	0.00049471	0.00332914	yes	-	--	-	-	-	-
Unigene0005869	119.333	48.3333	1.8427	3.2769	2.6333	1.15	0.9939	1.1103	2.5843	1.08473	-1.25243	0.00989942	0.0371107	yes	-	--	-	-	-	-
Unigene0005872	6.66667	31.3333	0.3715	0.6411	0.0626	2.4222	0.7443	2.3247	0.3584	1.8304	2.35252	0.00533126	0.0227993	yes	Cspg4	Chondroitin sulfate proteoglycan [Daphnia magna]	-	-	-	-
Unigene0005877	18	74.3333	0.1246	0.9407	0.7351	2.0048	2.5538	2.9886	0.600133	2.51573	2.06762	0.00203842	0.0105848	yes	-	--	-	-	-	-
Unigene0005878	508.333	7.33333	54.1536	20.4213	57.6041	0.5675	0.8719	0.5057	44.0597	0.648367	-6.0865	5.81444e-22	1.20735e-19	yes	-	hypothetical protein CGI_10002163 [Crassostrea gigas]	-	-	-	-
Unigene0005880	317	1077	2.4053	3.1809	2.7402	10.3268	10.0388	9.0387	2.77547	9.80143	1.82026	2.09679e-06	3.22282e-05	yes	racA	PREDICTED: rho-related protein racA-like [Crassostrea gigas]	ko04120//Ubiquitin mediated proteolysis//Folding, sorting and degradation//Genetic Information Processing	-	-	-
Unigene0005884	148	0	4.9466	3.2009	4.6501	0	0	0	4.26587	0.001	-12.0586	2.75919e-22	5.87694e-20	yes	-	--	-	-	-	-
Unigene0005886	13	0.666667	0.413	0.97	0.4873	0	0	0.0957	0.623433	0.0319	-4.28861	0.00072088	0.00451569	yes	-	--	-	-	-	-
Unigene0005887	17.3333	1.33333	0.2804	1.9194	0.8603	0	0	0.2339	1.02003	0.0779667	-3.70962	0.00345192	0.0161913	yes	-	--	-	-	-	-
Unigene0005901	15	0	0.3584	2.4355	1.4803	0	0	0	1.42473	0.001	-10.4765	4.73571e-05	0.000468875	yes	-	--	-	-	-	-
Unigene0005902	257	584.333	2.0482	4.7028	2.1424	7.5659	8.0854	5.6804	2.96447	7.11057	1.26219	0.00508669	0.0219577	yes	Trim33	PREDICTED: RING finger protein 207 [Crassostrea gigas]	-	-	-	-
Unigene0005906	304.333	101.667	2.0657	5.4513	3.2016	1.4243	1.313	1.0131	3.57287	1.25013	-1.515	0.00142144	0.00789437	yes	-	--	-	-	-	-
Unigene0005914	36.6667	10.3333	1.0089	1.3999	0.7079	0.2234	0.4412	0.2559	1.0389	0.306833	-1.75953	0.0074867	0.0298723	yes	-	--	-	-	-	-
Unigene0005915	0	4.33333	0	0	0	0.3734	0.2582	0.4992	0.001	0.376933	8.55817	0.00700283	0.0283483	yes	-	--	-	-	-	-
Unigene0005917	7.66667	47.6667	0.2338	0.1412	0.8275	2.7356	2.5218	2.0966	0.400833	2.45133	2.61249	0.000327299	0.00236946	yes	-	--	-	-	-	-
Unigene0005921	104	306.333	1.3733	1.7175	1.4731	5.308	4.4443	4.2675	1.5213	4.67327	1.61913	9.02415e-05	0.000807972	yes	impdh2	PREDICTED: inosine-5'-monophosphate dehydrogenase 1b isoform X6 [Crassostrea gigas]	ko00230//Purine metabolism//Nucleotide metabolism//Metabolism;ko00983//Drug metabolism - other enzymes//Xenobiotics biodegradation and metabolism//Metabolism	-	-	-
Unigene0005924	0	9	0	0	0	1.0486	0.7734	0.8411	0.001	0.8877	9.79393	0.000137338	0.00115069	yes	-	--	-	-	-	-
Unigene0005932	525.333	1395.33	4.3387	7.0744	5.1785	14.6466	15.2816	15.8155	5.53053	15.2479	1.46312	0.000143596	0.00119411	yes	USF2	PREDICTED: upstream stimulatory factor 2 isoform X3 [Crassostrea gigas]	-	-	-	-
Unigene0005934	11.3333	0	0.2854	2.2023	0.898	0	0	0	1.12857	0.001	-10.1403	0.00034874	0.00249576	yes	-	--	-	-	-	-
Unigene0005938	6.66667	0.333333	0.2728	1.0984	0.5365	0	0.0981	0	0.6359	0.0327	-4.28144	0.00918711	0.0350002	yes	-	--	-	-	-	-
Unigene0005939	248.333	662.667	1.8574	4.4054	2.0279	7.6946	8.0837	7.4584	2.76357	7.74557	1.48684	0.000838115	0.0051117	yes	-	--	-	-	-	-
Unigene0005942	6.66667	54.6667	0.1481	0.2609	0.3932	2.9029	1.2382	2.5484	0.2674	2.22983	3.05986	1.05788e-05	0.000130211	yes	-	--	-	-	-	-
Unigene0005944	107.333	300.333	1.1209	1.9533	0.9671	3.78	4.1217	3.972	1.3471	3.9579	1.55488	0.000441957	0.00303592	yes	Tbc1d20	TBC1 domain family member 20, partial [Crassostrea gigas]	-	-	-	-
Unigene0005945	13.6667	0	1.4033	1.5891	0.7244	0	0	0	1.23893	0.001	-10.2749	1.55066e-05	0.000180786	yes	-	--	-	-	-	-
Unigene0005947	9.33333	0.333333	0.1541	1.8614	0.1818	0.0902	0	0	0.732433	0.0300667	-4.60646	0.0105468	0.0390053	yes	-	--	-	-	-	-
Unigene0005948	25	86.6667	0.6661	0.411	0.6339	2.0368	2.3644	1.7255	0.570333	2.04223	1.84027	0.000473317	0.00320893	yes	ccdc134	PREDICTED: coiled-coil domain-containing protein 134-like [Crassostrea gigas]	-	-	-	-
Unigene0005950	16.3333	0.333333	0.6807	0.9136	1.4056	0	0.0612	0	0.999967	0.0204	-5.61524	1.74795e-05	0.000200978	yes	-	--	-	-	-	-
Unigene0005952	0	14.3333	0	0	0	0.9243	1.0118	0.4119	0.001	0.782667	9.61225	9.21097e-06	0.000115549	yes	-	--	-	-	-	-
Unigene0005953	338.667	651.667	5.0273	6.9729	6.051	13.3792	11.2273	11.5024	6.01707	12.0363	1.00026	0.00941545	0.0356847	yes	Nelf-E	PREDICTED: negative elongation factor E [Crassostrea gigas]	-	-	-	-
Unigene0005954	52	130	1.0158	2.1163	0.669	2.5985	4.3831	3.0547	1.26703	3.34543	1.40074	0.0100745	0.0376119	yes	CELA2A	PREDICTED: chymotrypsin-like elastase family member 2A [Chrysochloris asiatica]	ko04974//Protein digestion and absorption//Digestive system//Organismal Systems;ko04972//Pancreatic secretion//Digestive system//Organismal Systems	-	GO:0016787//hydrolase activity;GO:0008233//peptidase activity;GO:0003824//catalytic activity	-
Unigene0005955	82.3333	24.3333	2.5447	2.1554	3.5152	1.0531	0.7365	0.712	2.73843	0.833867	-1.71546	0.00136805	0.007653	yes	-	--	-	-	-	-
Unigene0005956	0	14.3333	0	0	0	1.7668	1.1634	0.5249	0.001	1.1517	10.1695	1.43871e-05	0.000169648	yes	-	--	-	-	-	-
Unigene0005958	4585.33	11613.3	29.2686	47.2938	27.822	96.984	96.2011	84.2504	34.7948	92.4785	1.41025	0.000231875	0.00178115	yes	mys	PREDICTED: integrin beta-PS-like [Lingula anatina]	ko04145//Phagosome//Transport and catabolism//Cellular Processes;ko04512//ECM-receptor interaction//Signaling molecules and interaction//Environmental Information Processing	-	-	-
Unigene0005961	28.3333	3.33333	0.377	5.3132	0.8897	0.0882	0.3254	0.3932	2.1933	0.268933	-3.02778	0.00542414	0.0231161	yes	-	--	-	-	-	-
Unigene0005962	180.667	402.667	1.5472	3.1717	1.6791	4.8369	4.7148	5.3588	2.13267	4.97017	1.22064	0.0049959	0.0216563	yes	ZNF726	PREDICTED: zinc finger protein 239-like, partial [Bison bison bison]	-	-	-	-
Unigene0005966	45.6667	12.3333	1.0732	3.9775	1.9571	0.3425	0.5789	1.0175	2.33593	0.6463	-1.85372	0.0100362	0.0374966	yes	-	--	-	-	-	-
Unigene0005978	0	20.3333	0	0	0	2.7609	1.0532	1.6969	0.001	1.837	10.8431	3.97757e-07	7.43284e-06	yes	-	--	-	-	-	-
Unigene0005979	151.333	12	3.4477	2.2028	4.4092	0.2416	0.3563	0.2153	3.35323	0.271067	-3.62883	3.25027e-10	1.2185e-08	yes	-	Basic leucine zipper transcriptional factor ATF-like 3 [Crassostrea gigas]	-	-	-	-
Unigene0005987	178	563	0.9285	1.6159	0.7845	3.6099	4.0451	3.4232	1.10963	3.69273	1.73461	5.71413e-05	0.000549244	yes	sim	Aryl hydrocarbon receptor nuclear translocator-like protein 1 [Crassostrea gigas]	-	-	-	-
Unigene0005988	0	5.66667	0	0	0	0.318	0.6841	0.6614	0.001	0.5545	9.11504	0.00268943	0.0132539	yes	-	--	-	-	-	-
Unigene0005992	23	166	0.2896	0.4129	1.1389	4.3202	4.4251	4.4036	0.6138	4.38297	2.83607	1.00572e-06	1.68299e-05	yes	SLC16A3	PREDICTED: monocarboxylate transporter 13-like [Branchiostoma belcheri]	-	-	-	-
Unigene0005996	14	0	0.7148	0.8634	1.6869	0	0	0	1.08837	0.001	-10.0879	1.31946e-05	0.000157217	yes	-	--	-	-	-	-
Unigene0006003	1842.67	454	33.7897	21.6837	31.0838	7.3998	6.6463	7.9659	28.8524	7.33733	-1.97536	3.72659e-07	7.00557e-06	yes	-	PREDICTED: uncharacterized protein LOC101859266 [Aplysia californica]	-	-	-	-
Unigene0006004	54.3333	0	2.1101	3.3096	3.0689	0	0	0	2.82953	0.001	-11.4663	3.96696e-13	2.49683e-11	yes	-	--	-	-	-	-
Unigene0006008	18.3333	155.333	0.1554	0.9696	0.6966	4.7631	6.4356	4.6336	0.6072	5.27743	3.11959	4.1102e-07	7.6383e-06	yes	-	--	-	-	-	-
Unigene0006010	138.333	317.333	1.624	1.5894	1.7433	3.8273	3.6864	4.2223	1.65223	3.912	1.24349	0.0019191	0.0100873	yes	atad3	PREDICTED: ATPase family AAA domain-containing protein 3 [Crassostrea gigas]	-	-	GO:0001883//purine nucleoside binding;GO:0097367//carbohydrate derivative binding;GO:0036094//small molecule binding;GO:0097159//organic cyclic compound binding;GO:0032549//ribonucleoside binding;GO:1901363//heterocyclic compound binding;GO:0005488//binding;GO:0032550//purine ribonucleoside binding;GO:0001882//nucleoside binding	-
Unigene0006011	212	522.667	2.7602	2.7662	2.5855	7.3383	6.6604	6.8175	2.70397	6.93873	1.35959	0.000436845	0.00300688	yes	TTC8	PREDICTED: tetratricopeptide repeat protein 8 [Crassostrea gigas]	-	GO:0044430//cytoskeletal part;GO:0043226//organelle;GO:0005815//microtubule organizing center;GO:0043228//non-membrane-bounded organelle;GO:0016020//membrane;GO:0072372//primary cilium;GO:0005623//cell;GO:0044464//cell part;GO:0043232//intracellular non-membrane-bounded organelle;GO:0015630//microtubule cytoskeleton;GO:0043234//protein complex;GO:0005856//cytoskeleton;GO:0031513//nonmotile primar…	GO:0001085//RNA polymerase II transcription factor binding;GO:0008134//transcription factor binding;GO:0005488//binding;GO:0005515//protein binding	GO:0040007//growth;GO:0030182//neuron differentiation;GO:0022008//neurogenesis;GO:0060271//cilium morphogenesis;GO:0006996//organelle organization;GO:0051179//localization;GO:0009887//organ morphogenesis;GO:0007399//nervous system development;GO:0021988//olfactory lobe development;GO:0009605//response to external stimulus;GO:0000902//cell morphogenesis;GO:0048666//neuron development;GO:0007417//c…
Unigene0006012	17.6667	62.3333	0.4197	1.105	0.2286	1.2091	2.682	2.6264	0.584433	2.1725	1.89425	0.00532886	0.0227912	yes	RNF213	PREDICTED: E3 ubiquitin-protein ligase rnf213-alpha isoform X4 [Crassostrea gigas]	-	-	-	-
Unigene0006015	295	0	5.1325	6.1398	6.1658	0	0	0	5.8127	0.001	-12.505	3.58172e-32	2.54063e-29	yes	-	Salivary glue protein Sgs-4, partial [Habropoda laboriosa]	-	-	-	-
Unigene0006016	15	1.66667	0.2582	1.5073	0.6702	0	0.2785	0	0.8119	0.0928333	-3.12859	0.0132462	0.0465596	yes	-	--	-	-	-	-
Unigene0006022	23	2	0.3733	4.1337	2.3127	0.3276	0.302	0	2.27323	0.209867	-3.4372	0.00186035	0.00984331	yes	-	--	-	-	-	-
Unigene0006024	0.333333	6	0	0.1016	0	0.4725	0.7623	0.7369	0.0338667	0.657233	4.27847	0.008027	0.0315124	yes	PASK	PREDICTED: PAS domain-containing serine/threonine-protein kinase-like isoform X2 [Lingula anatina]	-	GO:0005623//cell;GO:0044464//cell part;GO:0005622//intracellular;GO:0044424//intracellular part	GO:0003824//catalytic activity;GO:0016772//transferase activity, transferring phosphorus-containing groups;GO:0016740//transferase activity	GO:0044238//primary metabolic process;GO:0065007//biological regulation;GO:0043170//macromolecule metabolic process;GO:0044237//cellular metabolic process;GO:0071704//organic substance metabolic process;GO:0044699//single-organism process;GO:0044763//single-organism cellular process;GO:0050789//regulation of biological process;GO:0044260//cellular macromolecule metabolic process;GO:0008152//metab…
Unigene0006030	2.66667	28.3333	0.388	0.1953	0.2289	3.0645	2.825	3.1356	0.270733	3.00837	3.47404	1.58868e-05	0.000184745	yes	-	--	-	-	-	-
Unigene0006031	7	0.333333	0.4702	1.3253	0.2219	0	0.1014	0	0.672467	0.0338	-4.31437	0.0121534	0.0435705	yes	-	--	-	-	-	-
Unigene0006033	3.33333	18.6667	0.0856	0.7753	0	1.6023	1.5695	2.0527	0.286967	1.7415	2.60138	0.00872246	0.0336073	yes	-	PREDICTED: disks large-associated protein 4-like isoform X2 [Crassostrea gigas]	-	-	-	-
Unigene0006034	14.6667	0	0.2144	1.3671	0	0	0	0	0.527167	0.001	-9.04212	0.00165161	0.00894067	yes	-	--	-	-	-	-
Unigene0006035	60.3333	301.667	0.6044	1.083	0.5991	3.2252	4.6163	4.0719	0.762167	3.97113	2.38137	2.46099e-07	4.86364e-06	yes	ascc3	Activating signal cointegrator 1 complex subunit 3 [Crassostrea gigas]	-	GO:0044446//intracellular organelle part;GO:0043231//intracellular membrane-bounded organelle;GO:0043229//intracellular organelle;GO:0044424//intracellular part;GO:0031981//nuclear lumen;GO:0070013//intracellular organelle lumen;GO:0005634//nucleus;GO:0043227//membrane-bounded organelle;GO:0043233//organelle lumen;GO:0031974//membrane-enclosed lumen;GO:0043226//organelle;GO:0044464//cell part;GO:…	GO:0004003//ATP-dependent DNA helicase activity;GO:0016462//pyrophosphatase activity;GO:0003824//catalytic activity;GO:0016817//hydrolase activity, acting on acid anhydrides;GO:0097159//organic cyclic compound binding;GO:1901363//heterocyclic compound binding;GO:0016818//hydrolase activity, acting on acid anhydrides, in phosphorus-containing anhydrides;GO:0070035//purine NTP-dependent helicase ac…	GO:0090304//nucleic acid metabolic process;GO:0043412//macromolecule modification;GO:0033554//cellular response to stress;GO:0050896//response to stimulus;GO:0006950//response to stress;GO:0071840//cellular component organization or biogenesis;GO:0051276//chromosome organization;GO:0006725//cellular aromatic compound metabolic process;GO:0071704//organic substance metabolic process;GO:0032392//DN…
Unigene0006036	523.333	1520.33	2.322	3.59	2.4235	7.9919	9.3866	7.866	2.7785	8.41483	1.59863	3.6626e-05	0.000377675	yes	ascc3	PREDICTED: activating signal cointegrator 1 complex subunit 3-like [Lingula anatina]	-	GO:0005623//cell;GO:0044424//intracellular part;GO:0044464//cell part;GO:0005622//intracellular	GO:0017111//nucleoside-triphosphatase activity;GO:0016818//hydrolase activity, acting on acid anhydrides, in phosphorus-containing anhydrides;GO:0016817//hydrolase activity, acting on acid anhydrides;GO:0004386//helicase activity;GO:0016462//pyrophosphatase activity;GO:1901363//heterocyclic compound binding;GO:0097159//organic cyclic compound binding;GO:0003676//nucleic acid binding;GO:0016787//h…	GO:0044699//single-organism process;GO:0009987//cellular process
Unigene0006040	16	91	0.3518	0.7899	0.1916	2.5016	2.3937	3.1606	0.444433	2.6853	2.59504	2.69144e-05	0.000291514	yes	-	--	-	-	-	-
Unigene0006043	34	4.66667	0.2475	1.1389	0.5006	0.1655	0	0.1106	0.629	0.0920333	-2.77283	0.00367561	0.0170262	yes	MMS22L	PREDICTED: protein MMS22-like isoform X1 [Crassostrea gigas]	-	-	-	-
Unigene0006044	0.666667	16	0	0.088	0	0.6136	0.6128	1.0481	0.0293333	0.758167	4.6919	8.97929e-05	0.000805064	yes	tubb4	beta tubulin 3, partial [Fasciola hepatica]	ko04145//Phagosome//Transport and catabolism//Cellular Processes;ko04540//Gap junction//Cellular commiunity//Cellular Processes	-	-	-
Unigene0006052	0.666667	7	0	0.1837	0	0.8544	0.6892	0.5711	0.0612333	0.7049	3.52503	0.0129123	0.0456417	yes	GART	PREDICTED: trifunctional purine biosynthetic protein adenosine-3 isoform X3 [Crassostrea gigas]	ko00230//Purine metabolism//Nucleotide metabolism//Metabolism;ko00670//One carbon pool by folate//Metabolism of cofactors and vitamins//Metabolism	GO:0031988//membrane-bounded vesicle;GO:0005737//cytoplasm;GO:0005622//intracellular;GO:0044424//intracellular part;GO:0044464//cell part;GO:0031982//vesicle;GO:0043227//membrane-bounded organelle;GO:0043226//organelle;GO:0005623//cell;GO:0044444//cytoplasmic part	GO:0005488//binding;GO:0016787//hydrolase activity;GO:0097367//carbohydrate derivative binding;GO:0097159//organic cyclic compound binding;GO:0001883//purine nucleoside binding;GO:0016740//transferase activity;GO:0032549//ribonucleoside binding;GO:0043169//cation binding;GO:0001882//nucleoside binding;GO:0016741//transferase activity, transferring one-carbon groups;GO:0032550//purine ribonucleosi…	GO:0018130//heterocycle biosynthetic process;GO:0006793//phosphorus metabolic process;GO:0044249//cellular biosynthetic process;GO:0009260//ribonucleotide biosynthetic process;GO:0044710//single-organism metabolic process;GO:0009127//purine nucleoside monophosphate biosynthetic process;GO:1901566//organonitrogen compound biosynthetic process;GO:0034654//nucleobase-containing compound biosynthetic…
Unigene0006056	10870.7	206.667	84.0412	101.614	84.7261	1.677	1.7074	1.9462	90.1269	1.77687	-5.66455	1.83416e-38	2.78025e-35	yes	VCX3B	cleavage stimulation factor subunit 2-like protein [Camelus ferus]	-	-	-	-
Unigene0006066	40.6667	125	0.3525	1.7741	0.3235	2.7499	2.6617	2.6344	0.8167	2.682	1.71543	0.00816904	0.0319541	yes	-	--	-	-	-	-
Unigene0006072	0.333333	18.3333	0	0.0798	0	1.577	2.1379	1.0747	0.0266	1.59653	5.90737	4.87086e-06	6.69184e-05	yes	-	--	-	-	-	-
Unigene0006074	53.6667	10.6667	4.0768	4.4685	7.1623	0.6361	1.9546	0.5669	5.23587	1.05253	-2.31456	0.000627766	0.00403745	yes	-	--	-	-	-	-
Unigene0006077	306.667	1221	3.4713	5.0957	3.0151	16.4317	13.5354	18.3139	3.8607	16.0937	2.05956	4.11104e-07	7.63831e-06	yes	-	Kinesin-like protein KIF16B [Crassostrea gigas]	-	-	-	-
Unigene0006078	10.3333	0.333333	0.3738	1.3796	0.2205	0.0729	0	0	0.657967	0.0243	-4.75899	0.00261201	0.0129481	yes	-	--	-	-	-	-
Unigene0006079	422	978	3.1268	4.3277	2.9147	8.4339	8.0953	8.5759	3.4564	8.36837	1.27568	0.000898761	0.00541334	yes	Ccdc85a	PREDICTED: zinc finger CCCH domain-containing protein 13 isoform X1 [Crassostrea gigas]	-	-	-	-
Unigene0006080	16.6667	0	1.9349	0.5928	1.9853	0	0	0	1.50433	0.001	-10.5549	6.20112e-06	8.22736e-05	yes	-	--	-	-	-	-
Unigene0006088	20.6667	1.66667	0.5752	2.0264	0.4525	0.0561	0.1551	0.05	1.01803	0.0870667	-3.54752	0.000772297	0.0047775	yes	-	--	-	-	-	-
Unigene0006090	77.6667	162.333	2.3097	2.6478	2.9903	5.6308	6.2982	5.1853	2.64927	5.70477	1.10657	0.0118144	0.0426122	yes	-	--	-	-	-	-
Unigene0006092	71	275.667	3.2143	1.0217	3.5132	9.5815	10.6942	10.303	2.58307	10.1929	1.98041	8.63885e-05	0.000779305	yes	-	--	-	-	-	-
Unigene0006101	26.3333	179.667	0.3701	0.6053	0.2911	2.6885	3.1438	3.2321	0.422167	3.02147	2.83936	2.53045e-08	6.3822e-07	yes	Pnpla7	PREDICTED: patatin-like phospholipase domain-containing protein 7 isoform X3 [Crassostrea gigas]	ko00564//Glycerophospholipid metabolism//Lipid metabolism//Metabolism	-	-	-
Unigene0006117	0	709.333	0	0	0	56.0229	51.8793	60.4094	0.001	56.1039	15.7758	2.86009e-45	1.04049e-41	yes	-	--	-	-	-	-
Unigene0006118	0	45.3333	0	0	0	3.2043	5.4314	4.4216	0.001	4.35243	12.0876	6.73299e-12	3.44991e-10	yes	-	--	-	-	-	-
Unigene0006119	0	7.33333	0	0	0	0.4723	0.6219	0.3006	0.001	0.464933	8.86088	0.000729431	0.00456109	yes	-	--	-	-	-	-
Unigene0006122	15.6667	48.3333	0.2722	0.9931	0.4014	1.1943	2.2387	1.9158	0.555567	1.78293	1.68222	0.0106007	0.0391678	yes	-	--	-	-	-	-
Unigene0006130	15.3333	52	0.5978	0.5641	0.6613	1.7488	1.733	2.8442	0.607733	2.10867	1.79482	0.00209155	0.0108045	yes	-	--	-	-	-	-
Unigene0006133	34.6667	1.66667	0.9699	0.9476	1.2454	0	0.0308	0.119	1.0543	0.0499333	-4.40014	9.58748e-07	1.61387e-05	yes	nas-13	PREDICTED: astacin-like [Crassostrea gigas]	-	-	-	-
Unigene0006136	4131	8488	249.431	147.361	265.074	458.8	413.606	520.816	220.622	464.407	1.07382	0.00524323	0.0224966	yes	-	--	-	-	-	-
Unigene0006137	1	19.6667	0	0.2146	0	1.9129	1.2267	1.4823	0.0715333	1.54063	4.42876	4.763e-05	0.000471217	yes	-	--	-	-	-	-
Unigene0006139	1272.33	2501.67	12.2996	19.6973	12.5297	28.1217	32.9727	30.1806	14.8422	30.425	1.03555	0.00649005	0.026669	yes	ALDH9A1	PREDICTED: 4-trimethylaminobutyraldehyde dehydrogenase [Crassostrea gigas]	ko00310//Lysine degradation//Amino acid metabolism//Metabolism;ko00330//Arginine and proline metabolism//Amino acid metabolism//Metabolism;ko00620//Pyruvate metabolism//Carbohydrate metabolism//Metabolism;ko00010//Glycolysis / Gluconeogenesis//Carbohydrate metabolism//Metabolism;ko00561//Glycerolipid metabolism//Lipid metabolism//Metabolism;ko00380//Tryptophan metabolism//Amino acid metabolism//M…	GO:0044444//cytoplasmic part;GO:0044464//cell part;GO:0043227//membrane-bounded organelle;GO:0043226//organelle;GO:0005623//cell;GO:0005622//intracellular;GO:0044424//intracellular part;GO:0005737//cytoplasm	GO:0016491//oxidoreductase activity;GO:0016620//oxidoreductase activity, acting on the aldehyde or oxo group of donors, NAD or NADP as acceptor;GO:0016903//oxidoreductase activity, acting on the aldehyde or oxo group of donors;GO:0003824//catalytic activity;GO:0004029//aldehyde dehydrogenase (NAD) activity	GO:0044237//cellular metabolic process;GO:0044699//single-organism process;GO:0008152//metabolic process;GO:0044710//single-organism metabolic process;GO:0071704//organic substance metabolic process;GO:0009987//cellular process
Unigene0006144	14	0	0.2473	0.529	0.6201	0	0	0	0.465467	0.001	-8.86253	1.30818e-05	0.000156134	yes	-	--	-	-	-	-
Unigene0006147	205.333	438.333	1.7269	3.5066	1.0657	4.9592	4.9357	4.4196	2.09973	4.7715	1.18424	0.0129442	0.0457313	yes	-	PREDICTED: diisopropyl-fluorophosphatase-like isoform X1 [Crassostrea gigas]	-	-	GO:0005488//binding;GO:0046872//metal ion binding;GO:0042578//phosphoric ester hydrolase activity;GO:0003824//catalytic activity;GO:0016787//hydrolase activity;GO:0016795//phosphoric triester hydrolase activity;GO:0043169//cation binding;GO:0016788//hydrolase activity, acting on ester bonds;GO:0043167//ion binding	-
Unigene0006153	61	15.6667	1.5169	3.3527	1.4008	0.3473	0.8894	0.4471	2.09013	0.561267	-1.89684	0.0031812	0.0151623	yes	-	--	-	-	-	-
Unigene0006159	68.3333	11.3333	0.4183	4.4066	1.0857	0.62	0.2406	0.2036	1.9702	0.354733	-2.47354	0.00358326	0.016686	yes	-	--	-	-	-	-
Unigene0006161	24.6667	0	3.6605	0	0	0	0	0	1.22017	0.001	-10.2529	0.00298615	0.0144185	yes	-	daphnid bacterial-ribosomal-RNA-like, possible HGT, partial [Daphnia magna]	-	-	-	-
Unigene0006162	207.667	648.667	1.5047	3.7615	1.1405	7.3114	7.2131	6.734	2.13557	7.08617	1.73039	0.000385407	0.00271017	yes	-	--	-	-	-	-
Unigene0006169	5.33333	25.6667	0.3329	0.4309	0	1.8367	1.5906	0.6448	0.2546	1.35737	2.41451	0.00790793	0.0311572	yes	-	--	-	-	-	-
Unigene0006170	531.333	4451	48.6004	34.3319	38.0322	321.656	385.199	345.082	40.3215	350.646	3.12039	2.64727e-15	2.33754e-13	yes	-	Glutamine-rich protein 2, partial [Buceros rhinoceros silvestris]	-	-	-	-
Unigene0006175	0	7.33333	0	0	0	0.5097	0.4177	0.2524	0.001	0.393267	8.61936	0.000586512	0.00383237	yes	-	--	-	-	-	-
Unigene0006181	5	52.6667	1.0821	0	0.0912	4.7936	2.7515	5.8034	0.3911	4.4495	3.50803	0.000171531	0.00138536	yes	-	--	-	-	-	-
Unigene0006184	5.66667	0	0.7883	0.3968	0.5813	0	0	0	0.5888	0.001	-9.20163	0.0025164	0.0125632	yes	-	--	-	-	-	-
Unigene0006187	6.66667	0	0.2457	0.4946	1.063	0	0	0	0.6011	0.001	-9.23146	0.00229308	0.0116478	yes	-	--	-	-	-	-
Unigene0006191	298.333	49	4.5853	15.9727	5.2137	1.2032	1.6788	1.565	8.59057	1.48233	-2.53488	6.08237e-06	8.09865e-05	yes	-	predicted protein [Nematostella vectensis]	-	-	-	-
Unigene0006203	5.66667	0	0.2409	0.4042	0.8528	0	0	0	0.4993	0.001	-8.96376	0.00396004	0.0180369	yes	cdc25-1-a	PREDICTED: M-phase inducer phosphatase [Crassostrea gigas]	-	-	-	-
Unigene0006210	17.6667	0	0	2.898	0.6948	0	0	0	1.1976	0.001	-10.2259	0.000660588	0.00420904	yes	-	PREDICTED: DNA-directed RNA polymerase II subunit RPB1-like [Limulus polyphemus]	-	-	-	-
Unigene0006213	890	274.333	7.235	11.132	9.3837	2.5997	3.2237	3.0037	9.25023	2.94237	-1.65251	2.97326e-05	0.000317053	yes	-	--	-	-	-	-
Unigene0006215	0.333333	13.3333	0	0	0.0871	0.7776	1.0354	1.3859	0.0290333	1.0663	5.19876	7.33062e-05	0.000678105	yes	-	--	-	-	-	-
Unigene0006230	1075	2506.33	11.5975	16.8613	11.2191	33.2967	32.5943	30.8608	13.226	32.2506	1.28595	0.000611119	0.00395705	yes	Pqbp1	PREDICTED: polyglutamine-binding protein 1 [Crassostrea gigas]	ko03040//Spliceosome//Transcription//Genetic Information Processing	-	-	-
Unigene0006235	12	1	0.2344	1.5929	0.3458	0.1372	0	0.0611	0.724367	0.0661	-3.454	0.00793352	0.0312452	yes	-	--	-	-	-	-
Unigene0006236	287.333	676.333	4.322	4.4207	3.8988	10.7188	9.7759	10.4974	4.21383	10.3307	1.29373	0.000681687	0.00431626	yes	-	--	-	-	-	-
Unigene0006244	31	4.66667	1.0937	0.8524	1.582	0.1651	0.0761	0.2944	1.17603	0.178533	-2.71966	0.000364913	0.00259143	yes	DMRT1	DMRT1, partial [Scatophagus argus]	-	-	-	GO:0044699//single-organism process;GO:0022414//reproductive process;GO:0048856//anatomical structure development;GO:0044767//single-organism developmental process;GO:0003006//developmental process involved in reproduction;GO:0050789//regulation of biological process;GO:0065007//biological regulation;GO:0044702//single organism reproductive process;GO:0050794//regulation of cellular process;GO:00…
Unigene0006247	0	5	0	0	0	0.4594	0.7411	0.4094	0.001	0.536633	9.06779	0.00408341	0.0184831	yes	-	--	-	-	-	-
Unigene0006257	12	1	1.0199	1.4544	0.702	0	0	0.2659	1.05877	0.0886333	-3.57839	0.00323932	0.0153797	yes	-	--	-	-	-	-
Unigene0006259	74.6667	259.333	2.9759	1.7973	3.1212	8.6285	8.5963	10.8275	2.63147	9.35077	1.82922	3.74896e-05	0.00038527	yes	-	--	-	-	-	-
Unigene0006262	359.667	1031	2.6487	3.8175	3.3486	9.6609	10.6315	8.8517	3.2716	9.7147	1.57017	4.72559e-05	0.000468127	yes	RECQL	PREDICTED: ATP-dependent DNA helicase Q1-like [Aplysia californica]	-	-	GO:0017111//nucleoside-triphosphatase activity;GO:0004386//helicase activity;GO:0003824//catalytic activity;GO:1901363//heterocyclic compound binding;GO:0016462//pyrophosphatase activity;GO:0016787//hydrolase activity;GO:0016817//hydrolase activity, acting on acid anhydrides;GO:0005488//binding;GO:0016818//hydrolase activity, acting on acid anhydrides, in phosphorus-containing anhydrides;GO:00971…	-
Unigene0006264	15.3333	44.3333	0.6013	0.4842	0.8987	1.2665	2.3351	2.1738	0.6614	1.92513	1.54136	0.0118039	0.0425844	yes	-	PREDICTED: RING finger protein 207 [Crassostrea gigas]	-	-	-	-
Unigene0006267	3.33333	44	0.1167	0.1174	1.1013	3.0035	4.7824	8.7598	0.445133	5.51523	3.63111	5.51218e-05	0.00053327	yes	-	--	-	-	-	-
Unigene0006270	15.3333	223	0.7555	0.4003	0.7976	9.0736	7.2922	12.6061	0.651133	9.6573	3.89059	1.07685e-12	6.38034e-11	yes	-	--	-	-	-	-
Unigene0006272	29.6667	4.33333	0.3895	3.3816	0.6894	0.057	0.4202	0.2031	1.48683	0.226767	-2.71296	0.00743457	0.0297086	yes	-	--	-	-	-	-
Unigene0006274	21.3333	379.333	2.6718	1.1526	1.261	29.0317	30.8805	34.868	1.69513	31.5934	4.22015	2.82833e-16	2.81745e-14	yes	-	--	-	-	-	-
Unigene0006276	32.6667	5.66667	1.7541	1.236	1.5523	0.3079	0.3311	0.1829	1.51413	0.273967	-2.46642	0.000352845	0.0025197	yes	-	predicted protein [Nematostella vectensis]	-	-	-	-
Unigene0006280	11.6667	0.333333	0.6898	2.1821	0.6976	0	0.1063	0	1.18983	0.0354333	-5.06951	0.00066113	0.0042122	yes	-	--	-	-	-	-
Unigene0006282	48.3333	115	0.4776	0.9615	0.5179	1.6918	1.866	1.3327	0.652333	1.63017	1.32134	0.00902664	0.0345378	yes	PDE4DIP	PREDICTED: myomegalin isoform X3 [Crassostrea gigas]	-	-	-	-
Unigene0006289	35.6667	198.333	0.6557	0.8632	0.3373	4.3089	3.0109	3.6822	0.618733	3.66733	2.56734	4.98472e-07	9.08528e-06	yes	PNC1	PREDICTED: pyrazinamidase/nicotinamidase-like [Limulus polyphemus]	-	-	-	-
Unigene0006294	3	17.6667	0.088	0.7088	0	0.927	1.4242	2.6619	0.2656	1.67103	2.65341	0.0110558	0.0404715	yes	-	--	-	-	-	-
Unigene0006297	7	45.6667	0.2284	0.1672	0.049	0.972	1.0977	1.0395	0.1482	1.0364	2.80596	4.97281e-05	0.000488468	yes	MET	PREDICTED: hepatocyte growth factor receptor-like [Lingula anatina]	ko04144//Endocytosis//Transport and catabolism//Cellular Processes	-	GO:0016740//transferase activity;GO:0003824//catalytic activity	GO:0007275//multicellular organism development;GO:0048513//animal organ development;GO:0009987//cellular process;GO:0048731//system development;GO:0044763//single-organism cellular process;GO:0044767//single-organism developmental process;GO:0044699//single-organism process;GO:0044707//single-multicellular organism process;GO:0032501//multicellular organismal process;GO:0048856//anatomical struct…
Unigene0006300	0.666667	15.3333	0.1638	0	0	1.8209	1.1485	1.1957	0.0546	1.38837	4.66834	9.44332e-05	0.000838895	yes	-	--	-	-	-	-
Unigene0006313	131.333	398.333	0.8915	3.2098	0.499	5.2294	5.8441	3.9333	1.53343	5.00227	1.70582	0.00433224	0.0193758	yes	Pon3	PREDICTED: serum paraoxonase/arylesterase 1 isoform X1 [Crassostrea gigas]	-	-	-	-
Unigene0006317	25.6667	2.66667	0.6581	2.3185	1.4883	0.0642	0.4141	0	1.4883	0.159433	-3.22264	0.00141916	0.00788365	yes	-	--	-	-	-	-
Unigene0006318	219.333	13.6667	6.6094	4.6466	7.1179	0.2455	0.4527	0.465	6.12463	0.387733	-3.98149	2.07743e-13	1.36222e-11	yes	-	--	-	-	-	-
Unigene0006324	215	447.667	2.3599	4.0159	2.4307	6.2858	6.4557	6.4176	2.9355	6.38637	1.12139	0.00642216	0.0264641	yes	-	--	-	-	-	-
Unigene0006335	48.6667	144	0.5144	1.6929	0.8171	3.4036	3.2871	2.7031	1.00813	3.13127	1.63506	0.0022278	0.0113772	yes	-	--	-	-	-	-
Unigene0006337	443	206	27.5328	18.0066	27.7152	10.3149	10.9072	13.6804	24.4182	11.6342	-1.06959	0.00894081	0.0342815	yes	-	--	-	-	-	-
Unigene0006342	20	100	0.3425	0.6895	0.5196	2.2902	2.4279	3.2656	0.5172	2.66123	2.3633	1.52105e-05	0.000177698	yes	ABCB1	P-glycoprotein [Anadara sativa]	ko02010//ABC transporters//Membrane transport//Environmental Information Processing	GO:0016020//membrane;GO:0043226//organelle;GO:0031982//vesicle;GO:0043227//membrane-bounded organelle;GO:0031988//membrane-bounded vesicle;GO:0044464//cell part;GO:0005623//cell	GO:1901363//heterocyclic compound binding;GO:0042623//ATPase activity, coupled;GO:0016817//hydrolase activity, acting on acid anhydrides;GO:0097159//organic cyclic compound binding;GO:0016818//hydrolase activity, acting on acid anhydrides, in phosphorus-containing anhydrides;GO:0022804//active transmembrane transporter activity;GO:0032549//ribonucleoside binding;GO:0017111//nucleoside-triphosphat…	GO:0042493//response to drug;GO:0044710//single-organism metabolic process;GO:1902578//single-organism localization;GO:0044699//single-organism process;GO:0051234//establishment of localization;GO:0051179//localization;GO:0044765//single-organism transport;GO:0042221//response to chemical;GO:0015893//drug transport;GO:0050896//response to stimulus;GO:0008283//cell proliferation;GO:0008152//metabo…
Unigene0006343	40.3333	103	0.4448	0.7724	0.1575	1.6267	0.9957	1.1713	0.458233	1.26457	1.46449	0.0140494	0.0487832	yes	NFKB1	Rel [Mizuhopecten yessoensis]	ko04010//MAPK signaling pathway//Signal transduction//Environmental Information Processing	-	-	-
Unigene0006344	5.33333	0	0.7902	0.1591	0.373	0	0	0	0.440767	0.001	-8.78387	0.00627783	0.0259788	yes	-	--	-	-	-	-
Unigene0006348	1998.33	5045.33	7.3539	8.6092	7.7313	21.0119	20.2147	20.8663	7.89813	20.6976	1.38988	0.000108288	0.000942095	yes	KANSL1	PREDICTED: KAT8 regulatory NSL complex subunit 1 [Crassostrea gigas]	-	-	-	-
Unigene0006362	80.3333	1.33333	2.9872	1.2741	2.1805	0	0.0546	0.0528	2.14727	0.0358	-5.9064	4.593e-12	2.42161e-10	yes	Mid1	PREDICTED: E3 ubiquitin-protein ligase Midline-1 isoform X1 [Crassostrea gigas]	-	-	-	-
Unigene0006365	648	11.3333	3.658	3.8923	3.72	0.0257	0.0711	0.1031	3.75677	0.0666333	-5.8171	1.27621e-25	4.16447e-23	yes	RGSL1	PREDICTED: regulator of G-protein signaling protein-like [Crassostrea gigas]	-	-	-	-
Unigene0006366	35.6667	146.333	3.6518	2.4228	3.3297	11.2661	11.2811	17.0509	3.13477	13.1994	2.07404	2.74728e-05	0.000296643	yes	-	--	-	-	-	-
Unigene0006367	55.6667	219.667	0.2512	3.1724	0.485	5.4785	6.5532	4.4774	1.30287	5.50303	2.07854	0.00495001	0.0214984	yes	CPSF4	PREDICTED: cleavage and polyadenylation specificity factor subunit 4-like [Crassostrea gigas]	ko03015//mRNA surveillance pathway//Translation//Genetic Information Processing	-	GO:0043169//cation binding;GO:0043167//ion binding;GO:0046914//transition metal ion binding;GO:0005488//binding;GO:0046872//metal ion binding	-
Unigene0006369	9.66667	1	0.2944	1.5807	1.1581	0.2297	0	0.1024	1.01107	0.1107	-3.19115	0.0112844	0.0411366	yes	-	--	-	-	-	-
Unigene0006371	5.66667	0	0.1846	1.1148	0.3267	0	0	0	0.542033	0.001	-9.08224	0.00804265	0.0315602	yes	-	--	-	-	-	-
Unigene0006373	40.3333	2	2.015	1.1931	1.8648	0	0.1705	0.0824	1.69097	0.0843	-4.32617	4.92173e-07	8.97946e-06	yes	ISLR	Leucine-rich repeat-containing protein 8D [Crassostrea gigas]	-	-	-	-
Unigene0006376	68.6667	159.333	0.7522	0.7173	0.6773	1.8067	1.5481	1.8269	0.7156	1.72723	1.27124	0.00394009	0.0179623	yes	Igf1r	PREDICTED: receptor-type guanylate cyclase gcy-2-like [Limulus polyphemus]	-	-	-	-
Unigene0006380	42	127	0.8539	2.045	0.9728	4.5136	3.9386	3.8689	1.29057	4.10703	1.67009	0.00128473	0.0072651	yes	-	--	-	-	-	-
Unigene0006381	1.66667	12.3333	0.1359	0.0456	0.0534	0.3711	0.4887	0.9448	0.0783	0.601533	2.94156	0.00527774	0.0226087	yes	-	--	-	-	-	-
Unigene0006383	175.333	33.3333	12.6113	7.3333	14.5195	2.3641	1.7171	2.6176	11.488	2.23293	-2.36312	3.55281e-06	5.08377e-05	yes	-	--	-	-	-	-
Unigene0006385	18	2.33333	2.5238	0.6097	2.7397	0.1181	0.6534	0	1.95773	0.257167	-2.92841	0.00738006	0.0295417	yes	-	--	-	-	-	-
Unigene0006390	56	153.333	0.9671	0.4274	0.6958	2.3463	1.6031	2.0172	0.696767	1.98887	1.5132	0.00209279	0.0108084	yes	Arhgef17	PREDICTED: rho guanine nucleotide exchange factor 17-like isoform X2 [Biomphalaria glabrata]	-	-	-	-
Unigene0006394	28.3333	5.33333	0.9928	1.9552	0.8658	0.3031	0.2328	0.2251	1.27127	0.253667	-2.32526	0.0016724	0.0090317	yes	-	--	-	-	-	-
Unigene0006397	8	37.6667	0.1446	0.4004	0.384	2.2426	1.0142	1.2821	0.309667	1.51297	2.28859	0.00128061	0.00724499	yes	Ercc2	PREDICTED: TFIIH basal transcription factor complex helicase XPD subunit-like [Biomphalaria glabrata]	ko03420//Nucleotide excision repair//Replication and repair//Genetic Information Processing;ko03022//Basal transcription factors//Transcription//Genetic Information Processing	-	-	-
Unigene0006399	187	20	0.5658	4.0146	0.6677	0.1816	0.3249	0.0952	1.74937	0.200567	-3.12468	7.57726e-05	0.00069702	yes	-	ATP-dependent DNA helicase PIF1 [Exaiptasia pallida]	-	-	-	-
Unigene0006405	0	21.6667	0	0	0	1.8396	1.5828	3.9345	0.001	2.4523	11.2599	3.41585e-07	6.48983e-06	yes	-	--	-	-	-	-
Unigene0006408	183.333	377.333	1.6166	1.723	1.6831	3.0652	3.7676	3.8315	1.67423	3.55477	1.08625	0.00596109	0.0249026	yes	ZFP64	PREDICTED: zinc finger protein 479-like [Crassostrea gigas]	-	-	-	-
Unigene0006417	395.333	786.667	2.3294	2.7962	2.1233	5.3019	4.4353	5.3201	2.4163	5.0191	1.05463	0.00563357	0.0238277	yes	MEF2A	PREDICTED: myocyte-specific enhancer factor 2C isoform X2 [Crassostrea gigas]	ko04022//cGMP - PKG signaling pathway//Signal transduction//Environmental Information Processing	-	-	-
Unigene0006420	40.3333	7.33333	0.4661	2.4565	0.4853	0.2246	0.3254	0.1144	1.13597	0.221467	-2.35876	0.00594935	0.0248616	yes	-	--	-	-	-	-
Unigene0006421	46.6667	275	0.8833	2.4769	1.2656	8.0847	7.7592	12.4358	1.54193	9.42657	2.61199	3.81078e-07	7.15147e-06	yes	-	--	-	-	-	-
Unigene0006425	191.333	768	5.1384	29.5857	5.6589	54.7579	83.5899	35.0096	13.461	57.7858	2.10193	0.00100303	0.00592834	yes	-	--	-	-	-	-
Unigene0006432	21.6667	2.33333	1.7108	0.3936	1.2688	0.1716	0.0527	0.1529	1.1244	0.125733	-3.16072	0.000825641	0.00505053	yes	-	--	-	-	-	-
Unigene0006433	113	27.6667	1.1557	2.8503	1.0739	0.4057	0.561	0.3465	1.6933	0.437733	-1.95171	0.000684137	0.00432936	yes	-	--	-	-	-	-
Unigene0006440	6.66667	0	0.1044	1.4707	0.6157	0	0	0	0.730267	0.001	-9.51228	0.00536072	0.0229027	yes	-	--	-	-	-	-
Unigene0006445	3666.33	1356.67	60.5718	36.7133	60.4186	22.1444	18.1604	19.9174	52.5679	20.0741	-1.38885	0.000298625	0.00219703	yes	-	--	-	-	-	-
Unigene0006451	144.333	48.3333	0.8859	4.2541	1.3881	0.7648	0.9557	0.5907	2.17603	0.7704	-1.49802	0.0142027	0.0491916	yes	-	--	-	-	-	-
Unigene0006453	5.66667	0	0.4228	0.9575	0.4989	0	0	0	0.6264	0.001	-9.29094	0.00292688	0.0141911	yes	-	--	-	-	-	-
Unigene0006454	269.333	69	2.152	7.7596	2.4175	1.1039	1.1448	1.0914	4.1097	1.11337	-1.8841	0.00056122	0.00369391	yes	psmd11	26S proteasome non-ATPase regulatory subunit 11 [Crassostrea gigas]	ko03050//Proteasome//Folding, sorting and degradation//Genetic Information Processing	-	-	-
Unigene0006456	0.333333	14	0.0783	0	0	0.7327	1.3509	1.4692	0.0261	1.18427	5.5038	5.96373e-05	0.000569205	yes	-	--	-	-	-	-
Unigene0006459	96.6667	1	0.7279	3.5637	0.6247	0.0194	0	0.0345	1.63877	0.0179667	-6.51114	9.14297e-10	3.13553e-08	yes	-	--	-	-	-	-
Unigene0006466	10	0.333333	0.3411	1.8028	0.5032	0.0998	0	0	0.882367	0.0332667	-4.72923	0.00268331	0.0132309	yes	-	--	-	-	-	-
Unigene0006467	38.6667	97.6667	1.7142	1.0476	0.9391	4.0834	3.4011	2.4261	1.23363	3.30353	1.4211	0.00624068	0.025854	yes	-	--	-	-	-	-
Unigene0006470	205	20.3333	1.613	7.1881	1.8636	0.4719	0.4531	0.2103	3.5549	0.378433	-3.2317	1.94781e-06	3.01996e-05	yes	Rrm2	PREDICTED: ribonucleoside-diphosphate reductase small chain [Crassostrea gigas]	ko00230//Purine metabolism//Nucleotide metabolism//Metabolism;ko00240//Pyrimidine metabolism//Nucleotide metabolism//Metabolism;ko00480//Glutathione metabolism//Metabolism of other amino acids//Metabolism	GO:0043229//intracellular organelle;GO:0012505//endomembrane system;GO:0043231//intracellular membrane-bounded organelle;GO:0005622//intracellular;GO:0043227//membrane-bounded organelle;GO:0043226//organelle;GO:0044424//intracellular part;GO:0044464//cell part;GO:0005623//cell	GO:0043169//cation binding;GO:0016491//oxidoreductase activity;GO:0043167//ion binding;GO:0016725//oxidoreductase activity, acting on CH or CH2 groups;GO:0005488//binding;GO:0003824//catalytic activity;GO:0016728//oxidoreductase activity, acting on CH or CH2 groups, disulfide as acceptor	GO:0006793//phosphorus metabolic process;GO:0008152//metabolic process;GO:0043933//macromolecular complex subunit organization;GO:0042127//regulation of cell proliferation;GO:0006725//cellular aromatic compound metabolic process;GO:0071822//protein complex subunit organization;GO:0044710//single-organism metabolic process;GO:0055086//nucleobase-containing small molecule metabolic process;GO:00702…
Unigene0006473	421.333	1396.33	3.3762	7.1626	2.2582	15.5852	16.8237	12.7224	4.26567	15.0438	1.81832	0.000100618	0.000884862	yes	PRICKLE3	PREDICTED: prickle-like protein 3 isoform X6 [Crassostrea gigas]	-	-	-	-
Unigene0006474	14	0.333333	0.2005	2.4896	0.1577	0	0	0.0697	0.949267	0.0232333	-5.35255	0.00282765	0.0137938	yes	ARF3	PREDICTED: ADP-ribosylation factor-like [Crassostrea gigas]	ko04144//Endocytosis//Transport and catabolism//Cellular Processes	-	-	-
Unigene0006477	28	97.6667	0.4388	0.4744	0.5369	1.5973	1.9458	1.6608	0.483367	1.73463	1.84344	0.000250295	0.00189685	yes	melt	PREDICTED: ventricular zone-expressed PH domain-containing protein homolog 1 [Crassostrea gigas]	-	-	-	-
Unigene0006480	202.333	604.333	1.9795	2.9031	1.8836	7.9953	7.3705	5.8711	2.2554	7.07897	1.65016	5.59422e-05	0.000540058	yes	Prkcsh	PREDICTED: glucosidase 2 subunit beta-like [Crassostrea gigas]	ko04141//Protein processing in endoplasmic reticulum//Folding, sorting and degradation//Genetic Information Processing	-	-	-
Unigene0006482	21.3333	114.333	0.3939	0.5008	0.5137	2.3775	2.9968	2.3998	0.469467	2.59137	2.46462	1.77998e-06	2.78924e-05	yes	-	--	-	-	-	-
Unigene0006483	2.66667	28.6667	0.6032	0	0.4271	3.2472	3.2538	4.7811	0.343433	3.7607	3.4529	6.33504e-05	0.000599688	yes	-	--	-	-	-	-
Unigene0006484	0.333333	34.3333	0.1014	0	0	2.4909	4.2645	4.5454	0.0338	3.76693	6.80022	5.03569e-09	1.47406e-07	yes	-	--	-	-	-	-
Unigene0006485	28.3333	174	1.9459	0.9278	1.7522	10.1268	8.2307	10.8938	1.54197	9.75043	2.66069	1.84313e-07	3.77207e-06	yes	-	--	-	-	-	-
Unigene0006486	57.6667	731	1.1179	2.0161	1.0717	19.2404	19.9226	16.8552	1.4019	18.6727	3.73548	7.03978e-16	6.69029e-14	yes	-	Mariner Mos1 transposase-like Protein [Tribolium castaneum]	ko00310//Lysine degradation//Amino acid metabolism//Metabolism	-	-	-
[truncated: 24,237 more rows]
